# Supplementary material for: Permafrost cooled in winter by thermal bridging through snow-covered shrub branches
Source: Nat Geosci. 2022 Jul 7;15(7):554–60. doi: 10.1038/s41561-022-00979-2 (PMC9279148; doi:10.1038/s41561-022-00979-2)
Supplement: Source Data Fig. 4 — Temperature time series. [file 41561_2022_979_MOESM2_ESM.xlsx]

## Sheet: Figure4a
	Measured	Simulated	Measured	Simulated	Measured	Simulated
Date time	5 cm	5 cm	0 cm	0 cm	-15 cm	-15 cm
2018-09-15	-2.46881		-0.806616		0.6	0.249998
2018-09-15 01:00:00	-2.64073		-0.926464		0.6	0.207972
2018-09-15 02:00:00	-2.44295		-0.764375		0.6	0.179596
2018-09-15 03:00:00	-1.84369		-0.653751		0.6	0.165287
2018-09-15 04:00:00	-1.7273		-0.715781		0.6	0.157401
2018-09-15 05:00:00	-1.77178		-0.672517		0.6	0.152737
2018-09-15 06:00:00	-1.72795		-0.740251		0.6	0.149791
2018-09-15 07:00:00	-1.44115		-0.598084		0.6	0.147797
2018-09-15 08:00:00	-0.841103		-0.413362		0.6	0.146339
2018-09-15 09:00:00	-0.384238		-0.194817		0.6	0.145183
2018-09-15 10:00:00	-0.0529449		-0.0613562		0.6	0.144193
2018-09-15 11:00:00	0.0252437		0.0144013		0.6	0.14329
2018-09-15 12:00:00	0.430404		0.0487319		0.6	0.142423
2018-09-15 13:00:00	0.41376		0.173047		0.6	0.141565
2018-09-15 14:00:00	0.270138		0.148207		0.6	0.140699
2018-09-15 15:00:00	-0.400231		0.0527252		0.6	0.139813
2018-09-15 16:00:00	-0.731821		0.0117397		0.6	0.138903
2018-09-15 17:00:00	-1.17986		-0.0693758		0.6	0.137966
2018-09-15 18:00:00	-1.65189		-0.213343		0.6	0.137002
2018-09-15 19:00:00	-2.23961		-0.2843		0.6	0.136011
2018-09-15 20:00:00	-2.42809		-0.315001		0.6	0.134993
2018-09-15 21:00:00	-2.51818		-0.344135		0.6	0.133951
2018-09-15 22:00:00	-2.58443		-0.328007		0.6	0.132885
2018-09-15 23:00:00	-2.657		-0.305042		0.6	0.131797
2018-09-16	-2.76342		-0.296839		0.6	0.130689
2018-09-16 01:00:00	-2.75708		-0.292425		0.6	0.129563
2018-09-16 02:00:00	-2.71863		-0.285589		0.6	0.128419
2018-09-16 03:00:00	-2.69678		-0.262579		0.6	0.127259
2018-09-16 04:00:00	-2.82328		-0.239135		0.6	0.126084
2018-09-16 05:00:00	-2.76473		-0.239135		0.6	0.124896
2018-09-16 06:00:00	-2.79029		-0.238901		0.6	0.123696
2018-09-16 07:00:00	-2.65853		-0.213695		0.6	0.122485
2018-09-16 08:00:00	-2.32832		-0.184967		0.6	0.121263
2018-09-16 09:00:00	-1.90084		-0.14689		0.6	0.120031
2018-09-16 10:00:00	-1.60037		-0.102701		0.6	0.118791
2018-09-16 11:00:00	-1.41194		-0.0837709		0.6	0.117543
2018-09-16 12:00:00	-1.09575		-0.0572484		0.6	0.116288
2018-09-16 13:00:00	-0.0309952		-0.0225823		0.6	0.115027
2018-09-16 14:00:00	-0.282269		0.001955		0.6	0.11376
2018-09-16 15:00:00	-1.6809		-0.0175734		0.6	0.112487
2018-09-16 16:00:00	-2.09508		-0.0523581		0.6	0.11121
2018-09-16 17:00:00	-1.92771		-0.0839273		0.6	0.109929
2018-09-16 18:00:00	-2.16183		-0.107121		0.6	0.108644
2018-09-16 19:00:00	-2.22649		-0.15686		0.6	0.107355
2018-09-16 20:00:00	-2.31869		-0.187938		0.6	0.106064
2018-09-16 21:00:00	-2.51951		-0.197358		0.6	0.104771
2018-09-16 22:00:00	-2.52299		-0.235384		0.6	0.103475
2018-09-16 23:00:00	-2.54748		-0.227842		0.6	0.102178
2018-09-17	-2.88182		-0.253085		0.6	0.100879
2018-09-17 01:00:00	-2.53043		-0.271408		0.6	0.0995795
2018-09-17 02:00:00	-2.60104		-0.250623		0.6	0.0982791
2018-09-17 03:00:00	-2.71819		-0.245348		0.6	0.0969782
2018-09-17 04:00:00	-2.71054		-0.232297		0.6	0.095677
2018-09-17 05:00:00	-3.00826		-0.208614		0.6	0.0943759
2018-09-17 06:00:00	-3.67472		-0.217681		0.6	0.0930751
2018-09-17 07:00:00	-3.43073		-0.212601		0.6	0.0917748
2018-09-17 08:00:00	-3.14164		-0.220769		0.6	0.0904752
2018-09-17 09:00:00	-2.62684		-0.23515		0.6	0.0891765
2018-09-17 10:00:00	-2.16175		-0.227842		0.6	0.0878789
2018-09-17 11:00:00	-1.97973		-0.269299		0.6	0.0865826
2018-09-17 12:00:00	-1.40248		-0.24781		0.6	0.0852877
2018-09-17 13:00:00	-1.01697		-0.128708		0.6	0.0839944
2018-09-17 14:00:00	-0.686632		-0.0602217		0.6	0.0827028
2018-09-17 15:00:00	-0.849913		-0.0449245		0.6	0.0814132
2018-09-17 16:00:00	-0.560702		-0.0188256		0.6	0.0801255
2018-09-17 17:00:00	-0.813793		-0.0482501		0.6	0.0788401
2018-09-17 18:00:00	-0.944819		-0.195599		0.6	0.0775568
2018-09-17 19:00:00	-1.14938		-0.333045		0.6	0.076276
2018-09-17 20:00:00	-0.910975		-0.383711		0.6	0.0749976
2018-09-17 21:00:00	-0.971304		-0.443758		0.6	0.0737219
2018-09-17 22:00:00	-0.730987		-0.413503		0.6	0.0724487
2018-09-17 23:00:00	-0.745019		-0.40415		0.6	0.0711784
2018-09-18	-0.591168		-0.415696		0.6	0.0699109
2018-09-18 01:00:00	-0.592868		-0.43927		0.6	0.0686463
2018-09-18 02:00:00	-0.737376		-0.46872		0.6	0.0673847
2018-09-18 03:00:00	-0.660844		-0.482369		0.6	0.0661261
2018-09-18 04:00:00	-0.707283		-0.531947		0.5	0.0648707
2018-09-18 05:00:00	-0.973716		-0.64458		0.5	0.0636185
2018-09-18 06:00:00	-0.392631		-0.55399		0.6	0.0623694
2018-09-18 07:00:00	-0.281605		-0.507524		0.5	0.0611237
2018-09-18 08:00:00	-0.182778		-0.401555		0.5	0.0598812
2018-09-18 09:00:00	-0.00884659		-0.2575		0.6	0.0586422
2018-09-18 10:00:00	0.582604		-0.0728182		0.6	0.0574065
2018-09-18 11:00:00	1.02078		0.0147927		0.6	0.0561743
2018-09-18 12:00:00	1.44081		0.0376137		0.6	0.0549455
2018-09-18 13:00:00	1.43843		0.0778232		0.5	0.0537202
2018-09-18 14:00:00	1.60752		0.133869		0.5	0.0524985
2018-09-18 15:00:00	1.30579		0.178376		0.6	0.0512803
2018-09-18 16:00:00	1.14293		0.140058		0.6	0.0500656
2018-09-18 17:00:00	0.913453		0.089571		0.6	0.0488546
2018-09-18 18:00:00	0.593608		0.00845199		0.5	0.0476471
2018-09-18 19:00:00	0.427302		0.00735609		0.5	0.0464432
2018-09-18 20:00:00	0.298882		0.00719953		0.6	0.045243
2018-09-18 21:00:00	-0.171754		-0.0221909		0.5	0.0440463
2018-09-18 22:00:00	-0.580367		-0.0520451		0.5	0.0428533
2018-09-18 23:00:00	-0.156038		-0.0728573		0.5	0.041664
2018-09-19	-0.219518		-0.135707		0.5	0.0404782
2018-09-19 01:00:00	0.0533516		-0.191417		0.5	0.0392961
2018-09-19 02:00:00	0.0311937		-0.211546		0.5	0.0381176
2018-09-19 03:00:00	0.433269		-0.21135		0.5	0.0369427
2018-09-19 04:00:00	-0.0721923		-0.360066		0.5	0.0357714
2018-09-19 05:00:00	-1.30772		-0.665057		0.6	0.0346037
2018-09-19 06:00:00	-3.69148		-1.09558		0.5	0.0334396
2018-09-19 07:00:00	-3.57766		-1.31325		0.5	0.0322791
2018-09-19 08:00:00	-1.87751		-1.05763		0.5	0.0311222
2018-09-19 09:00:00	-1.97292		-0.864127		0.5	0.0299688
2018-09-19 10:00:00	-1.25648		-0.507524		0.5	0.0288189
2018-09-19 11:00:00	0.573015		-0.0567007		0.6	0.0276725
2018-09-19 12:00:00	1.36398		0.0508068		0.5	0.0265296
2018-09-19 13:00:00	1.44892		0.255983		0.5	0.0253902
2018-09-19 14:00:00	1.82109		0.437902		0.5	0.0242543
2018-09-19 15:00:00	1.84849		0.336693		0.5	0.0231218
2018-09-19 16:00:00	1.4919		0.304765		0.6	0.0219926
2018-09-19 17:00:00	1.06906		0.171519		0.5	0.0208669
2018-09-19 18:00:00	-0.00982496		-0.0186691		0.5	0.0197445
2018-09-19 19:00:00	-0.0915155		-0.0138558		0.5	0.0186254
2018-09-19 20:00:00	-0.590189		-0.0340472		0.6	0.0175096
2018-09-19 21:00:00	-0.637053		-0.0323647		0.5	0.0163971
2018-09-19 22:00:00	-0.194309		-0.0330299		0.6	0.0152878
2018-09-19 23:00:00	-0.574631		-0.0318952		0.5	0.0141817
2018-09-20	-1.05466		-0.0237171		0.5	0.0130788
2018-09-20 01:00:00	-1.14572		-0.040112		0.6	0.011979
2018-09-20 02:00:00	-2.27443		-0.0694149		0.5	0.0108823
2018-09-20 03:00:00	-2.98362		-0.125501		0.6	0.00978874
2018-09-20 04:00:00	-2.92025		-0.138209		0.6	0.00869819
2018-09-20 05:00:00	-3.43249		-0.19384		0.5	0.00761065
2018-09-20 06:00:00	-4.09531		-0.287347		0.6	0.00652608
2018-09-20 07:00:00	-4.42792		-0.387673		0.5	0.00544444
2018-09-20 08:00:00	-3.52516		-0.447758		0.6	0.00436571
2018-09-20 09:00:00	-2.76845		-0.370218		0.6	0.00328985
2018-09-20 10:00:00	-1.31616		-0.169761		0.5	0.00221682
2018-09-20 11:00:00	0.144798		-0.0104902		0.6	0.00114658
2018-09-20 12:00:00	1.06358		0.0273575		0.5	7.90993e-05
2018-09-20 13:00:00	0.846176		0.0514724		0.6	-0.000985659
2018-09-20 14:00:00	0.997245		0.158236		0.6	-0.00204773
2018-09-20 15:00:00	0.705472		0.21008		0.6	-0.00310716
2018-09-20 16:00:00	0.0663113		0.0961894		0.6	-0.00416397
2018-09-20 17:00:00	-1.3447		-0.00630281		0.5	-0.00521822
2018-09-20 18:00:00	-1.42325		-0.0690628		0.5	-0.00626992
2018-09-20 19:00:00	-4.10141		-0.336325		0.6	-0.00731913
2018-09-20 20:00:00	-5.45479		-1.01204		0.5	-0.00836587
2018-09-20 21:00:00	-6.0977		-1.79139		0.6	-0.00941019
2018-09-20 22:00:00	-6.30223		-2.42304		0.6	-0.0104521
2018-09-20 23:00:00	-7.05209		-2.63662		0.6	-0.0114917
2018-09-21	-7.52956		-3.06971		0.5	-0.012529
2018-09-21 01:00:00	-6.69908		-3.07578		0.6	-0.0135639
2018-09-21 02:00:00	-5.48513		-2.53958		0.5	-0.0145967
2018-09-21 03:00:00	-5.08085		-2.14115		0.6	-0.0156272
2018-09-21 04:00:00	-4.6054		-1.96365		0.5	-0.0166556
2018-09-21 05:00:00	-4.64082		-1.81214		0.5	-0.0176818
2018-09-21 06:00:00	-4.31097		-1.95851		0.6	-0.018706
2018-09-21 07:00:00	-4.03097		-1.99046		0.6	-0.019728
2018-09-21 08:00:00	-3.65428		-1.62462		0.5	-0.0207481
2018-09-21 09:00:00	-2.85907		-1.1474		0.5	-0.0217661
2018-09-21 10:00:00	-2.08312		-0.740995		0.5	-0.0227822
2018-09-21 11:00:00	-1.30925		-0.380119		0.5	-0.0237964
2018-09-21 12:00:00	-0.966896		-0.16116		0.5	-0.0248087
2018-09-21 13:00:00	-0.747653		-0.0683978		0.5	-0.0258191
2018-09-21 14:00:00	-0.800023		-0.0454722		0.5	-0.0268277
2018-09-21 15:00:00	-1.23053		-0.0729747		0.5	-0.0278345
2018-09-21 16:00:00	-1.74529		-0.146499		0.6	-0.0288395
2018-09-21 17:00:00	-2.00379		-0.222449		0.5	-0.0298429
2018-09-21 18:00:00	-2.63413		-0.348782		0.5	-0.0308445
2018-09-21 19:00:00	-3.31049		-0.578761		0.5	-0.0318445
2018-09-21 20:00:00	-3.72091		-0.855426		0.5	-0.0328428
2018-09-21 21:00:00	-3.91447		-1.13366		0.5	-0.0338395
2018-09-21 22:00:00	-4.0744		-1.37769		0.6	-0.0348347
2018-09-21 23:00:00	-4.10076		-1.57951		0.5	-0.0358283
2018-09-22	-4.40149		-1.6525		0.6	-0.0368205
2018-09-22 01:00:00	-4.54443		-1.66309		0.5	-0.0378111
2018-09-22 02:00:00	-4.34982		-1.70475		0.5	-0.0388003
2018-09-22 03:00:00	-4.13107		-1.68137		0.5	-0.0397881
2018-09-22 04:00:00	-4.13331		-1.70351		0.5	-0.0407745
2018-09-22 05:00:00	-4.5198		-1.72418		0.5	-0.0417595
2018-09-22 06:00:00	-4.15088		-1.75096		0.5	-0.0427431
2018-09-22 07:00:00	-3.31948		-1.5362		0.5	-0.0437255
2018-09-22 08:00:00	-2.92475		-1.3239		0.5	-0.0447066
2018-09-22 09:00:00	-2.18865		-1.00314		0.5	-0.0456864
2018-09-22 10:00:00	-1.24702		-0.537949		0.5	-0.046665
2018-09-22 11:00:00	-0.477773		-0.198062		0.5	-0.0476424
2018-09-22 12:00:00	0.720696		-0.0159689		0.6	-0.0486187
2018-09-22 13:00:00	2.23591		0.374437		0.5	-0.0495937
2018-09-22 14:00:00	1.50046		0.429815		0.5	-0.0505677
2018-09-22 15:00:00	1.20982		0.143192		0.5	-0.0515406
2018-09-22 16:00:00	1.06717		0.00735609		0.6	-0.0525124
2018-09-22 17:00:00	-2.16005		-0.245153		0.5	-0.0534831
2018-09-22 18:00:00	-5.43503		-0.973058		0.5	-0.0544528
2018-09-22 19:00:00	-6.55826		-2.14942		0.5	-0.0554215
2018-09-22 20:00:00	-7.40969		-3.18768		0.5	-0.0563893
2018-09-22 21:00:00	-7.93446		-3.94685		0.5	-0.0573561
2018-09-22 22:00:00	-8.04379		-4.29948		0.5	-0.058322
2018-09-22 23:00:00	-8.04396		-4.39553		0.5	-0.059287
2018-09-23	-7.6197		-4.25107		0.6	-0.0602511
2018-09-23 01:00:00	-7.09298		-4.05212		0.5	-0.0612143
2018-09-23 02:00:00	-6.07009		-3.32943		0.5	-0.0621768
2018-09-23 03:00:00	-5.36394		-2.69341		0.5	-0.0631384
2018-09-23 04:00:00	-5.03055		-2.57936		0.5	-0.0640993
2018-09-23 05:00:00	-5.11346		-2.41872		0.5	-0.0650593
2018-09-23 06:00:00	-4.68826		-2.29918		0.5	-0.0660187
2018-09-23 07:00:00	-4.59751		-2.18329		0.5	-0.0669774
2018-09-23 08:00:00	-4.13738		-1.99701		0.5	-0.0679353
2018-09-23 09:00:00	-3.39566		-1.61765		0.5	-0.0688926
2018-09-23 10:00:00	-3.00246		-1.3212		0.5	-0.0698493
2018-09-23 11:00:00	-2.43572		-0.926966		0.5	-0.0708053
2018-09-23 12:00:00	-2.06089		-0.627561		0.5	-0.0717607
2018-09-23 13:00:00	-1.82644		-0.448531		0.6	-0.0727156
2018-09-23 14:00:00	-1.81315		-0.379045		0.6	-0.0736699
2018-09-23 15:00:00	-2.1735		-0.443114		0.5	-0.0746237
2018-09-23 16:00:00	-2.53616		-0.613621		0.5	-0.075577
2018-09-23 17:00:00	-2.84372		-0.777984		0.6	-0.0765298
2018-09-23 18:00:00	-3.54427		-1.03306		0.6	-0.0774821
2018-09-23 19:00:00	-4.22559		-1.3555		0.5	-0.078434
2018-09-23 20:00:00	-5.0707		-1.74736		0.5	-0.0793855
2018-09-23 21:00:00	-6.78315		-2.58222		0.5	-0.0803366
2018-09-23 22:00:00	-6.61242		-2.81265		0.5	-0.0812873
2018-09-23 23:00:00	-7.27007		-3.4262		0.5	-0.0822376
2018-09-24	-8.85926		-4.19399		0.5	-0.0831876
2018-09-24 01:00:00	-8.83665		-4.66609		0.5	-0.0841373
2018-09-24 02:00:00	-8.20522		-4.47772		0.5	-0.0850868
2018-09-24 03:00:00	-6.49823		-3.70666		0.5	-0.0860359
2018-09-24 04:00:00	-5.90745		-3.23891		0.5	-0.0869848
2018-09-24 05:00:00	-5.93638		-3.06202		0.5	-0.0879335
2018-09-24 06:00:00	-6.53149		-3.09649		0.5	-0.088882
2018-09-24 07:00:00	-7.31688		-3.76446		0.5	-0.0898303
2018-09-24 08:00:00	-7.08794		-3.88516		0.5	-0.0907785
2018-09-24 09:00:00	-4.02853		-2.75957		0.5	-0.0917265
2018-09-24 10:00:00	-3.39339		-1.89325		0.5	-0.0926744
2018-09-24 11:00:00	-1.17259		-0.888401		0.5	-0.0936222
2018-09-24 12:00:00	1.80842		0.0222688		0.5	-0.0945699
2018-09-24 13:00:00	1.23826		0.478304		0.5	-0.0955176
2018-09-24 14:00:00	0.376948		0.356309		0.5	-0.0964653
2018-09-24 15:00:00	0.678687		0.207298		0.5	-0.0974129
2018-09-24 16:00:00	1.91634		0.264688		0.6	-0.0983606
2018-09-24 17:00:00	-0.850598		-0.128747		0.5	-0.0993083
2018-09-24 18:00:00	-3.11083		-0.524212		0.5	-0.100256
2018-09-24 19:00:00	-6.88167		-2.15907		0.5	-0.101204
2018-09-24 20:00:00	-8.03536		-3.67933		0.5	-0.102152
2018-09-24 21:00:00	-8.76042		-4.46289		0.5	-0.1031
2018-09-24 22:00:00	-9.22514		-5.04738		0.5	-0.104048
2018-09-24 23:00:00	-9.7246		-5.58138		0.5	-0.104996
2018-09-25	-10.1864		-5.8238		0.5	-0.105945
2018-09-25 01:00:00	-10.1748		-5.99681		0.5	-0.106894
2018-09-25 02:00:00	-10.1568		-5.84465		0.5	-0.107843
2018-09-25 03:00:00	-10.3114		-5.77359		0.5	-0.108792
2018-09-25 04:00:00	-10.2492		-5.8235		0.5	-0.109741
2018-09-25 05:00:00	-9.66704		-5.85598		0.5	-0.110691
2018-09-25 06:00:00	-9.59006		-5.65829		0.5	-0.111641
2018-09-25 07:00:00	-9.39359		-5.64195		0.5	-0.112592
2018-09-25 08:00:00	-8.03956		-5.00155		0.5	-0.113542
2018-09-25 09:00:00	-5.94722		-4.16634		0.5	-0.114493
2018-09-25 10:00:00	-7.36992		-4.09332		0.5	-0.115445
2018-09-25 11:00:00	-4.8732		-3.3316		0.5	-0.116397
2018-09-25 12:00:00	-1.48024		-1.37678		0.5	-0.11735
2018-09-25 13:00:00	-0.73403		-0.847943		0.5	-0.118302
2018-09-25 14:00:00	-0.358524		-0.706637		0.5	-0.119256
2018-09-25 15:00:00	-2.0618		-1.17729		0.5	-0.12021
2018-09-25 16:00:00	-2.76879		-1.47331		0.5	-0.121164
2018-09-25 17:00:00	-4.50167		-2.25686		0.5	-0.122119
2018-09-25 18:00:00	-6.19256		-3.16347		0.5	-0.123075
2018-09-25 19:00:00	-6.9928		-3.72962		0.5	-0.124031
2018-09-25 20:00:00	-7.15636		-3.85999		0.5	-0.124988
2018-09-25 21:00:00	-7.67092		-4.10595		0.5	-0.125946
2018-09-25 22:00:00	-8.3216		-4.71761		0.5	-0.126904
2018-09-25 23:00:00	-7.35145		-4.44365		0.6	-0.127863
2018-09-26	-6.33613		-3.82244		0.5	-0.128822
2018-09-26 01:00:00	-6.28653		-3.75155		0.5	-0.129783
2018-09-26 02:00:00	-6.26789		-3.66787		0.5	-0.130744
2018-09-26 03:00:00	-7.83351		-4.09737		0.5	-0.131706
2018-09-26 04:00:00	-8.01721		-4.2365		0.5	-0.132669
2018-09-26 05:00:00	-9.04487		-4.72386		0.5	-0.133632
2018-09-26 06:00:00	-9.89155		-5.30004		0.5	-0.134597
2018-09-26 07:00:00	-9.74627		-5.7568		0.5	-0.135562
2018-09-26 08:00:00	-9.05889		-5.42817		0.5	-0.136529
2018-09-26 09:00:00	-8.20979		-5.14666		0.5	-0.137496
2018-09-26 10:00:00	-5.12946		-4.1783		0.5	-0.138464
2018-09-26 11:00:00	-1.89736		-2.37004		0.5	-0.139433
2018-09-26 12:00:00	-2.75885		-1.82665		0.5	-0.140404
2018-09-26 13:00:00	-2.09868		-1.26435		0.5	-0.141375
2018-09-26 14:00:00	-2.33538		-1.38251		0.5	-0.142348
2018-09-26 15:00:00	-1.75632		-1.40925		0.5	-0.143321
2018-09-26 16:00:00	-2.11079		-1.6827		0.5	-0.144296
2018-09-26 17:00:00	-4.29143		-2.52693		0.5	-0.145272
2018-09-26 18:00:00	-8.31728		-4.02627		0.5	-0.146249
2018-09-26 19:00:00	-10.0112		-4.9157		0.5	-0.147227
2018-09-26 20:00:00	-10.2014		-5.42006		0.5	-0.148206
2018-09-26 21:00:00	-10.3031		-5.81338		0.5	-0.149187
2018-09-26 22:00:00	-10.7215		-6.23515		0.5	-0.150169
2018-09-26 23:00:00	-11.0833		-6.39919		0.5	-0.151152
2018-09-27	-11.0823		-6.33343		0.5	-0.152137
2018-09-27 01:00:00	-11.0761		-6.41389		0.5	-0.153123
2018-09-27 02:00:00	-11.3528		-6.63804		0.5	-0.154111
2018-09-27 03:00:00	-11.5369		-6.66366		0.5	-0.155099
2018-09-27 04:00:00	-12.7152		-6.71272		0.5	-0.15609
2018-09-27 05:00:00	-11.6381		-7.11248		0.5	-0.157082
2018-09-27 06:00:00	-11.5377		-7.04649		0.5	-0.158075
2018-09-27 07:00:00	-11.2364		-6.85087		0.5	-0.15907
2018-09-27 08:00:00	-10.4679		-6.48681		0.5	-0.160067
2018-09-27 09:00:00	-8.92715		-5.57143		0.5	-0.161065
2018-09-27 10:00:00	-7.51402		-4.60878		0.5	-0.162065
2018-09-27 11:00:00	-6.09747		-3.95001		0.5	-0.163066
2018-09-27 12:00:00	-4.06867		-2.99775		0.5	-0.164069
2018-09-27 13:00:00	-2.03333		-1.977		0.5	-0.165074
2018-09-27 14:00:00	-1.2973		-1.44222		0.5	-0.166081
2018-09-27 15:00:00	-0.954021		-1.31104		0.5	-0.16709
2018-09-27 16:00:00	-2.95954		-1.95431		0.5	-0.1681
2018-09-27 17:00:00	-5.75286		-3.1308		0.5	-0.169112
2018-09-27 18:00:00	-9.41034		-4.73169		0.5	-0.170126
2018-09-27 19:00:00	-10.7297		-5.81036		0.5	-0.171142
2018-09-27 20:00:00	-10.9853		-6.11738		0.5	-0.17216
2018-09-27 21:00:00	-11.3581		-6.45889		0.5	-0.17318
2018-09-27 22:00:00	-11.8361		-6.70807		0.5	-0.174202
2018-09-27 23:00:00	-12.0498		-7.2546		0.5	-0.175226
2018-09-28	-12.0393		-7.31535		0.5	-0.176253
2018-09-28 01:00:00	-11.9681		-7.33483		0.5	-0.177281
2018-09-28 02:00:00	-12.095		-7.50903		0.5	-0.178312
2018-09-28 03:00:00	-11.8775		-7.47138		0.5	-0.179344
2018-09-28 04:00:00	-12.0718		-7.31427		0.5	-0.180379
2018-09-28 05:00:00	-11.3846		-7.08662		0.5	-0.181416
2018-09-28 06:00:00	-10.6341		-6.59223		0.5	-0.182456
2018-09-28 07:00:00	-11.0213		-6.63524		0.5	-0.183498
2018-09-28 08:00:00	-10.8673		-6.63983		0.5	-0.184542
2018-09-28 09:00:00	-9.53089		-5.83415		0.5	-0.185589
2018-09-28 10:00:00	-7.05484		-4.28741		0.5	-0.186638
2018-09-28 11:00:00	-4.91426		-2.74942		0.5	-0.18769
2018-09-28 12:00:00	-4.86346		-2.29671		0.5	-0.188744
2018-09-28 13:00:00	-4.74349		-2.10109		0.5	-0.1898
2018-09-28 14:00:00	-4.228		-1.78839		0.5	-0.19086
2018-09-28 15:00:00	-4.6449		-1.84323		0.5	-0.191922
2018-09-28 16:00:00	-4.72389		-1.87017		0.5	-0.192986
2018-09-28 17:00:00	-5.49986		-2.49488		0.5	-0.194054
2018-09-28 18:00:00	-6.19907		-2.95756		0.5	-0.195124
2018-09-28 19:00:00	-7.05603		-3.56898		0.5	-0.196197
2018-09-28 20:00:00	-7.47335		-4.01333		0.5	-0.197272
2018-09-28 21:00:00	-8.11742		-4.3884		0.5	-0.198351
2018-09-28 22:00:00	-8.55		-4.56861		0.5	-0.199433
2018-09-28 23:00:00	-7.88523		-4.49714		0.5	-0.200517
2018-09-29	-8.03868		-4.45791		0.5	-0.201604
2018-09-29 01:00:00	-8.22384		-4.69325		0.5	-0.202695
2018-09-29 02:00:00	-8.43881		-4.97453		0.5	-0.203788
2018-09-29 03:00:00	-9.95045		-5.63373		0.5	-0.204885
2018-09-29 04:00:00	-10.6859		-6.23557		0.5	-0.205985
2018-09-29 05:00:00	-8.99395		-5.86729		0.5	-0.207088
2018-09-29 06:00:00	-7.75046		-5.14836		0.5	-0.208194
2018-09-29 07:00:00	-7.27095		-4.86463		0.5	-0.209304
2018-09-29 08:00:00	-6.81187		-4.49903		0.5	-0.210417
2018-09-29 09:00:00	-6.20416		-4.16366		0.5	-0.211533
2018-09-29 10:00:00	-5.65282		-3.77053		0.5	-0.212652
2018-09-29 11:00:00	-5.08092		-3.33884		0.5	-0.213775
2018-09-29 12:00:00	-4.69194		-2.99518		0.5	-0.214902
2018-09-29 13:00:00	-4.48612		-2.80464		0.5	-0.216032
2018-09-29 14:00:00	-4.40096		-2.70827		0.5	-0.217166
2018-09-29 15:00:00	-4.75646		-2.89577		0.5	-0.218303
2018-09-29 16:00:00	-5.25175		-3.18208		0.5	-0.219444
2018-09-29 17:00:00	-5.69913		-3.5122		0.5	-0.220589
2018-09-29 18:00:00	-6.08573		-3.77591		0.5	-0.221737
2018-09-29 19:00:00	-6.45795		-3.95466		0.5	-0.222889
2018-09-29 20:00:00	-6.71817		-4.05023		0.5	-0.224045
2018-09-29 21:00:00	-6.79643		-4.13142		0.5	-0.225205
2018-09-29 22:00:00	-6.88356		-4.27485		0.5	-0.226369
2018-09-29 23:00:00	-7.29879		-4.47992		0.5	-0.227537
2018-09-30	-8.46276		-4.97759		0.5	-0.228709
2018-09-30 01:00:00	-9.78744		-5.37043		0.5	-0.229885
2018-09-30 02:00:00	-11.6667		-5.76111		0.5	-0.231065
2018-09-30 03:00:00	-12.8551		-6.78898		0.5	-0.232249
2018-09-30 04:00:00	-13.9164		-7.24241		0.4	-0.233438
2018-09-30 05:00:00	-14.3237		-7.54381		0.4	-0.23463
2018-09-30 06:00:00	-14.1828		-7.70238		0.4	-0.235827
2018-09-30 07:00:00	-13.4839		-7.91206		0.4	-0.237029
2018-09-30 08:00:00	-12.9624		-7.83915		0.4	-0.238234
2018-09-30 09:00:00	-9.49168		-6.96778		0.4	-0.239445
2018-09-30 10:00:00	-7.21059		-5.84857		0.3	-0.240659
2018-09-30 11:00:00	-6.53816		-5.21461		0.3	-0.241879
2018-09-30 12:00:00	-4.9209		-4.09358		0.3	-0.243102
2018-09-30 13:00:00	-4.95788		-3.78403		0.3	-0.244331
2018-09-30 14:00:00	-2.73516		-2.89946		0.3	-0.245564
2018-09-30 15:00:00	-5.27979		-3.35899		0.3	-0.246802
2018-09-30 16:00:00	-3.09343		-2.84844		0.3	-0.248044
2018-09-30 17:00:00	-5.54515		-3.49419		0.3	-0.249291
2018-09-30 18:00:00	-8.14712		-4.56027		0.3	-0.250544
2018-09-30 19:00:00	-8.49242		-5.12537		0.3	-0.251801
2018-09-30 20:00:00	-8.77847		-5.51837		0.3	-0.253063
2018-09-30 21:00:00	-9.3962		-6.05414		0.3	-0.25433
2018-09-30 22:00:00	-8.63619		-5.90546		0.2	-0.255602
2018-09-30 23:00:00	-6.41163		-4.78215		0.2	-0.256879
2018-10-01	-6.11021		-4.38065		0.2	-0.258161
2018-10-01 01:00:00	-7.75766		-4.84282		0.2	-0.259448
2018-10-01 02:00:00	-8.83652		-5.46336		0.2	-0.260741
2018-10-01 03:00:00	-9.60156		-5.895		0.2	-0.262039
2018-10-01 04:00:00	-10.3735		-6.37061		0.2	-0.263342
2018-10-01 05:00:00	-10.2717		-6.56088		0.1	-0.26465
2018-10-01 06:00:00	-10.0755		-6.64124		0.1	-0.265964
2018-10-01 07:00:00	-10.8589		-6.73275		0.1	-0.267283
2018-10-01 08:00:00	-10.6546		-6.85738		0.1	-0.268607
2018-10-01 09:00:00	-8.1046		-6.20532		0	-0.269937
2018-10-01 10:00:00	-4.56987		-4.86942		0	-0.271273
2018-10-01 11:00:00	-4.44277		-4.19158		-0.1	-0.272614
2018-10-01 12:00:00	-2.37273		-2.93711		-0.1	-0.27396
2018-10-01 13:00:00	-1.54847		-2.27489		-0.1	-0.275313
2018-10-01 14:00:00	-2.54364		-2.34123		0	-0.276671
2018-10-01 15:00:00	-1.81532		-2.13205		0	-0.278034
2018-10-01 16:00:00	-3.9411		-2.83309		0	-0.279404
2018-10-01 17:00:00	-6.89472		-3.94875		0.1	-0.280779
2018-10-01 18:00:00	-9.95393		-5.47221		0.1	-0.28216
2018-10-01 19:00:00	-10.8657		-6.08926		0.1	-0.283546
2018-10-01 20:00:00	-11.3073		-6.58734		0.1	-0.284939
2018-10-01 21:00:00	-11.2231		-6.97116		0	-0.286338
2018-10-01 22:00:00	-11.2033		-6.96855		0	-0.287742
2018-10-01 23:00:00	-11.0089		-6.87898		-0.1	-0.289153
2018-10-02	-10.4063		-6.52765		-0.1	-0.290569
2018-10-02 01:00:00	-9.19556		-5.98686		-0.2	-0.291992
2018-10-02 02:00:00	-8.47916		-5.70261		-0.2	-0.29342
2018-10-02 03:00:00	-8.268		-5.28395		-0.2	-0.294855
2018-10-02 04:00:00	-8.27738		-5.26451		-0.2	-0.296296
2018-10-02 05:00:00	-7.80896		-5.07343		-0.2	-0.297742
2018-10-02 06:00:00	-7.2124		-4.82614		-0.2	-0.299196
2018-10-02 07:00:00	-6.39764		-4.44308		-0.2	-0.300655
2018-10-02 08:00:00	-5.76441		-3.97399		-0.2	-0.30212
2018-10-02 09:00:00	-5.03379		-3.41245		-0.2	-0.303592
2018-10-02 10:00:00	-4.41565		-2.98541		-0.2	-0.30507
2018-10-02 11:00:00	-4.18896		-2.6805		-0.1	-0.306555
2018-10-02 12:00:00	-3.66682		-2.35693		-0.1	-0.308045
2018-10-02 13:00:00	-3.00569		-1.94448		-0.1	-0.309543
2018-10-02 14:00:00	-3.2358		-2.03768		-0.1	-0.311046
2018-10-02 15:00:00	-3.19042		-2.03682		0	-0.312556
2018-10-02 16:00:00	-3.38333		-2.17327		0	-0.314072
2018-10-02 17:00:00	-3.67528		-2.36037		0.1	-0.315595
2018-10-02 18:00:00	-4.45146		-2.62325		0.1	-0.317125
2018-10-02 19:00:00	-5.00742		-2.74387		0.1	-0.31866
2018-10-02 20:00:00	-5.14225		-2.8978		0.1	-0.320203
2018-10-02 21:00:00	-4.8412		-2.84422		0.1	-0.321752
2018-10-02 22:00:00	-4.3123		-2.84684		0.1	-0.323307
2018-10-02 23:00:00	-4.43626		-2.85689		0.1	-0.324869
2018-10-03	-4.91852		-2.98076		0.1	-0.326438
2018-10-03 01:00:00	-5.20101		-3.11114		0.1	-0.328013
2018-10-03 02:00:00	-6.39779		-3.57116		0.1	-0.329595
2018-10-03 03:00:00	-8.165		-4.69699		0.1	-0.331184
2018-10-03 04:00:00	-9.588		-5.58708		0.1	-0.332779
2018-10-03 05:00:00	-10.2685		-6.17802		0.1	-0.334381
2018-10-03 06:00:00	-10.5243		-6.52814		0	-0.33599
2018-10-03 07:00:00	-10.8825		-6.75266		0	-0.337605
2018-10-03 08:00:00	-11.0007		-6.85203		-0.1	-0.339228
2018-10-03 09:00:00	-8.76093		-6.41455		-0.2	-0.340857
2018-10-03 10:00:00	-6.45861		-5.43369		-0.2	-0.342492
2018-10-03 11:00:00	-4.55612		-4.42104		-0.3	-0.344135
2018-10-03 12:00:00	-3.18032		-3.34048		-0.3	-0.345784
2018-10-03 13:00:00	-2.19089		-2.53283		-0.3	-0.347441
2018-10-03 14:00:00	-2.59568		-2.76238		-0.3	-0.349104
2018-10-03 15:00:00	-3.77622		-3.27877		-0.3	-0.350774
2018-10-03 16:00:00	-5.45967		-4.0852		-0.3	-0.35245
2018-10-03 17:00:00	-8.05873		-5.26706		-0.2	-0.354134
2018-10-03 18:00:00	-10.5811		-6.4385		-0.2	-0.355825
2018-10-03 19:00:00	-10.6881		-6.87411		-0.2	-0.357522
2018-10-03 20:00:00	-11.4392		-7.44198		-0.3	-0.359227
2018-10-03 21:00:00	-11.3113		-7.44229		-0.3	-0.360938
2018-10-03 22:00:00	-11.297		-7.54219		-0.4	-0.362656
2018-10-03 23:00:00	-11.6432		-7.70531		-0.4	-0.364381
2018-10-04	-11.3564		-7.62163		-0.5	-0.366113
2018-10-04 01:00:00	-11.7597		-7.71089		-0.6	-0.367852
2018-10-04 02:00:00	-12.0555		-7.70768		-0.6	-0.369598
2018-10-04 03:00:00	-12.5582		-7.92047		-0.7	-0.371351
2018-10-04 04:00:00	-11.8818		-7.95582		-0.7	-0.373111
2018-10-04 05:00:00	-12.549		-8.05289		-0.8	-0.374878
2018-10-04 06:00:00	-11.9997		-8.2162		-0.8	-0.376652
2018-10-04 07:00:00	-11.9828		-8.23156		-0.9	-0.378433
2018-10-04 08:00:00	-10.5127		-7.77601		-1	-0.380221
2018-10-04 09:00:00	-7.63529		-6.63103		-1	-0.382016
2018-10-04 10:00:00	-4.57798		-4.93483		-1.1	-0.383818
2018-10-04 11:00:00	-2.86804		-3.8062		-1.1	-0.385627
2018-10-04 12:00:00	-1.84885		-2.55336		-1.1	-0.387442
2018-10-04 13:00:00	-1.41297		-2.11716		-1	-0.389265
2018-10-04 14:00:00	-1.54897		-2.21338		-0.9	-0.391095
2018-10-04 15:00:00	-2.56049		-2.77242		-0.8	-0.392932
2018-10-04 16:00:00	-4.123		-3.62608		-0.7	-0.394776
2018-10-04 17:00:00	-6.9317		-4.67382		-0.6	-0.396626
2018-10-04 18:00:00	-9.77916		-5.97648		-0.6	-0.398484
2018-10-04 19:00:00	-10.9186		-6.87422		-0.6	-0.400349
2018-10-04 20:00:00	-11.1075		-7.1541		-0.6	-0.402221
2018-10-04 21:00:00	-11.9035		-7.42104		-0.7	-0.404099
2018-10-04 22:00:00	-11.947		-7.58962		-0.8	-0.405985
2018-10-04 23:00:00	-10.9107		-7.49482		-0.9	-0.407877
2018-10-05	-10.1033		-7.4824		-1	-0.409777
2018-10-05 01:00:00	-10.593		-7.68575		-1.1	-0.411683
2018-10-05 02:00:00	-10.7374		-7.8776		-1.2	-0.413597
2018-10-05 03:00:00	-11.3851		-8.03273		-1.3	-0.415517
2018-10-05 04:00:00	-10.719		-8.0044		-1.3	-0.417444
2018-10-05 05:00:00	-10.5826		-7.90491		-1.4	-0.419378
2018-10-05 06:00:00	-10.5437		-7.93341		-1.5	-0.421319
2018-10-05 07:00:00	-10.0282		-7.77716		-1.6	-0.423267
2018-10-05 08:00:00	-10.096		-7.76315		-1.6	-0.425222
2018-10-05 09:00:00	-7.67831		-7.13116		-1.7	-0.427183
2018-10-05 10:00:00	-5.21527		-6.12139		-1.8	-0.429152
2018-10-05 11:00:00	-3.9736		-5.28886		-1.8	-0.431127
2018-10-05 12:00:00	-3.27779		-4.46889		-1.8	-0.433109
2018-10-05 13:00:00	-2.94427		-4.116		-1.8	-0.435098
2018-10-05 14:00:00	-3.17883		-4.22965		-1.7	-0.437094
2018-10-05 15:00:00	-4.46396		-4.54538		-1.7	-0.439096
2018-10-05 16:00:00	-4.88813		-4.70305		-1.6	-0.441105
2018-10-05 17:00:00	-5.7659		-5.27958		-1.6	-0.443121
2018-10-05 18:00:00	-6.91925		-5.97638		-1.5	-0.445144
2018-10-05 19:00:00	-7.61803		-6.43124		-1.5	-0.447174
2018-10-05 20:00:00	-8.93344		-6.65849		-1.5	-0.44921
2018-10-05 21:00:00	-7.93985		-6.69035		-1.5	-0.451252
2018-10-05 22:00:00	-7.00756		-6.50751		-1.6	-0.453302
2018-10-05 23:00:00	-7.58359		-6.70126		-1.7	-0.455358
2018-10-06	-6.8021		-6.40019		-1.8	-0.457421
2018-10-06 01:00:00	-6.98362		-5.97514		-1.8	-0.45949
2018-10-06 02:00:00	-7.90393		-6.09032		-1.9	-0.461566
2018-10-06 03:00:00	-7.95924		-6.1456		-1.9	-0.463649
2018-10-06 04:00:00	-10.6021		-6.841		-1.9	-0.465738
2018-10-06 05:00:00	-6.86324		-6.25195		-2	-0.467834
2018-10-06 06:00:00	-5.55547		-5.65785		-2	-0.469937
2018-10-06 07:00:00	-6.17908		-5.62489		-2	-0.472045
2018-10-06 08:00:00	-9.28182		-6.65773		-2.1	-0.474161
2018-10-06 09:00:00	-3.94151		-4.91414		-2.1	-0.476283
2018-10-06 10:00:00	-1.8083		-3.85659		-2.1	-0.478411
2018-10-06 11:00:00	-0.744883		-2.56554		-2.2	-0.480546
2018-10-06 12:00:00	-0.249412		-1.76142		-2.1	-0.482687
2018-10-06 13:00:00	0.151694		-1.4721		-2	-0.484835
2018-10-06 14:00:00	-0.663623		-1.45478		-2	-0.486989
2018-10-06 15:00:00	0.10739		-1.30377		-1.9	-0.48915
2018-10-06 16:00:00	-0.47773		-1.95704		-1.7	-0.491317
2018-10-06 17:00:00	-1.02581		-2.18628		-1.6	-0.49349
2018-10-06 18:00:00	-2.13384		-2.69411		-1.5	-0.49567
2018-10-06 19:00:00	-2.70315		-3.07767		-1.5	-0.497856
2018-10-06 20:00:00	-2.92027		-3.39647		-1.4	-0.500048
2018-10-06 21:00:00	-5.99308		-4.51969		-1.4	-0.502247
2018-10-06 22:00:00	-7.46938		-5.2377		-1.4	-0.504452
2018-10-06 23:00:00	-6.1156		-5.03116		-1.5	-0.506664
2018-10-07	-4.88515		-4.43281		-1.6	-0.508881
2018-10-07 01:00:00	-3.68365		-3.8271		-1.7	-0.511105
2018-10-07 02:00:00	-4.01667		-3.83493		-1.8	-0.513335
2018-10-07 03:00:00	-4.79893		-4.26537		-1.8	-0.515571
2018-10-07 04:00:00	-7.26987		-5.16512		-1.8	-0.517814
2018-10-07 05:00:00	-7.74348		-5.5007		-1.8	-0.520063
2018-10-07 06:00:00	-6.59595		-5.78295		-1.9	-0.522317
2018-10-07 07:00:00	-5.93584		-5.62098		-1.9	-0.524579
2018-10-07 08:00:00	-4.91276		-5.00881		-2	-0.526846
2018-10-07 09:00:00	-3.89113		-4.22715		-2.1	-0.529119
2018-10-07 10:00:00	-3.3536		-3.67377		-2.1	-0.531399
2018-10-07 11:00:00	-3.0561		-3.23224		-2.2	-0.533684
2018-10-07 12:00:00	-2.84948		-2.89666		-2.1	-0.535976
2018-10-07 13:00:00	-3.27845		-3.21059		-2.1	-0.538274
2018-10-07 14:00:00	-3.0148		-3.03314		-2	-0.540578
2018-10-07 15:00:00	-2.66988		-2.81387		-2	-0.542888
2018-10-07 16:00:00	-3.04732		-3.00344		-2	-0.545204
2018-10-07 17:00:00	-4.40286		-3.55022		-1.9	-0.547526
2018-10-07 18:00:00	-9.0859		-5.41626		-1.9	-0.549854
2018-10-07 19:00:00	-9.27739		-6.10496		-1.9	-0.552188
2018-10-07 20:00:00	-7.72916		-5.70879		-1.9	-0.554528
2018-10-07 21:00:00	-5.12086		-4.98343		-2	-0.556874
2018-10-07 22:00:00	-3.43251		-3.95236		-2.1	-0.559227
2018-10-07 23:00:00	-3.82542		-4.13422		-2.2	-0.561585
2018-10-08	-3.77654		-4.1015		-2.2	-0.563949
2018-10-08 01:00:00	-3.04258		-3.80059		-2.2	-0.566319
2018-10-08 02:00:00	-2.84947		-3.61126		-2.2	-0.568695
2018-10-08 03:00:00	-2.54681		-3.33626		-2.2	-0.571076
2018-10-08 04:00:00	-2.54768		-3.10212		-2.2	-0.573464
2018-10-08 05:00:00	-2.51861		-3.02986		-2.2	-0.575858
2018-10-08 06:00:00	-3.1126		-3.07352		-2.1	-0.578257
2018-10-08 07:00:00	-5.32777		-3.57415		-2.1	-0.580662
2018-10-08 08:00:00	-4.4662		-3.31267		-2	-0.583073
2018-10-08 09:00:00	-5.97974		-3.69519		-2	-0.58549
2018-10-08 10:00:00	-5.94886		-3.81116		-2	-0.587913
2018-10-08 11:00:00	-4.96682		-3.6917		-2	-0.590342
2018-10-08 12:00:00	-3.45653		-3.38867		-2	-0.592776
2018-10-08 13:00:00	-2.24954		-3.03909		-2.1	-0.595216
2018-10-08 14:00:00	-4.40838		-3.42557		-2.1	-0.597662
2018-10-08 15:00:00	-3.02731		-3.47344		-2.1	-0.600113
2018-10-08 16:00:00	-5.22071		-3.93342		-2.1	-0.602571
2018-10-08 17:00:00	-7.56372		-4.5743		-2.1	-0.605034
2018-10-08 18:00:00	-9.48993		-5.23373		-2.1	-0.607502
2018-10-08 19:00:00	-7.25495		-5.0785		-2.2	-0.609977
2018-10-08 20:00:00	-7.33916		-5.10329		-2.2	-0.612456
2018-10-08 21:00:00	-9.94517		-5.49271		-2.3	-0.614942
2018-10-08 22:00:00	-10.093		-6.00253		-2.4	-0.617433
2018-10-08 23:00:00	-9.9007		-6.09948		-2.4	-0.61993
2018-10-09	-9.65187		-6.15547		-2.5	-0.622432
2018-10-09 01:00:00	-8.32404		-5.94307		-2.6	-0.62494
2018-10-09 02:00:00	-8.3167		-5.79495		-2.6	-0.627453
2018-10-09 03:00:00	-8.40483		-5.83973		-2.7	-0.629972
2018-10-09 04:00:00	-7.96305		-5.77577		-2.7	-0.632496
2018-10-09 05:00:00	-9.74295		-6.31062		-2.8	-0.635026
2018-10-09 06:00:00	-10.5148		-6.7676		-2.8	-0.637561
2018-10-09 07:00:00	-11.3399		-7.14532		-2.8	-0.640101
2018-10-09 08:00:00	-11.7466		-7.29199		-2.9	-0.642647
2018-10-09 09:00:00	-11.2012		-7.32821		-3	-0.645198
2018-10-09 10:00:00	-8.85266		-6.89531		-3	-0.647755
2018-10-09 11:00:00	-8.43239		-6.53551		-3.1	-0.650317
2018-10-09 12:00:00	-8.1751		-6.33962		-3.2	-0.652884
2018-10-09 13:00:00	-7.45084		-6.03076		-3.2	-0.655456
2018-10-09 14:00:00	-7.38904		-6.04149		-3.3	-0.658033
2018-10-09 15:00:00	-8.14373		-6.25832		-3.3	-0.660616
2018-10-09 16:00:00	-9.69657		-6.85716		-3.3	-0.663204
2018-10-09 17:00:00	-11.3918		-7.51714		-3.3	-0.665797
2018-10-09 18:00:00	-12.4606		-8.08719		-3.3	-0.668394
2018-10-09 19:00:00	-12.7312		-8.38443		-3.4	-0.670997
2018-10-09 20:00:00	-12.8688		-8.67272		-3.4	-0.673605
2018-10-09 21:00:00	-13.2189		-8.89678		-3.5	-0.676218
2018-10-09 22:00:00	-13.2429		-9.03303		-3.6	-0.678836
2018-10-09 23:00:00	-12.5882		-8.83436		-3.7	-0.681459
2018-10-10	-12.024		-8.78216		-3.8	-0.684087
2018-10-10 01:00:00	-12.1416		-8.71225		-3.9	-0.686719
2018-10-10 02:00:00	-13.3712		-8.99539		-3.9	-0.689357
2018-10-10 03:00:00	-11.4448		-8.53677		-4	-0.691999
2018-10-10 04:00:00	-9.84716		-7.76651		-4.1	-0.694646
2018-10-10 05:00:00	-9.51558		-7.52566		-4.1	-0.697297
2018-10-10 06:00:00	-8.79944		-7.14412		-4.1	-0.699954
2018-10-10 07:00:00	-8.64089		-6.91699		-4.2	-0.702615
2018-10-10 08:00:00	-8.48952		-6.68383		-4.1	-0.70528
2018-10-10 09:00:00	-8.28041		-6.50836		-4.1	-0.70795
2018-10-10 10:00:00	-7.92315		-6.21983		-4.1	-0.710625
2018-10-10 11:00:00	-7.30782		-5.74747		-4.1	-0.713304
2018-10-10 12:00:00	-6.25934		-5.4933		-4	-0.715987
2018-10-10 13:00:00	-5.92988		-5.26372		-4	-0.718675
2018-10-10 14:00:00	-5.63878		-5.09094		-3.9	-0.721368
2018-10-10 15:00:00	-5.33888		-4.95664		-3.9	-0.724064
2018-10-10 16:00:00	-6.30591		-5.19567		-3.8	-0.726765
2018-10-10 17:00:00	-6.76976		-5.49619		-3.7	-0.72947
2018-10-10 18:00:00	-6.85942		-5.84112		-3.7	-0.73218
2018-10-10 19:00:00	-7.3175		-5.99328		-3.6	-0.734893
2018-10-10 20:00:00	-8.16788		-6.34225		-3.6	-0.737611
2018-10-10 21:00:00	-8.3784		-6.37039		-3.6	-0.740333
2018-10-10 22:00:00	-8.86569		-6.37301		-3.7	-0.743059
2018-10-10 23:00:00	-8.52961		-6.04678		-3.7	-0.745789
2018-10-11	-8.3198		-5.80953	-8.55923	-3.7	-0.748523
2018-10-11 01:00:00	-8.34801		-5.66033	-8.51211	-3.7	-0.751261
2018-10-11 02:00:00	-7.93246		-5.54724	-8.49822	-3.7	-0.754003
2018-10-11 03:00:00	-8.15272		-5.50572	-8.38147	-3.7	-0.756749
2018-10-11 04:00:00	-7.85147		-5.42423	-8.41745	-3.7	-0.759499
2018-10-11 05:00:00	-7.84314		-5.31877	-8.32463	-3.7	-0.762253
2018-10-11 06:00:00	-7.63529		-5.23553	-8.32033	-3.6	-0.76501
2018-10-11 07:00:00	-7.29396		-5.21505	-8.24603	-3.6	-0.767771
2018-10-11 08:00:00	-6.76344		-5.11831	-8.11012	-3.6	-0.770536
2018-10-11 09:00:00	-6.73593		-5.03813	-8.01154	-3.6	-0.773305
2018-10-11 10:00:00	-6.53446		-4.93399	-7.99416	-3.6	-0.776078
2018-10-11 11:00:00	-6.15204		-4.79956	-7.9538	-3.5	-0.778854
2018-10-11 12:00:00	-6.15943		-4.67534	-7.88321	-3.5	-0.781633
2018-10-11 13:00:00	-6.54722		-4.68884	-7.93634	-3.5	-0.784417
2018-10-11 14:00:00	-6.89689		-4.76839	-7.97934	-3.4	-0.787204
2018-10-11 15:00:00	-6.84799		-4.76703	-8.0475	-3.4	-0.789994
2018-10-11 16:00:00	-6.59553		-4.6887	-8.0611	-3.4	-0.792788
2018-10-11 17:00:00	-6.74749		-4.70239	-8.00546	-3.3	-0.795586
2018-10-11 18:00:00	-6.72415		-4.69412	-7.95376	-3.3	-0.798387
2018-10-11 19:00:00	-6.44043		-4.69521	-7.88091	-3.3	-0.801191
2018-10-11 20:00:00	-6.4605		-4.63399	-7.79769	-3.3	-0.803999
2018-10-11 21:00:00	-6.83158		-4.61307	-7.80498	-3.3	-0.80681
2018-10-11 22:00:00	-6.66565		-4.62439	-7.87107	-3.3	-0.809625
2018-10-11 23:00:00	-6.43977		-4.58648	-7.70496	-3.3	-0.812443
2018-10-12	-6.50174		-4.55205	-7.70871	-3.3	-0.815265
2018-10-12 01:00:00	-7.28968		-4.5894	-7.75289	-3.3	-0.81809
2018-10-12 02:00:00	-6.72001		-4.58474	-7.93023	-3.3	-0.820918
2018-10-12 03:00:00	-7.23844		-4.61329	-7.84251	-3.2	-0.82375
2018-10-12 04:00:00	-8.07882		-4.74402	-7.90386	-3.2	-0.826584
2018-10-12 05:00:00	-8.21967		-4.73465	-8.16632	-3.2	-0.829423
2018-10-12 06:00:00	-8.18127		-4.73574	-8.26813	-3.2	-0.832264
2018-10-12 07:00:00	-8.35973		-4.77801	-8.17639	-3.2	-0.835109
2018-10-12 08:00:00	-8.2673		-4.80328	-8.22215	-3.2	-0.837957
2018-10-12 09:00:00	-7.88414		-4.77365	-8.15276	-3.2	-0.840808
2018-10-12 10:00:00	-7.48254		-4.69586	-8.05405	-3.2	-0.843662
2018-10-12 11:00:00	-7.41274		-4.62701	-8.16297	-3.2	-0.84652
2018-10-12 12:00:00	-7.25025		-4.58409	-8.21461	-3.2	-0.849381
2018-10-12 13:00:00	-7.06489		-4.53702	-8.09264	-3.2	-0.852245
2018-10-12 14:00:00	-7.16401		-4.49887	-8.12579	-3.2	-0.855113
2018-10-12 15:00:00	-7.71275		-4.57309	-8.19475	-3.2	-0.857983
2018-10-12 16:00:00	-7.95519		-4.64929	-8.04663	-3.2	-0.860857
2018-10-12 17:00:00	-8.53417		-4.75012	-8.07296	-3.2	-0.863734
2018-10-12 18:00:00	-8.8407		-4.78745	-8.20648	-3.2	-0.866614
2018-10-12 19:00:00	-9.0506		-4.85762	-8.37096	-3.2	-0.869497
2018-10-12 20:00:00	-9.79836		-5.07054	-8.35475	-3.2	-0.872384
2018-10-12 21:00:00	-9.67106		-5.11586	-8.23717	-3.2	-0.875273
2018-10-12 22:00:00	-9.95881		-5.21695	-8.34306	-3.2	-0.878166
2018-10-12 23:00:00	-9.5868		-5.17578	-8.33903	-3.3	-0.881062
2018-10-13	-9.64243		-5.19358	-8.24781	-3.3	-0.883961
2018-10-13 01:00:00	-9.4282		-5.21602	-8.25818	-3.3	-0.886864
2018-10-13 02:00:00	-9.07043		-5.11717	-8.14013	-3.3	-0.889769
2018-10-13 03:00:00	-8.66004		-5.0765	-8.21563	-3.3	-0.892678
2018-10-13 04:00:00	-8.40047		-5.06545	-8.06447	-3.3	-0.89559
2018-10-13 05:00:00	-8.01618		-5.03534	-7.90594	-3.3	-0.898505
2018-10-13 06:00:00	-7.6575		-4.97667	-7.74495	-3.3	-0.901423
2018-10-13 07:00:00	-7.90704		-4.9517	-7.67921	-3.3	-0.904345
2018-10-13 08:00:00	-8.36832		-5.01006	-7.87379	-3.3	-0.907269
2018-10-13 09:00:00	-9.09194		-5.099	-7.9377	-3.3	-0.910197
2018-10-13 10:00:00	-9.12277		-5.13048	-8.30734	-3.3	-0.913128
2018-10-13 11:00:00	-9.6836		-5.15469	-8.26849	-3.3	-0.916062
2018-10-13 12:00:00	-9.89783		-5.2442	-8.5069	-3.3	-0.918999
2018-10-13 13:00:00	-8.9874		-5.16968	-8.43034	-3.4	-0.92194
2018-10-13 14:00:00	-8.98042		-5.14406	-8.3187	-3.4	-0.924884
2018-10-13 15:00:00	-10.2266		-5.20918	-8.31987	-3.4	-0.927831
2018-10-13 16:00:00	-12.6024		-5.65513	-8.9419	-3.4	-0.930781
2018-10-13 17:00:00	-14.623		-6.40307	-9.00934	-3.4	-0.933734
2018-10-13 18:00:00	-15.0222		-6.70265	-9.22205	-3.4	-0.93669
2018-10-13 19:00:00	-15.4058		-6.89941	-9.34222	-3.4	-0.93965
2018-10-13 20:00:00	-16.0337		-7.29038	-9.42703	-3.5	-0.942613
2018-10-13 21:00:00	-16.0119		-7.31796	-9.48832	-3.5	-0.945579
2018-10-13 22:00:00	-16.6542		-6.96907	-9.50469	-3.5	-0.948548
2018-10-13 23:00:00	-15.4126		-6.94792	-10.1245	-3.6	-0.951521
2018-10-14	-14.8047		-6.90543	-9.31676	-3.6	-0.954497
2018-10-14 01:00:00	-15.5122		-7.06501	-9.55378	-3.7	-0.957476
2018-10-14 02:00:00	-15.2759		-7.2205	-9.40713	-3.7	-0.960458
2018-10-14 03:00:00	-15.1111		-7.32384	-9.2874	-3.7	-0.963443
2018-10-14 04:00:00	-14.0878		-7.16405	-9.20694	-3.8	-0.966432
2018-10-14 05:00:00	-14.8769		-7.17346	-8.99425	-3.8	-0.969424
2018-10-14 06:00:00	-15.3422		-7.31412	-9.24459	-3.8	-0.972419
2018-10-14 07:00:00	-13.9271		-7.19115	-9.29457	-3.9	-0.975417
2018-10-14 08:00:00	-13.0757		-7.09901	-8.85692	-3.9	-0.978418
2018-10-14 09:00:00	-11.616		-6.75154	-8.62164	-3.9	-0.981423
2018-10-14 10:00:00	-11.0433		-6.48493	-8.45286	-3.9	-0.984431
2018-10-14 11:00:00	-10.5754		-6.32051	-8.48236	-3.9	-0.987442
2018-10-14 12:00:00	-10.5087		-6.22347	-8.46146	-3.9	-0.990457
2018-10-14 13:00:00	-10.7901		-6.1895	-8.5917	-3.9	-0.993474
2018-10-14 14:00:00	-11.0534		-6.19	-8.68959	-4	-0.996495
2018-10-14 15:00:00	-11.8189		-6.27749	-8.78308	-4	-0.999519
2018-10-14 16:00:00	-12.1403		-6.43203	-8.7774	-4	-1.00255
2018-10-14 17:00:00	-12.4726		-6.55907	-8.6086	-4	-1.00558
2018-10-14 18:00:00	-12.678		-6.66129	-8.66702	-4	-1.00861
2018-10-14 19:00:00	-13.2887		-6.72433	-8.763	-4	-1.01165
2018-10-14 20:00:00	-13.3622		-6.72323	-8.99586	-4	-1.01469
2018-10-14 21:00:00	-13.8383		-6.89346	-9.06657	-4	-1.01773
2018-10-14 22:00:00	-15.2626		-7.21081	-9.13304	-4.1	-1.02078
2018-10-14 23:00:00	-16.4183		-7.54023	-9.34552	-4.1	-1.02383
2018-10-15	-16.6685		-7.92937	-9.55788	-4.1	-1.02688
2018-10-15 01:00:00	-16.1743		-7.90255	-9.50413	-4.1	-1.02994
2018-10-15 02:00:00	-15.9259		-7.71389	-9.51514	-4.2	-1.03299
2018-10-15 03:00:00	-15.0961		-7.57908	-9.6352	-4.2	-1.03606
2018-10-15 04:00:00	-14.2325		-7.47141	-9.4832	-4.2	-1.03912
2018-10-15 05:00:00	-14.6666		-7.40268	-9.22236	-4.3	-1.04219
2018-10-15 06:00:00	-16.4019		-7.63777	-9.63419	-4.3	-1.04526
2018-10-15 07:00:00	-17.5309		-7.74275	-9.74187	-4.3	-1.04834
2018-10-15 08:00:00	-17.7524		-7.89095	-10.3585	-4.3	-1.05142
2018-10-15 09:00:00	-17.2257		-7.91114	-10.057	-4.4	-1.0545
2018-10-15 10:00:00	-19.0636		-8.06882	-10.2275	-4.4	-1.05758
2018-10-15 11:00:00	-18.6593		-8.17063	-10.7489	-4.4	-1.06067
2018-10-15 12:00:00	-15.392		-8.051	-10.4063	-4.5	-1.06376
2018-10-15 13:00:00	-14.0073		-7.82297	-9.54387	-4.5	-1.06685
2018-10-15 14:00:00	-12.4011		-7.5894	-9.36213	-4.6	-1.06995
2018-10-15 15:00:00	-12.6325		-7.50792	-9.10466	-4.6	-1.07305
2018-10-15 16:00:00	-13.5714		-7.56659	-9.37143	-4.7	-1.07615
2018-10-15 17:00:00	-12.9194		-7.72485	-9.42706	-4.7	-1.07926
2018-10-15 18:00:00	-14.974		-7.83842	-9.02452	-4.7	-1.08236
2018-10-15 19:00:00	-17.214		-8.09174	-9.67683	-4.7	-1.08548
2018-10-15 20:00:00	-18.0473		-8.36893	-10.0568	-4.7	-1.08859
2018-10-15 21:00:00	-16.5596		-8.56176	-10.1823	-4.8	-1.09171
2018-10-15 22:00:00	-16.3381		-8.85195	-9.61538	-4.8	-1.09483
2018-10-15 23:00:00	-16.8773		-8.8789	-9.41093	-4.8	-1.09795
2018-10-16	-16.9759		-8.83222	-9.64131	-4.9	-1.10108
2018-10-16 01:00:00	-16.8629		-8.95934	-9.76322	-4.9	-1.10421
2018-10-16 02:00:00	-16.8193		-9.0624	-9.53029	-4.9	-1.10734
2018-10-16 03:00:00	-17.2236		-9.15229	-9.511	-4.9	-1.11047
2018-10-16 04:00:00	-17.1075		-9.30619	-9.6702	-5	-1.11361
2018-10-16 05:00:00	-17.3473		-9.45088	-9.53199	-5	-1.11675
2018-10-16 06:00:00	-17.2838		-9.63787	-9.59504	-5	-1.1199
2018-10-16 07:00:00	-17.677		-9.60201	-9.55971	-5.1	-1.12304
2018-10-16 08:00:00	-17.7348		-9.52653	-9.69	-5.1	-1.12619
2018-10-16 09:00:00	-18.6505		-9.33801	-9.77495	-5.1	-1.12934
2018-10-16 10:00:00	-18.6528		-9.45989	-10.3101	-5.1	-1.1325
2018-10-16 11:00:00	-18.2016		-9.29395	-10.3192	-5.2	-1.13565
2018-10-16 12:00:00	-16.518		-9.43035	-10.2418	-5.2	-1.13881
2018-10-16 13:00:00	-16.4789		-9.25345	-9.57866	-5.2	-1.14198
2018-10-16 14:00:00	-16.949		-9.26278	-9.99885	-5.3	-1.14514
2018-10-16 15:00:00	-18.5653		-9.73695	-10.0468	-5.3	-1.14831
2018-10-16 16:00:00	-19.9692		-9.87581	-10.2638	-5.3	-1.15148
2018-10-16 17:00:00	-20.8953		-10.0095	-10.738	-5.3	-1.15465
2018-10-16 18:00:00	-19.8355		-10.2546	-10.5434	-5.4	-1.15783
2018-10-16 19:00:00	-20.8515		-10.1401	-10.2655	-5.4	-1.161
2018-10-16 20:00:00	-21.1547		-10.2391	-11.0051	-5.4	-1.16418
2018-10-16 21:00:00	-21.327		-10.3438	-10.8719	-5.5	-1.16737
2018-10-16 22:00:00	-19.7281		-10.8834	-11.1054	-5.5	-1.17055
2018-10-16 23:00:00	-16.3546		-10.2963	-10.0373	-5.6	-1.17374
2018-10-17	-14.8525		-9.81437	-9.20898	-5.6	-1.17693
2018-10-17 01:00:00	-14.8451		-9.79112	-8.94231	-5.7	-1.18012
2018-10-17 02:00:00	-14.3488		-9.56833	-8.94659	-5.7	-1.18332
2018-10-17 03:00:00	-14.5562		-9.54326	-8.90903	-5.7	-1.18651
2018-10-17 04:00:00	-16.9856		-10.0159	-8.95099	-5.7	-1.18971
2018-10-17 05:00:00	-16.3828		-10.045	-9.29669	-5.7	-1.19291
2018-10-17 06:00:00	-20.2198		-10.1763	-9.42419	-5.7	-1.19612
2018-10-17 07:00:00	-21.1968		-10.5755	-10.7374	-5.7	-1.19932
2018-10-17 08:00:00	-21.1684		-10.8081	-10.5872	-5.7	-1.20253
2018-10-17 09:00:00	-21.162		-10.6988	-10.5294	-5.7	-1.20574
2018-10-17 10:00:00	-22.1718		-10.3536	-10.8136	-5.8	-1.20895
2018-10-17 11:00:00	-21.2043		-10.649	-11.4728	-5.8	-1.21217
2018-10-17 12:00:00	-20.3259		-10.6089	-10.8941	-5.8	-1.21538
2018-10-17 13:00:00	-20.155		-10.4864	-10.8389	-5.9	-1.2186
2018-10-17 14:00:00	-18.4363		-10.5455	-10.6206	-5.9	-1.22182
2018-10-17 15:00:00	-16.1737		-10.1802	-10.1863	-6	-1.22505
2018-10-17 16:00:00	-16.5194		-9.92715	-9.72736	-6	-1.22827
2018-10-17 17:00:00	-17.8224		-9.85657	-9.79104	-6	-1.2315
2018-10-17 18:00:00	-16.0951		-9.77092	-9.99171	-6.1	-1.23472
2018-10-17 19:00:00	-15.1399		-9.69291	-9.3683	-6.1	-1.23795
2018-10-17 20:00:00	-15.202		-9.47988	-9.25365	-6.1	-1.24119
2018-10-17 21:00:00	-15.6575		-9.46373	-9.31327	-6.1	-1.24442
2018-10-17 22:00:00	-15.5676		-9.50555	-9.53544	-6.1	-1.24766
2018-10-17 23:00:00	-15.1294		-9.56377	-9.48736	-6.1	-1.25089
2018-10-18	-15.0192	-16.424	-9.66742	-9.13014	-6.1	-1.25413
2018-10-18 01:00:00	-15.7045	-14.157	-9.66431	-8.07253	-6.1	-1.25737
2018-10-18 02:00:00	-15.9444	-13.9373	-9.95534	-7.88761	-6.1	-1.26061
2018-10-18 03:00:00	-16.377	-13.7626	-9.97588	-7.84117	-6.1	-1.26386
2018-10-18 04:00:00	-17.1015	-14.2572	-9.91706	-7.86705	-6.1	-1.2671
2018-10-18 05:00:00	-17.5219	-15.4158	-9.90379	-7.97857	-6.1	-1.27035
2018-10-18 06:00:00	-15.8	-16.1141	-9.8589	-8.0749	-6.1	-1.2736
2018-10-18 07:00:00	-14.7996	-14.3868	-9.81209	-7.93279	-6.1	-1.27685
2018-10-18 08:00:00	-15.3943	-13.4547	-9.77592	-7.78032	-6.2	-1.2801
2018-10-18 09:00:00	-15.9246	-13.5043	-9.89018	-7.73857	-6.2	-1.28335
2018-10-18 10:00:00	-14.4596	-13.9726	-9.51943	-7.77102	-6.2	-1.28661
2018-10-18 11:00:00	-14.2369	-13.5446	-9.32816	-7.73689	-6.2	-1.28986
2018-10-18 12:00:00	-13.9084	-13.5632	-9.34768	-7.71568	-6.2	-1.29312
2018-10-18 13:00:00	-13.7695	-13.1715	-9.23318	-7.66934	-6.2	-1.29638
2018-10-18 14:00:00	-13.8464	-12.9786	-9.16798	-7.62783	-6.2	-1.29964
2018-10-18 15:00:00	-13.4989	-13.4049	-9.04723	-7.65057	-6.2	-1.3029
2018-10-18 16:00:00	-14.2117	-12.7812	-8.97293	-7.59596	-6.2	-1.30616
2018-10-18 17:00:00	-15.7205	-13.7026	-9.11299	-7.65071	-6.2	-1.30942
2018-10-18 18:00:00	-16.3892	-14.5016	-9.29174	-7.74438	-6.2	-1.31269
2018-10-18 19:00:00	-17.1589	-15.0721	-9.44962	-7.81672	-6.2	-1.31595
2018-10-18 20:00:00	-17.9604	-15.8832	-9.71031	-7.90491	-6.2	-1.31922
2018-10-18 21:00:00	-17.7275	-16.0226	-9.81495	-7.93932	-6.2	-1.32249
2018-10-18 22:00:00	-18.6502	-15.9474	-9.93908	-7.93111	-6.2	-1.32576
2018-10-18 23:00:00	-19.3261	-16.8594	-10.2528	-8.00662	-6.2	-1.32903
2018-10-19	-19.6901	-16.8738	-10.3512	-8.03152	-6.3	-1.3323
2018-10-19 01:00:00	-19.6211	-17.3869	-10.3873	-8.07533	-6.3	-1.33557
2018-10-19 02:00:00	-20.6393	-17.615	-10.3229	-8.10652	-6.3	-1.33884
2018-10-19 03:00:00	-20.9801	-19.0821	-10.4283	-8.24566	-6.3	-1.34211
2018-10-19 04:00:00	-19.6219	-19.1916	-10.4367	-8.30189	-6.4	-1.34539
2018-10-19 05:00:00	-20.2399	-18.404	-10.6303	-8.23165	-6.4	-1.34866
2018-10-19 06:00:00	-19.5098	-18.606	-10.7257	-8.22125	-6.5	-1.35194
2018-10-19 07:00:00	-19.1142	-17.2803	-10.623	-8.09906	-6.5	-1.35521
2018-10-19 08:00:00	-19.0173	-17.0668	-10.732	-8.03033	-6.5	-1.35849
2018-10-19 09:00:00	-19.0968	-16.693	-10.67	-7.97915	-6.6	-1.36177
2018-10-19 10:00:00	-16.1037	-17.3653	-10.4238	-8.02575	-6.6	-1.36505
2018-10-19 11:00:00	-13.9465	-14.2731	-9.93299	-7.75658	-6.6	-1.36833
2018-10-19 12:00:00	-13.566	-13.4023	-9.71889	-7.56724	-6.7	-1.37161
2018-10-19 13:00:00	-12.7036	-13.0578	-9.50914	-7.49228	-6.7	-1.37489
2018-10-19 14:00:00	-11.8717	-12.0397	-9.27784	-7.37643	-6.7	-1.37817
2018-10-19 15:00:00	-12.1059	-11.5285	-9.21044	-7.28547	-6.7	-1.38145
2018-10-19 16:00:00	-12.4504	-11.5054	-9.18226	-7.25469	-6.6	-1.38473
2018-10-19 17:00:00	-12.6802	-11.6765	-9.18444	-7.25945	-6.6	-1.38802
2018-10-19 18:00:00	-12.953	-11.7823	-9.17477	-7.26593	-6.6	-1.3913
2018-10-19 19:00:00	-13.641	-12.0644	-9.16607	-7.28709	-6.6	-1.39458
2018-10-19 20:00:00	-13.6103	-12.5279	-9.1885	-7.33171	-6.6	-1.39787
2018-10-19 21:00:00	-12.9854	-12.4444	-9.16657	-7.33329	-6.6	-1.40115
2018-10-19 22:00:00	-12.6048	-11.7107	-9.11825	-7.2561	-6.6	-1.40443
2018-10-19 23:00:00	-12.5448	-11.7028	-9.07514	-7.2229	-6.5	-1.40772
2018-10-20	-12.6573	-11.5598	-9.06484	-7.1996	-6.5	-1.411
2018-10-20 01:00:00	-12.6763	-11.6765	-9.02249	-7.19761	-6.5	-1.41429
2018-10-20 02:00:00	-12.539	-11.6242	-8.97798	-7.18863	-6.5	-1.41757
2018-10-20 03:00:00	-12.5952	-11.5637	-8.95958	-7.17378	-6.5	-1.42086
2018-10-20 04:00:00	-12.856	-11.6246	-8.90623	-7.16946	-6.5	-1.42415
2018-10-20 05:00:00	-12.5502	-11.7857	-8.90689	-7.17896	-6.5	-1.42743
2018-10-20 06:00:00	-12.8478	-11.5956	-8.8875	-7.15908	-6.5	-1.43072
2018-10-20 07:00:00	-13.4384	-12.0292	-8.94767	-7.18595	-6.5	-1.434
2018-10-20 08:00:00	-12.6581	-11.9854	-8.89885	-7.1891	-6.5	-1.43729
2018-10-20 09:00:00	-13.0126	-11.8582	-8.85696	-7.16939	-6.5	-1.44058
2018-10-20 10:00:00	-12.8688	-12.3402	-8.88038	-7.20336	-6.5	-1.44386
2018-10-20 11:00:00	-12.1947	-11.821	-8.76562	-7.16394	-6.5	-1.44715
2018-10-20 12:00:00	-13.9504	-12.3679	-8.94917	-7.19061	-6.5	-1.45043
2018-10-20 13:00:00	-13.9965	-13.2212	-9.11687	-7.28084	-6.5	-1.45372
2018-10-20 14:00:00	-12.8685	-12.7504	-9.03269	-7.26204	-6.5	-1.45701
2018-10-20 15:00:00	-12.112	-11.9614	-8.84827	-7.16984	-6.5	-1.46029
2018-10-20 16:00:00	-11.9645	-11.5128	-8.72812	-7.09447	-6.5	-1.46358
2018-10-20 17:00:00	-12.4408	-11.5426	-8.71111	-7.07332	-6.5	-1.46686
2018-10-20 18:00:00	-12.8679	-11.7622	-8.7811	-7.08677	-6.5	-1.47015
2018-10-20 19:00:00	-12.6566	-11.7669	-8.75752	-7.08812	-6.5	-1.47343
2018-10-20 20:00:00	-12.3878	-11.7063	-8.75359	-7.07705	-6.5	-1.47672
2018-10-20 21:00:00	-12.1162	-11.4453	-8.77311	-7.04449	-6.5	-1.48
2018-10-20 22:00:00	-12.043	-11.4703	-8.71983	-7.03147	-6.5	-1.48329
2018-10-20 23:00:00	-12.0029	-11.4458	-8.69815	-7.02301	-6.5	-1.48657
2018-10-21	-12.0602	-11.4164	-8.71129	-7.01317	-6.5	-1.48986
2018-10-21 01:00:00	-11.957	-11.3448	-8.65233	-6.99926	-6.5	-1.49314
2018-10-21 02:00:00	-11.7426	-11.244	-8.62807	-6.98121	-6.4	-1.49642
2018-10-21 03:00:00	-11.7716	-11.1574	-8.61018	-6.96329	-6.4	-1.4997
2018-10-21 04:00:00	-11.835	-11.1723	-8.57288	-6.95512	-6.4	-1.50299
2018-10-21 05:00:00	-11.9621	-11.2174	-8.57188	-6.95337	-6.4	-1.50627
2018-10-21 06:00:00	-11.9215	-11.1382	-8.58358	-6.941	-6.4	-1.50955
2018-10-21 07:00:00	-12.3719	-11.4683	-8.56648	-6.96247	-6.4	-1.51283
2018-10-21 08:00:00	-12.3202	-11.8051	-8.58604	-6.99848	-6.4	-1.51611
2018-10-21 09:00:00	-12.6017	-11.8943	-8.6239	-7.01313	-6.4	-1.51939
2018-10-21 10:00:00	-12.5626	-11.89	-8.63196	-7.01057	-6.4	-1.52267
2018-10-21 11:00:00	-12.5961	-12.3205	-8.62916	-7.04513	-6.4	-1.52595
2018-10-21 12:00:00	-12.0583	-12.2774	-8.56945	-7.05062	-6.4	-1.52922
2018-10-21 13:00:00	-11.9629	-12.0538	-8.49335	-7.02417	-6.4	-1.5325
2018-10-21 14:00:00	-12.6581	-12.2383	-8.53161	-7.02785	-6.4	-1.53578
2018-10-21 15:00:00	-14.3709	-12.8683	-8.76048	-7.08507	-6.4	-1.53905
2018-10-21 16:00:00	-16.7822	-14.4194	-9.15226	-7.24418	-6.4	-1.54233
2018-10-21 17:00:00	-17.6096	-15.6596	-9.52184	-7.40859	-6.4	-1.5456
2018-10-21 18:00:00	-18.1969	-15.869	-9.78869	-7.47008	-6.5	-1.54887
2018-10-21 19:00:00	-18.2769	-16.2873	-9.97621	-7.51563	-6.5	-1.55215
2018-10-21 20:00:00	-18.5732	-17.1071	-10.1086	-7.60457	-6.5	-1.55542
2018-10-21 21:00:00	-18.5529	-16.6061	-10.1832	-7.58495	-6.5	-1.55869
2018-10-21 22:00:00	-18.7592	-16.5891	-10.2877	-7.5667	-6.6	-1.56196
2018-10-21 23:00:00	-18.6157	-16.5262	-10.4055	-7.55753	-6.6	-1.56523
2018-10-22	-18.012	-16.2483	-10.3914	-7.52686	-6.6	-1.5685
2018-10-22 01:00:00	-17.3751	-16.7841	-10.307	-7.56598	-6.7	-1.57177
2018-10-22 02:00:00	-17.1854	-15.5909	-10.243	-7.47104	-6.7	-1.57503
2018-10-22 03:00:00	-17.3619	-15.2829	-10.301	-7.40096	-6.7	-1.5783
2018-10-22 04:00:00	-17.5263	-15.3728	-10.4065	-7.39335	-6.8	-1.58156
2018-10-22 05:00:00	-16.8037	-15.2299	-10.2669	-7.37912	-6.8	-1.58483
2018-10-22 06:00:00	-17.1162	-15.2946	-10.2451	-7.37706	-6.8	-1.58809
2018-10-22 07:00:00	-16.8848	-15.5661	-10.3514	-7.40188	-6.8	-1.59135
2018-10-22 08:00:00	-15.0475	-14.7016	-10.2014	-7.32947	-6.9	-1.59461
2018-10-22 09:00:00	-14.4763	-13.4678	-9.8698	-7.18289	-6.9	-1.59787
2018-10-22 10:00:00	-14.8717	-14.0618	-9.82575	-7.1905	-6.9	-1.60113
2018-10-22 11:00:00	-15.7922	-13.975	-9.90981	-7.19421	-6.9	-1.60439
2018-10-22 12:00:00	-16.7703	-15.0293	-10.0619	-7.28563	-6.9	-1.60764
2018-10-22 13:00:00	-16.5858	-15.5345	-10.2031	-7.36512	-6.9	-1.6109
2018-10-22 14:00:00	-14.9695	-14.7633	-9.98363	-7.31167	-6.9	-1.61415
2018-10-22 15:00:00	-14.2698	-13.4481	-9.75548	-7.16188	-6.9	-1.61741
2018-10-22 16:00:00	-14.9405	-13.7243	-9.68082	-7.13698	-7	-1.62066
2018-10-22 17:00:00	-14.9689	-14.2886	-9.72809	-7.19157	-7	-1.62391
2018-10-22 18:00:00	-14.9868	-13.9538	-9.74936	-7.17619	-7	-1.62716
2018-10-22 19:00:00	-14.7045	-13.9696	-9.72417	-7.16454	-7	-1.63041
2018-10-22 20:00:00	-13.7013	-13.4817	-9.63294	-7.1161	-7	-1.63365
2018-10-22 21:00:00	-13.33	-12.8313	-9.49717	-7.03573	-7	-1.6369
2018-10-22 22:00:00	-13.0795	-12.601	-9.41194	-6.98695	-7	-1.64014
2018-10-22 23:00:00	-13.0944	-12.6612	-9.36529	-6.9785	-7	-1.64338
2018-10-23	-13.0249	-12.7199	-9.32617	-6.98056	-7	-1.64663
2018-10-23 01:00:00	-13.4714	-12.8625	-9.32705	-6.99069	-7	-1.64987
2018-10-23 02:00:00	-13.8733	-13.4597	-9.36993	-7.04602	-7	-1.6531
2018-10-23 03:00:00	-14.5184	-13.9566	-9.44337	-7.10747	-7	-1.65634
2018-10-23 04:00:00	-15.8777	-14.84	-9.66974	-7.2029	-7	-1.65958
2018-10-23 05:00:00	-17.168	-15.6524	-9.94222	-7.30533	-7	-1.66281
2018-10-23 06:00:00	-17.5923	-16.292	-10.0623	-7.3906	-7	-1.66605
2018-10-23 07:00:00	-17.563	-17.1785	-10.0937	-7.49361	-7	-1.66928
2018-10-23 08:00:00	-18.8413	-17.8069	-10.246	-7.58055	-7	-1.67251
2018-10-23 09:00:00	-18.4676	-18.9759	-10.4207	-7.71187	-7	-1.67574
2018-10-23 10:00:00	-18.7309	-18.3279	-10.4724	-7.69306	-7.1	-1.67896
2018-10-23 11:00:00	-17.8709	-17.8138	-10.4579	-7.62584	-7.1	-1.68219
2018-10-23 12:00:00	-18.2519	-18.138	-10.4325	-7.63552	-7.1	-1.68541
2018-10-23 13:00:00	-18.195	-19.0056	-10.5002	-7.72537	-7.2	-1.68864
2018-10-23 14:00:00	-18.7262	-18.3391	-10.6798	-7.69385	-7.2	-1.69186
2018-10-23 15:00:00	-19.0729	-17.658	-10.8663	-7.61051	-7.2	-1.69508
2018-10-23 16:00:00	-19.0797	-17.1601	-10.9061	-7.53905	-7.2	-1.69829
2018-10-23 17:00:00	-19.2424	-17.1832	-10.9583	-7.52128	-7.3	-1.70151
2018-10-23 18:00:00	-19.0452	-17.2213	-10.9701	-7.52278	-7.3	-1.70472
2018-10-23 19:00:00	-19.6307	-17.1774	-11.0453	-7.51751	-7.3	-1.70794
2018-10-23 20:00:00	-19.1643	-18.0104	-11.01	-7.59238	-7.3	-1.71115
2018-10-23 21:00:00	-18.5584	-17.3558	-10.9518	-7.55895	-7.3	-1.71436
2018-10-23 22:00:00	-18.444	-16.8956	-10.8639	-7.4946	-7.4	-1.71757
2018-10-23 23:00:00	-18.3097	-17.2228	-10.973	-7.50736	-7.4	-1.72077
2018-10-24	-17.9641	-16.2698	-10.8378	-7.42571	-7.4	-1.72398
2018-10-24 01:00:00	-18.6606	-17.6697	-10.9296	-7.52293	-7.4	-1.72718
2018-10-24 02:00:00	-17.4789	-16.7703	-10.8776	-7.48343	-7.4	-1.73038
2018-10-24 03:00:00	-17.3179	-16.2503	-10.8221	-7.40618	-7.5	-1.73358
2018-10-24 04:00:00	-17.287	-16.5257	-10.791	-7.40961	-7.5	-1.73677
2018-10-24 05:00:00	-18.5224	-17.0205	-10.8171	-7.46001	-7.5	-1.73997
2018-10-24 06:00:00	-18.7112	-18.0871	-10.9157	-7.57437	-7.5	-1.74316
2018-10-24 07:00:00	-18.6661	-17.8481	-10.9608	-7.58762	-7.6	-1.74635
2018-10-24 08:00:00	-18.6364	-18.235	-10.9984	-7.61726	-7.6	-1.74954
2018-10-24 09:00:00	-19.2497	-17.9081	-11.0656	-7.59804	-7.6	-1.75273
2018-10-24 10:00:00	-19.4461	-18.4448	-11.1284	-7.63536	-7.6	-1.75592
2018-10-24 11:00:00	-19.6615	-19.5442	-11.2312	-7.75418	-7.6	-1.7591
2018-10-24 12:00:00	-19.7723	-19.0142	-11.2118	-7.74128	-7.6	-1.76228
2018-10-24 13:00:00	-20.7536	-20.5664	-11.3753	-7.87025	-7.7	-1.76546
2018-10-24 14:00:00	-20.6964	-19.9358	-11.5095	-7.86403	-7.7	-1.76864
2018-10-24 15:00:00	-21.0239	-19.1938	-11.6286	-7.77763	-7.7	-1.77182
2018-10-24 16:00:00	-21.7088	-19.5359	-11.8792	-7.78335	-7.7	-1.77499
2018-10-24 17:00:00	-21.4661	-19.1408	-11.8348	-7.75432	-7.8	-1.77816
2018-10-24 18:00:00	-21.7579	-20.8281	-11.8449	-7.89757	-7.8	-1.78133
2018-10-24 19:00:00	-21.4703	-20.8065	-11.8926	-7.95196	-7.9	-1.7845
2018-10-24 20:00:00	-21.7339	-20.523	-11.9407	-7.92984	-7.9	-1.78767
2018-10-24 21:00:00	-21.0184	-20.189	-12.0987	-7.89197	-7.9	-1.79083
2018-10-24 22:00:00	-20.6306	-18.4133	-12.0468	-7.71455	-7.9	-1.79399
2018-10-24 23:00:00	-21.3728	-19.5874	-12.1232	-7.76298	-8	-1.79715
2018-10-25	-21.1527	-18.6879	-12.2387	-7.71336	-8	-1.80031
2018-10-25 01:00:00	-22.018	-19.5032	-12.4676	-7.76104	-8	-1.80347
2018-10-25 02:00:00	-21.6565	-18.7946	-12.492	-7.72053	-8	-1.80662
2018-10-25 03:00:00	-21.3205	-18.506	-12.3968	-7.67073	-8.1	-1.80977
2018-10-25 04:00:00	-20.7058	-18.7264	-12.2813	-7.67893	-8.1	-1.81292
2018-10-25 05:00:00	-20.6417	-18.5782	-12.294	-7.67132	-8.1	-1.81607
2018-10-25 06:00:00	-20.7672	-18.0406	-12.3081	-7.61579	-8.1	-1.81921
2018-10-25 07:00:00	-21.2892	-18.1926	-12.1269	-7.60674	-8.1	-1.82235
2018-10-25 08:00:00	-23.3061	-21.3101	-12.3135	-7.89667	-8.2	-1.82549
2018-10-25 09:00:00	-23.1087	-22.3638	-12.4364	-8.09905	-8.2	-1.82863
2018-10-25 10:00:00	-22.1751	-22.6001	-12.5437	-8.16804	-8.2	-1.83177
2018-10-25 11:00:00	-18.4992	-19.7315	-12.2647	-7.91757	-8.2	-1.8349
2018-10-25 12:00:00	-18.3366	-17.2748	-11.9786	-7.59438	-8.2	-1.83803
2018-10-25 13:00:00	-16.9767	-17.5373	-11.7927	-7.52926	-8.3	-1.84116
2018-10-25 14:00:00	-16.6644	-16.1842	-11.6266	-7.40489	-8.3	-1.84429
2018-10-25 15:00:00	-16.8226	-15.7928	-11.5319	-7.31995	-8.3	-1.84741
2018-10-25 16:00:00	-19.083	-16.5245	-11.6558	-7.36617	-8.4	-1.85053
2018-10-25 17:00:00	-19.7608	-18.493	-11.8932	-7.56778	-8.4	-1.85365
2018-10-25 18:00:00	-22.019	-19.7282	-12.088	-7.74648	-8.3	-1.85677
2018-10-25 19:00:00	-20.5486	-21.3736	-12.5614	-7.94771	-8.3	-1.85988
2018-10-25 20:00:00	-20.5916	-18.4171	-12.3485	-7.7312	-8.4	-1.863
2018-10-25 21:00:00	-21.0736	-20.0055	-12.3853	-7.78237	-8.4	-1.86611
2018-10-25 22:00:00	-21.4574	-20.1051	-12.3968	-7.83755	-8.4	-1.86921
2018-10-25 23:00:00	-19.0825	-20.2516	-12.3233	-7.86163	-8.4	-1.87232
2018-10-26	-18.8525	-16.5584	-12.0841	-7.52238	-8.4	-1.87542
2018-10-26 01:00:00	-21.9428	-18.9751	-12.2762	-7.6184	-8.5	-1.87852
2018-10-26 02:00:00	-22.6537	-21.07	-12.5041	-7.8826	-8.5	-1.88162
2018-10-26 03:00:00	-22.1804	-21.8491	-12.7061	-8.03092	-8.5	-1.88471
2018-10-26 04:00:00	-23.2582	-21.2951	-12.7402	-8.01039	-8.5	-1.88781
2018-10-26 05:00:00	-23.1976	-22.7736	-12.906	-8.13225	-8.6	-1.8909
2018-10-26 06:00:00	-22.9868	-22.2563	-12.9121	-8.13385	-8.6	-1.89399
2018-10-26 07:00:00	-24.4237	-22.605	-13.0333	-8.15256	-8.6	-1.89707
2018-10-26 08:00:00	-24.745	-23.5076	-13.2043	-8.24839	-8.6	-1.90015
2018-10-26 09:00:00	-23.9429	-23.3876	-13.2725	-8.27116	-8.7	-1.90323
2018-10-26 10:00:00	-22.5581	-22.4813	-13.3222	-8.18885	-8.7	-1.90631
2018-10-26 11:00:00	-22.6881	-21.074	-13.1864	-8.02843	-8.8	-1.90939
2018-10-26 12:00:00	-23.776	-21.9593	-13.1968	-8.06057	-8.8	-1.91246
2018-10-26 13:00:00	-23.5563	-22.8042	-13.2554	-8.16582	-8.8	-1.91553
2018-10-26 14:00:00	-23.1795	-22.6517	-13.3129	-8.18342	-8.9	-1.9186
2018-10-26 15:00:00	-21.9011	-22.3218	-13.3352	-8.15287	-8.9	-1.92166
2018-10-26 16:00:00	-21.2203	-20.6624	-13.3004	-7.99008	-8.9	-1.92472
2018-10-26 17:00:00	-21.1849	-19.5909	-13.1815	-7.83398	-9	-1.92778
2018-10-26 18:00:00	-22.1225	-20.0002	-13.1519	-7.82982	-9	-1.93084
2018-10-26 19:00:00	-22.0609	-21.2133	-13.2185	-7.95184	-9	-1.93389
2018-10-26 20:00:00	-24.4152	-21.6209	-13.3735	-8.02919	-9.1	-1.93695
2018-10-26 21:00:00	-24.4477	-23.2416	-13.5713	-8.19627	-9.1	-1.94
2018-10-26 22:00:00	-25.1378	-23.1679	-13.6565	-8.24529	-9.1	-1.94304
2018-10-26 23:00:00	-25.9082	-24.0359	-13.8123	-8.32813	-9.1	-1.94609
2018-10-27	-26.0089	-24.4172	-13.9329	-8.39434	-9.2	-1.94913
2018-10-27 01:00:00	-25.6141	-24.587	-14.0518	-8.42736	-9.2	-1.95216
2018-10-27 02:00:00	-24.9862	-24.3075	-14.05	-8.4125	-9.2	-1.9552
2018-10-27 03:00:00	-24.8127	-22.4488	-13.9771	-8.2325	-9.3	-1.95823
2018-10-27 04:00:00	-24.722	-23.4635	-14.0203	-8.26416	-9.3	-1.96126
2018-10-27 05:00:00	-25.2438	-23.788	-14.096	-8.32498	-9.4	-1.96429
2018-10-27 06:00:00	-24.287	-23.8159	-14.142	-8.34282	-9.4	-1.96731
2018-10-27 07:00:00	-25.4633	-23.1126	-14.1461	-8.27989	-9.4	-1.97034
2018-10-27 08:00:00	-25.9263	-24.2328	-14.279	-8.36102	-9.5	-1.97336
2018-10-27 09:00:00	-25.6358	-24.4943	-14.3586	-8.4228	-9.5	-1.97637
2018-10-27 10:00:00	-25.4156	-24.4434	-14.396	-8.43274	-9.5	-1.97939
2018-10-27 11:00:00	-23.7157	-23.0679	-14.336	-8.30737	-9.6	-1.9824
2018-10-27 12:00:00	-22.9827	-22.09	-14.2085	-8.17251	-9.6	-1.9854
2018-10-27 13:00:00	-22.4013	-21.3352	-14.0914	-8.06725	-9.7	-1.98841
2018-10-27 14:00:00	-23.4535	-21.0025	-14.0568	-8.00681	-9.7	-1.99141
2018-10-27 15:00:00	-24.7435	-22.4084	-14.1478	-8.12221	-9.7	-1.99441
2018-10-27 16:00:00	-24.4958	-23.4134	-14.2833	-8.26217	-9.7	-1.99741
2018-10-27 17:00:00	-24.3989	-22.9097	-14.3707	-8.2531	-9.7	-2.0004
2018-10-27 18:00:00	-25.747	-23.1707	-14.4136	-8.26321	-9.8	-2.00339
2018-10-27 19:00:00	-25.0209	-23.6754	-14.4611	-8.31863	-9.8	-2.00638
2018-10-27 20:00:00	-25.2674	-23.5725	-14.5499	-8.32777	-9.8	-2.00937
2018-10-27 21:00:00	-25.3056	-23.5158	-14.5452	-8.32094	-9.8	-2.01235
2018-10-27 22:00:00	-25.2227	-23.9559	-14.614	-8.36137	-9.8	-2.01533
2018-10-27 23:00:00	-25.2155	-23.3386	-14.5908	-8.31966	-9.9	-2.0183
2018-10-28	-24.7792	-23.7308	-14.6441	-8.33771	-9.9	-2.02128
2018-10-28 01:00:00	-25.9758	-23.3552	-14.69	-8.31461	-9.9	-2.02425
2018-10-28 02:00:00	-26.2398	-24.4231	-14.8042	-8.40304	-10	-2.02722
2018-10-28 03:00:00	-25.5653	-24.0567	-14.7984	-8.40543	-10	-2.03018
2018-10-28 04:00:00	-25.5952	-24.1219	-14.8388	-8.4034	-10	-2.03314
2018-10-28 05:00:00	-25.9911	-23.7589	-14.8557	-8.37223	-10.1	-2.0361
2018-10-28 06:00:00	-25.7179	-24.0953	-14.8984	-8.39233	-10.1	-2.03906
2018-10-28 07:00:00	-25.9431	-24.1879	-14.9616	-8.41239	-10.1	-2.04201
2018-10-28 08:00:00	-25.9358	-24.3295	-14.994	-8.4309	-10.2	-2.04496
2018-10-28 09:00:00	-25.8365	-24.069	-14.9982	-8.41275	-10.2	-2.04791
2018-10-28 10:00:00	-26.689	-24.4518	-15.0857	-8.44076	-10.2	-2.05085
2018-10-28 11:00:00	-26.6276	-24.7095	-15.1367	-8.47809	-10.2	-2.0538
2018-10-28 12:00:00	-26.3221	-24.8342	-15.1536	-8.50092	-10.3	-2.05673
2018-10-28 13:00:00	-24.9129	-24.5836	-15.0815	-8.48603	-10.3	-2.05967
2018-10-28 14:00:00	-23.6967	-22.87	-14.9123	-8.3217	-10.3	-2.0626
2018-10-28 15:00:00	-24.0408	-22.0087	-14.8411	-8.18389	-10.4	-2.06553
2018-10-28 16:00:00	-23.7704	-22.4572	-14.8581	-8.19376	-10.4	-2.06846
2018-10-28 17:00:00	-20.979	-20.9865	-14.6433	-8.07232	-10.4	-2.07138
2018-10-28 18:00:00	-21.6494	-18.9558	-14.4895	-7.83444	-10.4	-2.0743
2018-10-28 19:00:00	-20.3402	-19.4272	-14.4666	-7.80617	-10.4	-2.07722
2018-10-28 20:00:00	-18.9	-17.7716	-14.2027	-7.66271	-10.4	-2.08013
2018-10-28 21:00:00	-17.8136	-16.5551	-13.9435	-7.49337	-10.4	-2.08305
2018-10-28 22:00:00	-16.839	-15.5495	-13.6894	-7.35301	-10.4	-2.08595
2018-10-28 23:00:00	-16.0951	-14.3812	-13.4729	-7.20381	-10.4	-2.08886
2018-10-29	-15.8265	-14.0397	-13.2878	-7.12547	-10.4	-2.09176
2018-10-29 01:00:00	-15.9562	-13.7853	-13.1556	-7.08159	-10.4	-2.09466
2018-10-29 02:00:00	-16.5909	-14.1974	-13.1073	-7.10377	-10.3	-2.09756
2018-10-29 03:00:00	-17.2863	-15.0123	-13.1295	-7.18636	-10.3	-2.10045
2018-10-29 04:00:00	-17.5039	-15.6926	-13.1411	-7.27317	-10.3	-2.10334
2018-10-29 05:00:00	-16.6936	-15.4824	-13.0708	-7.2752	-10.2	-2.10623
2018-10-29 06:00:00	-16.4423	-14.7867	-12.9699	-7.20151	-10.2	-2.10911
2018-10-29 07:00:00	-16.471	-14.783	-12.9042	-7.17289	-10.2	-2.112
2018-10-29 08:00:00	-17.5136	-15.0414	-12.9179	-7.18925	-10.1	-2.11487
2018-10-29 09:00:00	-17.3665	-16.3585	-12.9764	-7.31638	-10.1	-2.11775
2018-10-29 10:00:00	-16.7253	-15.6696	-12.898	-7.29446	-10.1	-2.12062
2018-10-29 11:00:00	-16.7292	-15.3057	-12.7947	-7.23672	-10.1	-2.12349
2018-10-29 12:00:00	-17.9401	-15.9694	-12.8326	-7.27959	-10.1	-2.12636
2018-10-29 13:00:00	-17.9019	-17.1995	-12.9295	-7.41233	-10.1	-2.12922
2018-10-29 14:00:00	-17.1912	-16.4533	-12.9114	-7.38412	-10.1	-2.13208
2018-10-29 15:00:00	-18.1938	-15.9221	-12.8581	-7.30863	-10	-2.13494
2018-10-29 16:00:00	-18.4024	-17.4574	-12.9639	-7.42911	-10	-2.13779
2018-10-29 17:00:00	-18.3029	-16.8504	-12.9824	-7.42068	-10	-2.14064
2018-10-29 18:00:00	-18.3055	-16.9967	-12.9786	-7.4144	-10	-2.14349
2018-10-29 19:00:00	-20.5258	-17.7254	-13.0995	-7.48112	-10	-2.14633
2018-10-29 20:00:00	-20.1963	-19.7943	-13.3069	-7.69685	-10	-2.14918
2018-10-29 21:00:00	-19.897	-18.6467	-13.338	-7.66181	-10	-2.15201
2018-10-29 22:00:00	-18.579	-18.0375	-13.3039	-7.57274	-10	-2.15485
2018-10-29 23:00:00	-18.6416	-16.5222	-13.1491	-7.40683	-10	-2.15768
2018-10-30	-19.5622	-17.8905	-13.2007	-7.47901	-10.1	-2.16051
2018-10-30 01:00:00	-18.6498	-17.7734	-13.2191	-7.47109	-10.1	-2.1635
2018-10-30 02:00:00	-19.6554	-16.9905	-13.1876	-6.7419	-10.1	-2.40201
2018-10-30 03:00:00	-20.0355	-19.0352	-13.3026	-6.94181	-10.1	-2.63767
2018-10-30 04:00:00	-19.5183	-18.3289	-13.2935	-7.12141	-10.1	-2.82267
2018-10-30 05:00:00	-19.8173	-18.2089	-13.2958	-7.23088	-10.1	-2.98756
2018-10-30 06:00:00	-21.6445	-19.4149	-13.4398	-7.49263	-10.1	-3.13802
2018-10-30 07:00:00	-22.8178	-21.0598	-13.6658	-7.90927	-10.1	-3.28003
2018-10-30 08:00:00	-23.0214	-21.9811	-13.8315	-8.31961	-10.1	-3.42259
2018-10-30 09:00:00	-22.3217	-22.0528	-13.8853	-8.60791	-10.1	-3.57019
2018-10-30 10:00:00	-22.2729	-21.7336	-13.9128	-8.77461	-10.2	-3.72023
2018-10-30 11:00:00	-22.5056	-22.0866	-13.9511	-8.95562	-10.2	-3.86717
2018-10-30 12:00:00	-22.6578	-21.6758	-13.9604	-9.07087	-10.2	-4.00858
2018-10-30 13:00:00	-23.3509	-22.5927	-14.0743	-9.27749	-10.3	-4.1442
2018-10-30 14:00:00	-23.6569	-22.9571	-14.1715	-9.50566	-10.3	-4.27506
2018-10-30 15:00:00	-23.8919	-23.1946	-14.2617	-9.70173	-10.3	-4.40481
2018-10-30 16:00:00	-23.6422	-23.3794	-14.3266	-9.87762	-10.4	-4.53361
2018-10-30 17:00:00	-23.9223	-23.1315	-14.388	-9.99155	-10.4	-4.66061
2018-10-30 18:00:00	-23.5539	-23.3719	-14.434	-10.1195	-10.4	-4.78431
2018-10-30 19:00:00	-23.8804	-22.7663	-14.4602	-10.1689	-10.5	-4.90377
2018-10-30 20:00:00	-23.6526	-23.4013	-14.5016	-10.2946	-10.5	-5.01834
2018-10-30 21:00:00	-23.3321	-23.1937	-14.5083	-10.3993	-10.5	-5.12815
2018-10-30 22:00:00	-23.6172	-22.7951	-14.5335	-10.4341	-10.5	-5.23535
2018-10-30 23:00:00	-23.8088	-23.3457	-14.5916	-10.5464	-10.6	-5.3383
2018-10-31	-23.8381	-23.1199	-14.6142	-10.6322	-10.6	-5.43748
2018-10-31 01:00:00	-24.0129	-23.358	-14.6675	-10.7281	-10.6	-5.53467
2018-10-31 02:00:00	-23.8311	-23.4772	-14.7075	-10.8344	-10.7	-5.62963
2018-10-31 03:00:00	-23.9683	-23.3699	-14.7284	-10.9116	-10.7	-5.72318
2018-10-31 04:00:00	-23.8817	-23.4104	-14.7492	-10.9854	-10.7	-5.81506
2018-10-31 05:00:00	-23.844	-23.6068	-14.7878	-11.0819	-10.7	-5.90465
2018-10-31 06:00:00	-22.5519	-23.1337	-14.7448	-11.1162	-10.7	-5.99252
2018-10-31 07:00:00	-19.3229	-20.7639	-14.4706	-10.8792	-10.8	-6.07796
2018-10-31 08:00:00	-17.0395	-17.1284	-14.0701	-10.3063	-10.8	-6.15389
2018-10-31 09:00:00	-15.8763	-15.1289	-13.7222	-9.72584	-10.8	-6.20758
2018-10-31 10:00:00	-15.3042	-14.1824	-13.4666	-9.30328	-10.8	-6.23275
2018-10-31 11:00:00	-14.9376	-13.7881	-13.263	-9.02376	-10.8	-6.23555
2018-10-31 12:00:00	-14.5787	-13.6196	-13.0855	-8.84094	-10.8	-6.22551
2018-10-31 13:00:00	-14.6335	-13.4028	-12.9844	-8.70088	-10.7	-6.21013
2018-10-31 14:00:00	-14.5421	-13.6108	-12.887	-8.63142	-10.7	-6.1936
2018-10-31 15:00:00	-14.4318	-13.24	-12.7655	-8.54431	-10.7	-6.17848
2018-10-31 16:00:00	-15.269	-13.4251	-12.7345	-8.49463	-10.6	-6.16575
2018-10-31 17:00:00	-17.2727	-15.1001	-12.8679	-8.6601	-10.6	-6.15518
2018-10-31 18:00:00	-18.2023	-17.0109	-13.0334	-9.00167	-10.5	-6.15165
2018-10-31 19:00:00	-19.3422	-18.2278	-13.2235	-9.35201	-10.5	-6.16305
2018-10-31 20:00:00	-19.808	-19.2686	-13.3749	-9.67669	-10.5	-6.19214
2018-10-31 21:00:00	-19.7936	-19.8171	-13.4906	-9.9432	-10.4	-6.23647
2018-10-31 22:00:00	-21.0539	-19.6855	-13.5803	-10.094	-10.4	-6.29214
2018-10-31 23:00:00	-21.3041	-20.7994	-13.7082	-10.3208	-10.5	-6.35364
2018-11-01	-22.1838	-21.5424	-13.8436	-10.5832	-10.5	-6.4187
2018-11-01 01:00:00	-22.8832	-22.322	-14.0032	-10.8478	-10.5	-6.48948
2018-11-01 02:00:00	-23.1516	-22.8063	-14.1277	-11.0863	-10.5	-6.56624
2018-11-01 03:00:00	-22.1848	-23.0964	-14.2143	-11.285	-10.5	-6.64809
2018-11-01 04:00:00	-21.4041	-21.9469	-14.1763	-11.2933	-10.6	-6.73293
2018-11-01 05:00:00	-20.2032	-21.579	-14.2614	-11.2615	-10.6	-6.81558
2018-11-01 06:00:00	-19.6126	-18.8186	-14.0709	-10.9557	-10.6	-6.89051
2018-11-01 07:00:00	-19.8296	-19.2132	-13.9749	-10.7995	-10.7	-6.95214
2018-11-01 08:00:00	-19.6137	-19.8948	-13.9305	-10.8538	-10.7	-6.99815
2018-11-01 09:00:00	-16.9896	-17.7917	-13.6974	-10.6636	-10.7	-7.0386
2018-11-01 10:00:00	-15.4752	-15.4498	-13.3761	-10.2411	-10.7	-7.07436
2018-11-01 11:00:00	-15.7653	-14.3456	-13.1629	-9.85598	-10.7	-7.09556
2018-11-01 12:00:00	-19.0572	-16.2438	-13.28	-9.8635	-10.7	-7.099
2018-11-01 13:00:00	-19.4798	-19.9912	-13.5798	-10.3555	-10.7	-7.09556
2018-11-01 14:00:00	-18.3043	-18.7484	-13.5348	-10.538	-10.7	-7.10575
2018-11-01 15:00:00	-17.8146	-17.8545	-13.5797	-10.4666	-10.7	-7.1342
2018-11-01 16:00:00	-18.0938	-16.9338	-13.504	-10.324	-10.7	-7.16598
2018-11-01 17:00:00	-18.6579	-17.6874	-13.5371	-10.3351	-10.7	-7.19273
2018-11-01 18:00:00	-18.5723	-17.834	-13.6469	-10.3948	-10.7	-7.21533
2018-11-01 19:00:00	-18.668	-17.159	-13.5983	-10.3491	-10.6	-7.23891
2018-11-01 20:00:00	-18.5842	-17.5221	-13.6192	-10.3557	-10.7	-7.26252
2018-11-01 21:00:00	-19.0916	-17.618	-13.6703	-10.3916	-10.7	-7.2848
2018-11-01 22:00:00	-21.1664	-18.8685	-13.6663	-10.5577	-10.6	-7.30782
2018-11-01 23:00:00	-21.4211	-21.9347	-13.8978	-11.0417	-10.7	-7.33494
2018-11-02	-22.6992	-21.3216	-13.99	-11.299	-10.7	-7.37548
2018-11-02 01:00:00	-22.1297	-23.0679	-14.198	-11.6151	-10.7	-7.4314
2018-11-02 02:00:00	-21.1385	-21.07	-14.2345	-11.6267	-10.7	-7.49625
2018-11-02 03:00:00	-21.1005	-20.465	-14.2053	-11.5252	-10.7	-7.56431
2018-11-02 04:00:00	-21.1542	-20.2955	-14.2646	-11.4845	-10.7	-7.62454
2018-11-02 05:00:00	-21.2582	-20.2757	-14.3198	-11.4839	-10.7	-7.67639
2018-11-02 06:00:00	-22.7207	-20.6407	-14.29	-11.54	-10.8	-7.7229
2018-11-02 07:00:00	-22.7544	-23.4184	-14.5048	-11.9205	-10.8	-7.7674
2018-11-02 08:00:00	-21.8102	-21.2394	-14.5141	-11.9489	-10.8	-7.81832
2018-11-02 09:00:00	-21.3024	-20.8673	-14.342	-11.8581	-10.8	-7.87615
2018-11-02 10:00:00	-21.4234	-21.1532	-14.3106	-11.8789	-10.8	-7.92882
2018-11-02 11:00:00	-20.8719	-20.9218	-14.3536	-11.8944	-10.9	-7.97637
2018-11-02 12:00:00	-21.9021	-19.5491	-14.4467	-11.7482	-10.9	-8.02136
2018-11-02 13:00:00	-21.6804	-20.1541	-14.4677	-11.7233	-10.9	-8.06094
2018-11-02 14:00:00	-21.7771	-20.395	-14.4691	-11.7767	-10.9	-8.09432
2018-11-02 15:00:00	-22.3732	-21.6277	-14.513	-11.9566	-10.9	-8.12699
2018-11-02 16:00:00	-22.4754	-22.2205	-14.5425	-12.1599	-10.9	-8.16353
2018-11-02 17:00:00	-21.964	-21.4583	-14.5505	-12.1943	-10.9	-8.2074
2018-11-02 18:00:00	-20.4529	-21.5177	-14.5565	-12.2151	-10.9	-8.25485
2018-11-02 19:00:00	-18.8348	-19.2317	-14.3157	-11.9892	-10.9	-8.30076
2018-11-02 20:00:00	-17.7136	-17.6035	-14.039	-11.6395	-11	-8.33961
2018-11-02 21:00:00	-17.3609	-16.7029	-13.9555	-11.3424	-11	-8.36315
2018-11-02 22:00:00	-17.399	-16.358	-14.0189	-11.1405	-11	-8.37116
2018-11-02 23:00:00	-17.1922	-16.2363	-13.93	-11.0135	-11	-8.36856
2018-11-03	-17.1262	-16.3134	-13.8047	-10.9461	-11	-8.36078
2018-11-03 01:00:00	-17.4883	-16.4316	-13.7051	-10.9173	-10.9	-8.3518
2018-11-03 02:00:00	-17.589	-16.7084	-13.7917	-10.928	-10.9	-8.34418
2018-11-03 03:00:00	-17.7135	-16.7824	-13.8007	-10.9415	-10.9	-8.33948
2018-11-03 04:00:00	-17.9204	-16.9901	-13.7114	-10.9679	-10.9	-8.33827
2018-11-03 05:00:00	-18.663	-17.1846	-13.7168	-11.0068	-10.9	-8.34029
2018-11-03 06:00:00	-18.7868	-17.5731	-13.7425	-11.0752	-10.9	-8.3456
2018-11-03 07:00:00	-20.8055	-17.908	-14.017	-11.1592	-10.8	-8.35453
2018-11-03 08:00:00	-20.3088	-18.4683	-14.0716	-11.2772	-10.8	-8.36765
2018-11-03 09:00:00	-20.1854	-18.5137	-14.0038	-11.3607	-10.8	-8.38544
2018-11-03 10:00:00	-20.7056	-18.931	-13.9185	-11.4553	-10.8	-8.40748
2018-11-03 11:00:00	-21.9603	-20.3021	-14.0475	-11.6826	-10.8	-8.43263
2018-11-03 12:00:00	-23.1774	-22.0796	-14.193	-12.0486	-10.8	-8.46359
2018-11-03 13:00:00	-23.8554	-24.1727	-14.3526	-12.5299	-10.8	-8.5059
2018-11-03 14:00:00	-25.1594	-25.4308	-14.5776	-12.9857	-10.8	-8.5642
2018-11-03 15:00:00	-25.7393	-26.4391	-14.811	-13.3848	-10.9	-8.63922
2018-11-03 16:00:00	-25.4457	-26.3827	-14.9378	-13.6398	-10.9	-8.72715
2018-11-03 17:00:00	-24.9279	-26.1152	-15.0094	-13.7753	-10.9	-8.82204
2018-11-03 18:00:00	-23.905	-25.0904	-14.9789	-13.7643	-11	-8.91673
2018-11-03 19:00:00	-24.3646	-24.6372	-15.2244	-13.7226	-11	-9.00518
2018-11-03 20:00:00	-23.788	-24.1899	-15.0622	-13.6805	-11.1	-9.08375
2018-11-03 21:00:00	-22.5394	-24.402	-15.1478	-13.7063	-11.1	-9.15306
2018-11-03 22:00:00	-22.5149	-22.4589	-15.1241	-13.5244	-11.2	-9.21566
2018-11-03 23:00:00	-24.4035	-23.3853	-15.1789	-13.5047	-11.2	-9.27029
2018-11-04	-24.6186	-23.8059	-15.3231	-13.6009	-11.2	-9.31619
2018-11-04 01:00:00	-24.9795	-24.3642	-15.6086	-13.7327	-11.3	-9.36113
2018-11-04 02:00:00	-24.4167	-22.9331	-15.438	-13.6579	-11.3	-9.40867
2018-11-04 03:00:00	-24.1997	-23.7445	-15.3688	-13.6874	-11.3	-9.45567
2018-11-04 04:00:00	-24.5791	-24.1963	-15.312	-13.8034	-11.3	-9.49902
2018-11-04 05:00:00	-25.2838	-26.1052	-15.4027	-14.1043	-11.4	-9.5436
2018-11-04 06:00:00	-26.0284	-26.4235	-15.5174	-14.3586	-11.4	-9.59492
2018-11-04 07:00:00	-26.3945	-26.9395	-15.6471	-14.5629	-11.4	-9.65622
2018-11-04 08:00:00	-25.9145	-27.0286	-15.7145	-14.7182	-11.4	-9.72409
2018-11-04 09:00:00	-25.5759	-26.1765	-15.6995	-14.7257	-11.5	-9.79547
2018-11-04 10:00:00	-26.07	-26.8579	-15.7621	-14.8152	-11.5	-9.86543
2018-11-04 11:00:00	-24.6033	-27.2193	-15.7595	-14.9614	-11.5	-9.932
2018-11-04 12:00:00	-21.6835	-23.8452	-15.4995	-14.6738	-11.6	-9.99854
2018-11-04 13:00:00	-22.3205	-22.2122	-15.3132	-14.2651	-11.6	-10.0576
2018-11-04 14:00:00	-22.142	-23.6282	-15.3074	-14.2261	-11.6	-10.0969
2018-11-04 15:00:00	-21.6113	-22.6548	-15.2983	-14.1521	-11.6	-10.1232
2018-11-04 16:00:00	-20.8304	-21.2774	-15.292	-13.9169	-11.7	-10.1462
2018-11-04 17:00:00	-20.4035	-20.2155	-15.1473	-13.6464	-11.7	-10.1626
2018-11-04 18:00:00	-20.209	-19.9757	-15.0538	-13.4621	-11.7	-10.1688
2018-11-04 19:00:00	-20.1539	-19.9878	-14.9568	-13.3658	-11.7	-10.1666
2018-11-04 20:00:00	-19.8202	-19.5256	-14.8299	-13.2552	-11.7	-10.1607
2018-11-04 21:00:00	-19.4401	-19.465	-14.7493	-13.1693	-11.7	-10.1535
2018-11-04 22:00:00	-19.6254	-19.5416	-14.6773	-13.1288	-11.6	-10.1453
2018-11-04 23:00:00	-19.1638	-19.1134	-14.6434	-13.0533	-11.6	-10.1378
2018-11-05	-18.6462	-18.5934	-14.4963	-12.9355	-11.6	-10.1308
2018-11-05 01:00:00	-18.604	-18.284	-14.4153	-12.8226	-11.6	-10.1226
2018-11-05 02:00:00	-18.7713	-18.3935	-14.372	-12.766	-11.6	-10.1121
2018-11-05 03:00:00	-19.8012	-19.0122	-14.3934	-12.8039	-11.6	-10.1007
2018-11-05 04:00:00	-20.6737	-21.0239	-14.539	-13.0656	-11.5	-10.0918
2018-11-05 05:00:00	-20.9596	-21.231	-14.6157	-13.2665	-11.5	-10.0921
2018-11-05 06:00:00	-22.516	-22.1574	-14.7578	-13.4649	-11.5	-10.105
2018-11-05 07:00:00	-24.5813	-24.3116	-15.0305	-13.8485	-11.5	-10.1274
2018-11-05 08:00:00	-25.6255	-25.9819	-15.2915	-14.3022	-11.5	-10.162
2018-11-05 09:00:00	-26.4899	-27.2748	-15.5348	-14.7318	-11.5	-10.2133
2018-11-05 10:00:00	-26.8557	-27.8143	-15.7157	-15.0644	-11.6	-10.2804
2018-11-05 11:00:00	-27.2166	-28.4153	-15.8649	-15.3451	-11.6	-10.3592
2018-11-05 12:00:00	-27.5765	-28.7579	-16.0027	-15.5808	-11.6	-10.4445
2018-11-05 13:00:00	-27.4639	-28.9708	-16.0992	-15.772	-11.7	-10.5332
2018-11-05 14:00:00	-27.4796	-28.7628	-16.1784	-15.8892	-11.7	-10.623
2018-11-05 15:00:00	-27.6575	-28.8817	-16.2686	-15.9948	-11.8	-10.7111
2018-11-05 16:00:00	-27.9787	-28.9939	-16.3679	-16.1033	-11.8	-10.7958
2018-11-05 17:00:00	-28.0628	-29.3414	-16.4646	-16.2354	-11.9	-10.8776
2018-11-05 18:00:00	-27.8798	-29.3195	-16.5183	-16.3411	-11.9	-10.9575
2018-11-05 19:00:00	-28.1332	-29.2322	-16.5894	-16.4122	-12	-11.0361
2018-11-05 20:00:00	-28.2508	-29.5094	-16.6767	-16.5094	-12	-11.1123
2018-11-05 21:00:00	-28.1693	-29.4138	-16.7307	-16.5851	-12.1	-11.1863
2018-11-05 22:00:00	-28.2293	-29.5404	-16.7917	-16.6615	-12.1	-11.2587
2018-11-05 23:00:00	-27.9693	-29.5386	-16.8302	-16.732	-12.2	-11.3291
2018-11-06	-28.1312	-29.2321	-16.8715	-16.7572	-12.2	-11.3977
2018-11-06 01:00:00	-28.0853	-29.3506	-16.9022	-16.8007	-12.3	-11.4639
2018-11-06 02:00:00	-28.237	-29.5012	-16.961	-16.87	-12.3	-11.5271
2018-11-06 03:00:00	-27.8426	-29.542	-17.0019	-16.9359	-12.3	-11.5886
2018-11-06 04:00:00	-27.3079	-29.2755	-17.0155	-16.9606	-12.4	-11.6494
2018-11-06 05:00:00	-27.8732	-28.9925	-17.0074	-16.954	-12.4	-11.7085
2018-11-06 06:00:00	-28.1011	-29.4271	-17.0753	-17.0166	-12.4	-11.7646
2018-11-06 07:00:00	-28.3558	-29.5694	-17.1433	-17.0984	-12.5	-11.8185
2018-11-06 08:00:00	-28.3225	-29.6906	-17.1967	-17.173	-12.5	-11.8727
2018-11-06 09:00:00	-28.2412	-29.6371	-17.2295	-17.2265	-12.5	-11.9275
2018-11-06 10:00:00	-28.3335	-29.5462	-17.2658	-17.2608	-12.6	-11.9823
2018-11-06 11:00:00	-28.1727	-29.5455	-17.2871	-17.2962	-12.6	-12.036
2018-11-06 12:00:00	-28.3862	-29.5814	-17.3134	-17.3382	-12.6	-12.0883
2018-11-06 13:00:00	-28.273	-29.7664	-17.3457	-17.4007	-12.6	-12.1395
2018-11-06 14:00:00	-28.1642	-29.6719	-17.3611	-17.4443	-12.7	-12.1902
2018-11-06 15:00:00	-28.0291	-29.6599	-17.3978	-17.4798	-12.7	-12.2407
2018-11-06 16:00:00	-27.7502	-29.0698	-17.3806	-17.4473	-12.7	-12.2902
2018-11-06 17:00:00	-28.1334	-29.3561	-17.4426	-17.4659	-12.8	-12.3374
2018-11-06 18:00:00	-26.6879	-29.0985	-17.593	-17.4767	-12.8	-12.3817
2018-11-06 19:00:00	-27.452	-27.0805	-17.3683	-17.2491	-12.8	-12.4245
2018-11-06 20:00:00	-27.8232	-28.9	-17.4722	-17.3067	-12.8	-12.4609
2018-11-06 21:00:00	-26.7718	-28.514	-17.4291	-17.3676	-12.9	-12.4916
2018-11-06 22:00:00	-27.4788	-28.0985	-17.4202	-17.331	-12.9	-12.5243
2018-11-06 23:00:00	-25.7274	-28.1369	-17.3663	-17.3226	-12.9	-12.5569
2018-11-07	-23.937	-25.5159	-17.1125	-17.0286	-12.9	-12.5876
2018-11-07 01:00:00	-24.9318	-24.654	-17.0057	-16.7122	-13	-12.6113
2018-11-07 02:00:00	-26.2194	-26.8249	-17.1175	-16.8053	-13	-12.621
2018-11-07 03:00:00	-26.6404	-27.3779	-17.2004	-16.9778	-13	-12.6262
2018-11-07 04:00:00	-27.351	-27.7903	-17.2921	-17.1051	-13	-12.6392
2018-11-07 05:00:00	-28.0203	-28.4235	-17.423	-17.2538	-13	-12.6605
2018-11-07 06:00:00	-28.258	-28.9606	-17.5093	-17.4151	-13	-12.6888
2018-11-07 07:00:00	-28.6488	-29.4646	-17.5996	-17.578	-13	-12.7237
2018-11-07 08:00:00	-28.6682	-29.8436	-17.6727	-17.7307	-13	-12.7646
2018-11-07 09:00:00	-28.7713	-29.8406	-17.7309	-17.8327	-13.1	-12.8103
2018-11-07 10:00:00	-29.1231	-30.1896	-17.8262	-17.9427	-13.1	-12.859
2018-11-07 11:00:00	-28.363	-30.2435	-17.8665	-18.0365	-13.1	-12.9092
2018-11-07 12:00:00	-27.8634	-29.6834	-17.8059	-18.0386	-13.1	-12.9604
2018-11-07 13:00:00	-27.9846	-29.5681	-17.8028	-18.0316	-13.1	-13.0102
2018-11-07 14:00:00	-28.2268	-29.4229	-17.8297	-18.0326	-13.2	-13.0564
2018-11-07 15:00:00	-26.9229	-28.7625	-17.7716	-17.9707	-13.2	-13.0992
2018-11-07 16:00:00	-26.2908	-27.6864	-17.6588	-17.8109	-13.2	-13.138
2018-11-07 17:00:00	-26.2524	-27.8647	-17.6232	-17.7385	-13.3	-13.1698
2018-11-07 18:00:00	-25.7834	-27.7775	-17.7387	-17.7159	-13.3	-13.1947
2018-11-07 19:00:00	-26.1614	-25.4875	-17.5425	-17.4341	-13.3	-13.2167
2018-11-07 20:00:00	-27.4413	-28.0252	-17.6707	-17.5284	-13.3	-13.2322
2018-11-07 21:00:00	-27.8632	-28.1412	-17.7411	-17.6778	-13.3	-13.2433
2018-11-07 22:00:00	-28.1432	-28.8684	-17.8208	-17.819	-13.3	-13.2613
2018-11-07 23:00:00	-28.6139	-29.4768	-17.9147	-17.9869	-13.4	-13.2862
2018-11-08	-27.9198	-29.761	-17.9575	-18.1283	-13.4	-13.3182
2018-11-08 01:00:00	-28.2149	-28.9616	-17.9924	-18.1247	-13.4	-13.356
2018-11-08 02:00:00	-27.1831	-28.9708	-17.9477	-18.1181	-13.4	-13.3954
2018-11-08 03:00:00	-27.7382	-28.1542	-17.9134	-18.0419	-13.4	-13.432
2018-11-08 04:00:00	-28.3341	-28.8269	-17.9679	-18.0715	-13.4	-13.4647
2018-11-08 05:00:00	-28.58	-29.4947	-18.0371	-18.1996	-13.5	-13.4942
2018-11-08 06:00:00	-28.9371	-29.8312	-18.1207	-18.3251	-13.5	-13.5258
2018-11-08 07:00:00	-29.0761	-30.2095	-18.192	-18.4485	-13.5	-13.5616
2018-11-08 08:00:00	-29.0948	-30.2083	-18.2394	-18.5335	-13.5	-13.6014
2018-11-08 09:00:00	-28.8635	-30.3697	-18.28	-18.6102	-13.6	-13.6438
2018-11-08 10:00:00	-28.185	-29.7408	-18.2206	-18.5977	-13.6	-13.6872
2018-11-08 11:00:00	-28.786	-30.0293	-18.2469	-18.6234	-13.6	-13.7295
2018-11-08 12:00:00	-28.3738	-30.4667	-18.3035	-18.7175	-13.6	-13.7692
2018-11-08 13:00:00	-28.1742	-29.6882	-18.2391	-18.698	-13.7	-13.8089
2018-11-08 14:00:00	-28.2384	-29.8866	-18.2473	-18.7009	-13.7	-13.8482
2018-11-08 15:00:00	-28.8337	-29.8523	-18.3128	-18.7241	-13.7	-13.8847
2018-11-08 16:00:00	-28.8259	-30.2114	-18.3641	-18.7875	-13.7	-13.9199
2018-11-08 17:00:00	-28.2175	-30.1459	-18.3749	-18.8366	-13.7	-13.9551
2018-11-08 18:00:00	-24.7933	-28.2613	-18.1436	-18.6551	-13.7	-13.9911
2018-11-08 19:00:00	-22.7257	-24.1338	-17.7573	-18.0448	-13.8	-14.0224
2018-11-08 20:00:00	-21.6099	-22.8743	-17.4968	-17.5008	-13.8	-14.035
2018-11-08 21:00:00	-20.5341	-21.2632	-17.2079	-17.0311	-13.8	-14.0213
2018-11-08 22:00:00	-21.0835	-20.6234	-17.0251	-16.6592	-13.8	-13.9873
2018-11-08 23:00:00	-23.4689	-22.5797	-17.0945	-16.6603	-13.8	-13.9395
2018-11-09	-25.2595	-25.2501	-17.3072	-16.9958	-13.7	-13.8901
2018-11-09 01:00:00	-25.8619	-26.5936	-17.4704	-17.3509	-13.7	-13.8559
2018-11-09 02:00:00	-26.1387	-27.1699	-17.6053	-17.6006	-13.7	-13.8441
2018-11-09 03:00:00	-25.2744	-26.655	-17.5984	-17.6755	-13.7	-13.8503
2018-11-09 04:00:00	-23.9745	-25.6865	-17.4523	-17.593	-13.7	-13.866
2018-11-09 05:00:00	-25.0017	-25.1841	-17.4244	-17.4799	-13.7	-13.8814
2018-11-09 06:00:00	-25.4797	-26.707	-17.485	-17.6014	-13.7	-13.8917
2018-11-09 07:00:00	-26.5315	-27.1425	-17.6204	-17.7617	-13.7	-13.9013
2018-11-09 08:00:00	-25.72	-27.7001	-17.6692	-17.9124	-13.7	-13.9168
2018-11-09 09:00:00	-24.4294	-26.2224	-17.5459	-17.8387	-13.7	-13.9387
2018-11-09 10:00:00	-22.2606	-24.6867	-17.3374	-17.5922	-13.7	-13.9615
2018-11-09 11:00:00	-20.8393	-21.9321	-17.0554	-17.127	-13.7	-13.9756
2018-11-09 12:00:00	-20.3578	-20.892	-16.8129	-16.7079	-13.7	-13.9732
2018-11-09 13:00:00	-20.9879	-21.0069	-16.7118	-16.4912	-13.7	-13.9512
2018-11-09 14:00:00	-20.4312	-21.8829	-16.6756	-16.4761	-13.7	-13.9174
2018-11-09 15:00:00	-19.1327	-20.2869	-16.4837	-16.2828	-13.7	-13.8825
2018-11-09 16:00:00	-19.1303	-19.0082	-16.322	-15.963	-13.6	-13.8484
2018-11-09 17:00:00	-20.1734	-19.7314	-16.2679	-15.8417	-13.6	-13.8083
2018-11-09 18:00:00	-21.2571	-22.0793	-16.3808	-16.0621	-13.6	-13.7637
2018-11-09 19:00:00	-22.2503	-22	-16.4516	-16.1958	-13.5	-13.7266
2018-11-09 20:00:00	-23.8247	-24.8471	-16.7132	-16.5583	-13.5	-13.7032
2018-11-09 21:00:00	-23.8382	-25.2417	-16.8135	-16.8628	-13.5	-13.6945
2018-11-09 22:00:00	-22.6947	-24.7595	-16.8147	-16.9545	-13.4	-13.7034
2018-11-09 23:00:00	-21.14	-22.7099	-16.7311	-16.7612	-13.4	-13.7213
2018-11-10	-19.6206	-20.5283	-16.4615	-16.372	-13.4	-13.7357
2018-11-10 01:00:00	-18.6225	-19.2111	-16.1973	-15.9855	-13.4	-13.7355
2018-11-10 02:00:00	-18.0784	-18.4723	-15.9701	-15.6798	-13.4	-13.717
2018-11-10 03:00:00	-18.0269	-18.0574	-15.8474	-15.449	-13.4	-13.6842
2018-11-10 04:00:00	-19.1714	-18.5523	-15.7842	-15.3572	-13.4	-13.6425
2018-11-10 05:00:00	-21.7398	-21.3487	-15.977	-15.6245	-13.4	-13.5984
2018-11-10 06:00:00	-22.8309	-24.3497	-16.2207	-16.1587	-13.3	-13.5634
2018-11-10 07:00:00	-23.5507	-25.3333	-16.3872	-16.591	-13.3	-13.5511
2018-11-10 08:00:00	-22.2617	-25.2876	-16.4177	-16.8155	-13.3	-13.5637
2018-11-10 09:00:00	-20.2673	-22.1264	-16.2288	-16.5716	-13.3	-13.5911
2018-11-10 10:00:00	-19.0153	-20.4337	-16.029	-16.1871	-13.3	-13.6164
2018-11-10 11:00:00	-18.2429	-19.1712	-15.8343	-15.8386	-13.3	-13.6244
2018-11-10 12:00:00	-17.649	-18.3718	-15.6531	-15.5463	-13.3	-13.6139
2018-11-10 13:00:00	-17.2824	-17.8271	-15.5004	-15.3097	-13.3	-13.5889
2018-11-10 14:00:00	-17.0198	-17.5146	-15.383	-15.1256	-13.2	-13.5541
2018-11-10 15:00:00	-16.7805	-17.2041	-15.2791	-14.9696	-13.2	-13.5137
2018-11-10 16:00:00	-17.2467	-17.021	-15.2054	-14.8386	-13.2	-13.4704
2018-11-10 17:00:00	-18.334	-18.1202	-15.2612	-14.874	-13.2	-13.4261
2018-11-10 18:00:00	-18.8079	-18.9854	-15.3133	-15.0019	-13.1	-13.3848
2018-11-10 19:00:00	-18.3636	-19.7383	-15.3418	-15.1526	-13.1	-13.3522
2018-11-10 20:00:00	-18.1098	-18.8015	-15.2954	-15.1227	-13.1	-13.3301
2018-11-10 21:00:00	-17.7387	-18.5865	-15.2395	-15.0461	-13.1	-13.3139
2018-11-10 22:00:00	-17.6047	-18.2526	-15.1865	-14.9669	-13.1	-13.2972
2018-11-10 23:00:00	-17.3652	-18.199	-15.1126	-14.9076	-13	-13.2787
2018-11-11	-17.2445	-17.8704	-15.0419	-14.8326	-13	-13.2584
2018-11-11 01:00:00	-16.76	-17.6628	-14.9864	-14.7542	-13	-13.2369
2018-11-11 02:00:00	-16.0169	-16.528	-14.847	-14.5701	-13	-13.2139
2018-11-11 03:00:00	-15.7356	-15.9305	-14.7241	-14.3669	-13	-13.1873
2018-11-11 04:00:00	-15.5553	-15.8218	-14.6251	-14.2309	-12.9	-13.1545
2018-11-11 05:00:00	-15.5785	-15.8026	-14.5498	-14.1443	-12.9	-13.1171
2018-11-11 06:00:00	-15.4963	-15.8283	-14.4909	-14.085	-12.9	-13.0783
2018-11-11 07:00:00	-15.4054	-15.6791	-14.4355	-14.0202	-12.8	-13.0402
2018-11-11 08:00:00	-15.3045	-15.5284	-14.3656	-13.9484	-12.8	-13.0033
2018-11-11 09:00:00	-15.2471	-15.7042	-14.3117	-13.9143	-12.8	-12.9672
2018-11-11 10:00:00	-15.0481	-15.468	-14.25	-13.8607	-12.7	-12.9323
2018-11-11 11:00:00	-14.9881	-15.2464	-14.1989	-13.7857	-12.7	-12.8989
2018-11-11 12:00:00	-14.9639	-15.0169	-14.1632	-13.7036	-12.7	-12.8659
2018-11-11 13:00:00	-14.8603	-14.9431	-14.0951	-13.6346	-12.7	-12.8324
2018-11-11 14:00:00	-15.0012	-15.4172	-14.0528	-13.6402	-12.6	-12.7986
2018-11-11 15:00:00	-15.2168	-15.813	-14.0503	-13.6883	-12.6	-12.7663
2018-11-11 16:00:00	-15.3851	-16.1365	-14.0489	-13.7441	-12.6	-12.7381
2018-11-11 17:00:00	-15.6885	-16.6663	-14.0528	-13.8286	-12.5	-12.7148
2018-11-11 18:00:00	-16.68	-17.9535	-14.1107	-14.0239	-12.5	-12.6968
2018-11-11 19:00:00	-17.6542	-20.1747	-14.2397	-14.4091	-12.5	-12.6865
2018-11-11 20:00:00	-17.8617	-20.354	-14.3219	-14.6769	-12.5	-12.6896
2018-11-11 21:00:00	-18.3798	-20.5168	-14.4015	-14.825	-12.5	-12.707
2018-11-11 22:00:00	-19.488	-22.7166	-14.5455	-15.1757	-12.5	-12.7317
2018-11-11 23:00:00	-20.0237	-23.3454	-14.7738	-15.5064	-12.5	-12.7641
2018-11-12	-20.2243	-21.8201	-14.8122	-15.5168	-12.5	-12.8075
2018-11-12 01:00:00	-21.2873	-20.7664	-14.9319	-15.4014	-12.5	-12.8537
2018-11-12 02:00:00	-20.8542	-20.5056	-15.0109	-15.2936	-12.5	-12.892
2018-11-12 03:00:00	-19.8499	-20.3998	-14.9609	-15.2571	-12.5	-12.9199
2018-11-12 04:00:00	-19.5118	-19.9915	-14.9082	-15.2068	-12.5	-12.9404
2018-11-12 05:00:00	-19.8449	-19.5628	-14.9329	-15.1166	-12.5	-12.9562
2018-11-12 06:00:00	-20.5435	-19.488	-15.0074	-15.0458	-12.5	-12.967
2018-11-12 07:00:00	-21.808	-19.7291	-15.1552	-15.0363	-12.5	-12.9731
2018-11-12 08:00:00	-22.367	-20.115	-15.3086	-15.0822	-12.5	-12.977
2018-11-12 09:00:00	-22.2256	-20.5285	-15.3964	-15.1629	-12.5	-12.9816
2018-11-12 10:00:00	-22.4833	-20.8698	-15.4689	-15.2563	-12.6	-12.9891
2018-11-12 11:00:00	-22.4995	-21.0848	-15.5329	-15.3415	-12.6	-13.0004
2018-11-12 12:00:00	-22.1068	-21.1644	-15.5542	-15.4071	-12.6	-13.0151
2018-11-12 13:00:00	-21.4241	-21.1068	-15.516	-15.444	-12.6	-13.0322
2018-11-12 14:00:00	-20.8074	-20.9157	-15.4513	-15.453	-12.7	-13.0502
2018-11-12 15:00:00	-20.353	-20.5087	-15.3959	-15.4179	-12.7	-13.0676
2018-11-12 16:00:00	-20.5205	-20.1135	-15.3844	-15.3436	-12.7	-13.0828
2018-11-12 17:00:00	-20.0596	-19.9239	-15.3398	-15.2801	-12.7	-13.0942
2018-11-12 18:00:00	-19.4252	-19.67	-15.2679	-15.2261	-12.7	-13.1015
2018-11-12 19:00:00	-18.9281	-19.2642	-15.2133	-15.1484	-12.8	-13.1056
2018-11-12 20:00:00	-18.4899	-18.7904	-15.2255	-15.0469	-12.8	-13.1066
2018-11-12 21:00:00	-18.0106	-18.2047	-15.1229	-14.9175	-12.8	-13.104
2018-11-12 22:00:00	-18.3805	-17.6307	-15.0132	-14.7653	-12.8	-13.0969
2018-11-12 23:00:00	-18.0035	-17.2531	-14.9295	-14.6176	-12.8	-13.0847
2018-11-13	-17.7685	-17.1352	-14.8465	-14.5115	-12.8	-13.0674
2018-11-13 01:00:00	-17.2939	-17.0535	-14.7806	-14.4397	-12.7	-13.0468
2018-11-13 02:00:00	-17.2354	-16.8901	-14.7594	-14.3744	-12.7	-13.0248
2018-11-13 03:00:00	-17.4303	-16.6485	-14.7623	-14.2974	-12.7	-13.0026
2018-11-13 04:00:00	-17.536	-16.4451	-14.7364	-14.2158	-12.7	-12.9801
2018-11-13 05:00:00	-17.5618	-16.3092	-14.7349	-14.1429	-12.7	-12.957
2018-11-13 06:00:00	-17.4315	-16.2116	-14.6972	-14.081	-12.7	-12.9332
2018-11-13 07:00:00	-17.1968	-16.1322	-14.6235	-14.0276	-12.6	-12.9092
2018-11-13 08:00:00	-17.3106	-16.0529	-14.5662	-13.979	-12.6	-12.8853
2018-11-13 09:00:00	-18.3426	-16.0058	-14.6643	-13.9341	-12.6	-12.8618
2018-11-13 10:00:00	-18.0521	-16.0809	-14.6408	-13.9045	-12.6	-12.8389
2018-11-13 11:00:00	-18.1539	-16.3082	-14.6157	-13.9051	-12.6	-12.8167
2018-11-13 12:00:00	-18.5684	-16.6752	-14.6403	-13.9401	-12.5	-12.7963
2018-11-13 13:00:00	-19.4303	-17.2145	-14.725	-14.0163	-12.5	-12.7788
2018-11-13 14:00:00	-19.5724	-17.791	-14.7908	-14.1333	-12.5	-12.7657
2018-11-13 15:00:00	-20.4218	-18.2218	-14.8922	-14.2518	-12.5	-12.7582
2018-11-13 16:00:00	-20.647	-18.688	-14.991	-14.3703	-12.5	-12.7568
2018-11-13 17:00:00	-20.3647	-19.1048	-15.0214	-14.4981	-12.5	-12.7608
2018-11-13 18:00:00	-20.3357	-19.2783	-15.0406	-14.6025	-12.5	-12.7697
2018-11-13 19:00:00	-20.435	-19.3199	-15.0646	-14.6686	-12.5	-12.7826
2018-11-13 20:00:00	-20.8109	-19.401	-15.1187	-14.7161	-12.5	-12.7977
2018-11-13 21:00:00	-21.7009	-19.6355	-15.2273	-14.7725	-12.5	-12.8133
2018-11-13 22:00:00	-22.4467	-20.0686	-15.3706	-14.8606	-12.5	-12.8293
2018-11-13 23:00:00	-23.2939	-20.606	-15.5289	-14.9873	-12.5	-12.8464
2018-11-14	-23.4406	-21.1118	-15.6497	-15.1301	-12.6	-12.8664
2018-11-14 01:00:00	-22.3838	-21.5113	-15.6349	-15.2789	-12.6	-12.8902
2018-11-14 02:00:00	-22.5717	-21.6166	-15.6483	-15.3882	-12.6	-12.9181
2018-11-14 03:00:00	-23.1939	-21.7335	-15.7351	-15.4681	-12.6	-12.949
2018-11-14 04:00:00	-23.5072	-21.9023	-15.8295	-15.5441	-12.6	-12.9809
2018-11-14 05:00:00	-23.1874	-22.092	-15.8681	-15.6261	-12.7	-13.0131
2018-11-14 06:00:00	-22.9605	-22.1325	-15.8727	-15.6971	-12.7	-13.0454
2018-11-14 07:00:00	-23.6195	-22.0721	-15.9419	-15.7365	-12.7	-13.0778
2018-11-14 08:00:00	-24.4491	-22.2095	-16.071	-15.775	-12.7	-13.1096
2018-11-14 09:00:00	-25.0403	-22.5859	-16.2114	-15.853	-12.8	-13.1401
2018-11-14 10:00:00	-25.495	-23.0143	-16.3344	-15.9654	-12.8	-13.1703
2018-11-14 11:00:00	-25.7717	-23.4177	-16.4359	-16.0911	-12.8	-13.202
2018-11-14 12:00:00	-26.1078	-23.7837	-16.5393	-16.2203	-12.8	-13.2364
2018-11-14 13:00:00	-26.264	-24.0678	-16.6279	-16.3437	-12.9	-13.2736
2018-11-14 14:00:00	-26.1981	-24.2587	-16.6855	-16.452	-12.9	-13.3133
2018-11-14 15:00:00	-26.1826	-24.3902	-16.7342	-16.5438	-12.9	-13.3548
2018-11-14 16:00:00	-26.4026	-24.5164	-16.8072	-16.6236	-13	-13.397
2018-11-14 17:00:00	-26.493	-24.6878	-16.8708	-16.7042	-13	-13.4394
2018-11-14 18:00:00	-26.534	-24.8526	-16.9271	-16.7865	-13	-13.4817
2018-11-14 19:00:00	-26.8046	-25.0021	-16.9971	-16.8665	-13	-13.5239
2018-11-14 20:00:00	-27.0335	-25.1487	-17.0727	-16.9436	-13.1	-13.5662
2018-11-14 21:00:00	-27.1225	-25.2993	-17.1331	-17.021	-13.1	-13.6084
2018-11-14 22:00:00	-26.7528	-25.4032	-17.1547	-17.0943	-13.1	-13.6506
2018-11-14 23:00:00	-27.2355	-25.482	-17.2169	-17.158	-13.2	-13.6928
2018-11-15	-27.2882	-25.5872	-17.283	-17.2211	-13.2	-13.7347
2018-11-15 01:00:00	-26.7136	-25.6493	-17.2969	-17.2813	-13.2	-13.7761
2018-11-15 02:00:00	-25.6556	-25.6384	-17.2399	-17.3301	-13.3	-13.8171
2018-11-15 03:00:00	-26.2428	-25.5395	-17.2267	-17.3607	-13.3	-13.8574
2018-11-15 04:00:00	-26.37	-25.4275	-17.2792	-17.3729	-13.3	-13.8964
2018-11-15 05:00:00	-25.9882	-25.4037	-17.2796	-17.3876	-13.3	-13.9335
2018-11-15 06:00:00	-25.9906	-25.3793	-17.2871	-17.4072	-13.4	-13.9685
2018-11-15 07:00:00	-26.694	-25.3742	-17.3557	-17.4257	-13.4	-14.0019
2018-11-15 08:00:00	-27.3259	-25.4843	-17.4629	-17.4558	-13.4	-14.0339
2018-11-15 09:00:00	-28.0543	-25.6476	-17.6109	-17.5069	-13.4	-14.065
2018-11-15 10:00:00	-27.6606	-25.751	-17.6471	-17.5594	-13.5	-14.0961
2018-11-15 11:00:00	-27.6148	-25.8786	-17.6681	-17.6131	-13.5	-14.1277
2018-11-15 12:00:00	-28.2156	-25.9818	-17.7653	-17.6687	-13.5	-14.1598
2018-11-15 13:00:00	-28.0821	-26.0568	-17.7994	-17.7188	-13.5	-14.1924
2018-11-15 14:00:00	-27.9805	-26.1433	-17.82	-17.769	-13.6	-14.2254
2018-11-15 15:00:00	-28.0929	-26.2059	-17.8663	-17.8154	-13.6	-14.2586
2018-11-15 16:00:00	-28.0015	-26.2965	-17.8889	-17.8634	-13.6	-14.2918
2018-11-15 17:00:00	-28.4523	-26.3769	-17.9619	-17.9112	-13.6	-14.325
2018-11-15 18:00:00	-28.2949	-26.4751	-17.9995	-17.9615	-13.7	-14.3582
2018-11-15 19:00:00	-28.1722	-26.5481	-18.0071	-18.0106	-13.7	-14.3915
2018-11-15 20:00:00	-28.3322	-26.6101	-18.0576	-18.0572	-13.7	-14.4249
2018-11-15 21:00:00	-28.4595	-26.6796	-18.1064	-18.1007	-13.7	-14.4584
2018-11-15 22:00:00	-28.5401	-26.7983	-18.1576	-18.1509	-13.8	-14.4917
2018-11-15 23:00:00	-28.4852	-26.8855	-18.1877	-18.2032	-13.8	-14.525
2018-11-16	-28.8331	-26.9539	-18.2484	-18.2516	-13.8	-14.5585
2018-11-16 01:00:00	-28.6372	-27.0083	-18.2668	-18.2975	-13.8	-14.5921
2018-11-16 02:00:00	-28.4754	-27.0128	-18.2707	-18.3367	-13.9	-14.6257
2018-11-16 03:00:00	-28.5568	-26.9911	-18.296	-18.3656	-13.9	-14.6591
2018-11-16 04:00:00	-28.3561	-26.9783	-18.2979	-18.3916	-13.9	-14.6919
2018-11-16 05:00:00	-28.2492	-26.9467	-18.308	-18.4124	-13.9	-14.7239
2018-11-16 06:00:00	-28.7986	-26.9613	-18.3774	-18.4339	-14	-14.755
2018-11-16 07:00:00	-28.5498	-27.0022	-18.4016	-18.4616	-14	-14.7851
2018-11-16 08:00:00	-28.6451	-27.0506	-18.4259	-18.4924	-14	-14.8146
2018-11-16 09:00:00	-28.5876	-27.1185	-18.4404	-18.5272	-14	-14.8438
2018-11-16 10:00:00	-28.6089	-27.1843	-18.4679	-18.5646	-14	-14.8728
2018-11-16 11:00:00	-28.7588	-27.2495	-18.5056	-18.603	-14.1	-14.9019
2018-11-16 12:00:00	-28.8298	-27.2999	-18.5309	-18.6412	-14.1	-14.9311
2018-11-16 13:00:00	-28.6413	-27.3005	-18.5444	-18.6743	-14.1	-14.9604
2018-11-16 14:00:00	-28.5739	-27.2598	-18.558	-18.6963	-14.1	-14.9896
2018-11-16 15:00:00	-28.5139	-27.2413	-18.5622	-18.7143	-14.2	-15.0185
2018-11-16 16:00:00	-28.4147	-27.2254	-18.5879	-18.7325	-14.2	-15.0467
2018-11-16 17:00:00	-28.2457	-27.1807	-18.5744	-18.7477	-14.2	-15.0741
2018-11-16 18:00:00	-28.3026	-27.1119	-18.5793	-18.7554	-14.2	-15.1007
2018-11-16 19:00:00	-28.6963	-27.0983	-18.6198	-18.7621	-14.2	-15.1265
2018-11-16 20:00:00	-28.7609	-27.1592	-18.6587	-18.7818	-14.2	-15.1513
2018-11-16 21:00:00	-28.9483	-27.2181	-18.7022	-18.8085	-14.3	-15.1755
2018-11-16 22:00:00	-28.8887	-27.3001	-18.7373	-18.8407	-14.3	-15.1996
2018-11-16 23:00:00	-28.7895	-27.3646	-18.7433	-18.8759	-14.3	-15.224
2018-11-17	-28.9556	-27.3985	-18.7687	-18.9081	-14.3	-15.2487
2018-11-17 01:00:00	-29.0297	-27.4124	-18.7979	-18.9358	-14.3	-15.2738
2018-11-17 02:00:00	-29.1234	-27.4329	-18.8361	-18.9603	-14.3	-15.299
2018-11-17 03:00:00	-28.9878	-27.4757	-18.8441	-18.9879	-14.3	-15.3241
2018-11-17 04:00:00	-29.0094	-27.5106	-18.859	-19.0156	-14.4	-15.3491
2018-11-17 05:00:00	-28.8767	-27.5431	-18.8625	-19.0448	-14.4	-15.374
2018-11-17 06:00:00	-28.7991	-27.5362	-18.8768	-19.0677	-14.4	-15.399
2018-11-17 07:00:00	-29.1668	-27.5881	-18.9189	-19.0915	-14.4	-15.4238
2018-11-17 08:00:00	-28.7315	-27.6438	-18.9194	-19.124	-14.5	-15.4484
2018-11-17 09:00:00	-28.4033	-27.5737	-18.899	-19.1461	-14.5	-15.473
2018-11-17 10:00:00	-27.9547	-27.4309	-18.8459	-19.1466	-14.5	-15.4976
2018-11-17 11:00:00	-27.8472	-27.2921	-18.8131	-19.1364	-14.5	-15.5214
2018-11-17 12:00:00	-28.2667	-27.1745	-18.8341	-19.1205	-14.5	-15.5438
2018-11-17 13:00:00	-28.4591	-27.1818	-18.8766	-19.1146	-14.5	-15.5645
2018-11-17 14:00:00	-28.5234	-27.2812	-18.915	-19.1304	-14.5	-15.5838
2018-11-17 15:00:00	-28.6765	-27.38	-18.9411	-19.1597	-14.6	-15.6026
2018-11-17 16:00:00	-28.6703	-27.449	-18.9681	-19.1911	-14.6	-15.6218
2018-11-17 17:00:00	-28.1923	-27.4548	-18.9479	-19.2191	-14.6	-15.6417
2018-11-17 18:00:00	-28.0521	-27.344	-18.9227	-19.2288	-14.6	-15.6622
2018-11-17 19:00:00	-27.2564	-27.2071	-18.875	-19.2217	-14.6	-15.6827
2018-11-17 20:00:00	-27.4193	-27.0696	-18.836	-19.2065	-14.6	-15.7024
2018-11-17 21:00:00	-27.0936	-26.9113	-18.7936	-19.1862	-14.7	-15.7208
2018-11-17 22:00:00	-26.5998	-26.6551	-18.7313	-19.1532	-14.7	-15.7376
2018-11-17 23:00:00	-26.0128	-26.2744	-18.65	-19.0928	-14.7	-15.7526
2018-11-18	-25.0206	-25.8641	-18.5258	-19.0099	-14.7	-15.7651
2018-11-18 01:00:00	-24.5766	-25.4443	-18.4223	-18.9136	-14.7	-15.7743
2018-11-18 02:00:00	-24.6428	-25.053	-18.3399	-18.8093	-14.7	-15.7796
2018-11-18 03:00:00	-24.5696	-24.7672	-18.3068	-18.7109	-14.7	-15.781
2018-11-18 04:00:00	-24.09	-24.5657	-18.2916	-18.6297	-14.7	-15.7788
2018-11-18 05:00:00	-24.1055	-24.3305	-18.3875	-18.5564	-14.7	-15.774
2018-11-18 06:00:00	-23.9773	-23.9794	-18.3882	-18.4724	-14.7	-15.7674
2018-11-18 07:00:00	-24.6539	-23.4959	-18.5513	-18.3624	-14.7	-15.7592
2018-11-18 08:00:00	-24.3829	-22.9417	-18.456	-18.2265	-14.7	-15.7487
2018-11-18 09:00:00	-24.5114	-22.4129	-18.4132	-18.0727	-14.7	-15.7348
2018-11-18 10:00:00	-24.9957	-22.073	-18.4281	-17.9301	-14.7	-15.7169
2018-11-18 11:00:00	-24.9581	-21.9092	-18.3705	-17.8189	-14.6	-15.6951
2018-11-18 12:00:00	-24.4084	-21.8682	-18.2072	-17.7413	-14.6	-15.6708
2018-11-18 13:00:00	-24.151	-21.8957	-18.0874	-17.6904	-14.6	-15.6457
2018-11-18 14:00:00	-24.3676	-22.0183	-18.0727	-17.6626	-14.6	-15.6213
2018-11-18 15:00:00	-25.0537	-22.2434	-18.1867	-17.6662	-14.6	-15.5986
2018-11-18 16:00:00	-25.6995	-22.4356	-18.2852	-17.687	-14.6	-15.5785
2018-11-18 17:00:00	-25.8127	-22.4963	-18.391	-17.7083	-14.6	-15.5619
2018-11-18 18:00:00	-25.085	-22.2896	-18.3581	-17.6927	-14.5	-15.5486
2018-11-18 19:00:00	-24.676	-22.039	-18.2294	-17.6423	-14.5	-15.5374
2018-11-18 20:00:00	-24.6144	-21.9001	-18.1163	-17.5852	-14.5	-15.5263
2018-11-18 21:00:00	-25.2316	-21.9736	-18.0703	-17.5536	-14.5	-15.5142
2018-11-18 22:00:00	-26.2076	-22.1655	-18.2204	-17.557	-14.5	-15.5015
2018-11-18 23:00:00	-26.7815	-22.3465	-18.2474	-17.5817	-14.5	-15.4897
2018-11-19	-27.2663	-22.5474	-18.3803	-17.6085	-14.5	-15.48
2018-11-19 01:00:00	-26.8053	-23.0539	-18.2784	-17.6721	-14.5	-15.4727
2018-11-19 02:00:00	-27.3803	-23.7685	-18.3282	-17.7967	-14.5	-15.4685
2018-11-19 03:00:00	-27.6255	-24.5016	-18.4003	-17.962	-14.5	-15.4692
2018-11-19 04:00:00	-27.475	-25.1617	-18.4651	-18.1435	-14.5	-15.4766
2018-11-19 05:00:00	-27.9311	-25.5806	-18.5289	-18.3142	-14.5	-15.4913
2018-11-19 06:00:00	-28.3809	-25.7285	-18.5779	-18.4341	-14.5	-15.5127
2018-11-19 07:00:00	-29.1712	-26.0073	-18.7048	-18.5315	-14.5	-15.5386
2018-11-19 08:00:00	-28.2931	-26.3761	-18.7292	-18.6527	-14.5	-15.5666
2018-11-19 09:00:00	-28.0664	-26.4666	-18.706	-18.7534	-14.5	-15.5966
2018-11-19 10:00:00	-28.2269	-26.3902	-18.7449	-18.8143	-14.6	-15.6285
2018-11-19 11:00:00	-27.4128	-26.1414	-18.6699	-18.8303	-14.6	-15.6606
2018-11-19 12:00:00	-28.2301	-25.9764	-18.7021	-18.8178	-14.6	-15.6912
2018-11-19 13:00:00	-29.5931	-26.1583	-18.8916	-18.8327	-14.6	-15.7189
2018-11-19 14:00:00	-29.3659	-26.4807	-18.9546	-18.9021	-14.6	-15.7439
2018-11-19 15:00:00	-29.471	-26.5841	-18.984	-18.9701	-14.6	-15.7685
2018-11-19 16:00:00	-28.699	-26.7103	-19.0149	-19.022	-14.7	-15.7941
2018-11-19 17:00:00	-28.11	-26.829	-18.9472	-19.0865	-14.7	-15.8205
2018-11-19 18:00:00	-28.6058	-26.6967	-18.9607	-19.1138	-14.7	-15.8474
2018-11-19 19:00:00	-29.4329	-26.7914	-19.0872	-19.1373	-14.7	-15.8743
2018-11-19 20:00:00	-29.3255	-26.9531	-19.1451	-19.1865	-14.8	-15.9003
2018-11-19 21:00:00	-29.3296	-27.0699	-19.1436	-19.2372	-14.8	-15.9259
2018-11-19 22:00:00	-29.3104	-27.2614	-19.1536	-19.2952	-14.8	-15.9518
2018-11-19 23:00:00	-29.5634	-27.4439	-19.1897	-19.3626	-14.8	-15.9783
2018-11-20	-29.7877	-27.5761	-19.2292	-19.4268	-14.8	-16.0057
2018-11-20 01:00:00	-29.8021	-27.7019	-19.2911	-19.4869	-14.9	-16.0341
2018-11-20 02:00:00	-29.6783	-27.7922	-19.3073	-19.5448	-14.9	-16.0632
2018-11-20 03:00:00	-29.9511	-27.8227	-19.3597	-19.5904	-14.9	-16.0929
2018-11-20 04:00:00	-29.9745	-27.8893	-19.3948	-19.6325	-14.9	-16.1227
2018-11-20 05:00:00	-29.8839	-27.942	-19.4212	-19.675	-14.9	-16.1523
2018-11-20 06:00:00	-29.9419	-27.9592	-19.4441	-19.7116	-14.9	-16.1816
2018-11-20 07:00:00	-29.9089	-27.9668	-19.4607	-19.7423	-15	-16.2105
2018-11-20 08:00:00	-29.7055	-27.9754	-19.4642	-19.7699	-15	-16.2389
2018-11-20 09:00:00	-29.6096	-27.9447	-19.4579	-19.7946	-15	-16.2666
2018-11-20 10:00:00	-29.5459	-27.8587	-19.4747	-19.8045	-15	-16.2936
2018-11-20 11:00:00	-29.0497	-27.8336	-19.4472	-19.8142	-15.1	-16.3196
2018-11-20 12:00:00	-29.0327	-27.7766	-19.4413	-19.8233	-15.1	-16.3444
2018-11-20 13:00:00	-29.126	-27.6803	-19.4632	-19.8257	-15.1	-16.3681
2018-11-20 14:00:00	-28.7401	-27.5604	-19.4255	-19.8173	-15.1	-16.3906
2018-11-20 15:00:00	-28.455	-27.4873	-19.3864	-19.8093	-15.1	-16.4118
2018-11-20 16:00:00	-28.6698	-27.4079	-19.3854	-19.8022	-15.2	-16.4315
2018-11-20 17:00:00	-28.7804	-27.3489	-19.4152	-19.7951	-15.2	-16.4499
2018-11-20 18:00:00	-28.292	-27.3131	-19.3848	-19.7922	-15.2	-16.4672
2018-11-20 19:00:00	-28.0026	-27.2406	-19.3371	-19.7898	-15.2	-16.4837
2018-11-20 20:00:00	-27.8247	-27.0891	-19.3129	-19.7756	-15.2	-16.4994
2018-11-20 21:00:00	-26.6798	-26.856	-19.2064	-19.7469	-15.2	-16.5143
2018-11-20 22:00:00	-25.4381	-26.3639	-19.0655	-19.6859	-15.2	-16.5277
2018-11-20 23:00:00	-24.7184	-25.5859	-18.9022	-19.5575	-15.2	-16.5389
2018-11-21	-24.2977	-24.8736	-18.7575	-19.3879	-15.2	-16.5457
2018-11-21 01:00:00	-23.2668	-24.28	-18.6083	-19.2193	-15.2	-16.546
2018-11-21 02:00:00	-22.2978	-23.6106	-18.4152	-19.047	-15.2	-16.5396
2018-11-21 03:00:00	-21.4106	-22.8038	-18.215	-18.8458	-15.2	-16.5271
2018-11-21 04:00:00	-21.1796	-22.064	-18.0653	-18.623	-15.2	-16.5085
2018-11-21 05:00:00	-20.9028	-21.5673	-17.9529	-18.4195	-15.2	-16.4834
2018-11-21 06:00:00	-20.9547	-21.1905	-17.8984	-18.2496	-15.2	-16.4523
2018-11-21 07:00:00	-20.1046	-20.7561	-17.7825	-18.0927	-15.2	-16.4171
2018-11-21 08:00:00	-19.9121	-20.2236	-17.6194	-17.9228	-15.1	-16.3792
2018-11-21 09:00:00	-20.342	-19.7777	-17.592	-17.7468	-15.1	-16.339
2018-11-21 10:00:00	-19.8638	-19.5012	-17.5173	-17.5961	-15.1	-16.2962
2018-11-21 11:00:00	-19.3855	-19.2274	-17.3819	-17.4637	-15.1	-16.2513
2018-11-21 12:00:00	-18.9859	-18.9446	-17.2503	-17.337	-15	-16.2055
2018-11-21 13:00:00	-18.6543	-18.6613	-17.113	-17.2116	-15	-16.1592
2018-11-21 14:00:00	-18.3121	-18.4292	-16.9849	-17.0924	-14.9	-16.1126
2018-11-21 15:00:00	-18.1407	-18.2503	-16.8831	-16.9852	-14.9	-16.0658
2018-11-21 16:00:00	-18.8306	-18.2373	-16.8586	-16.8939	-14.9	-16.0191
2018-11-21 17:00:00	-20.3387	-18.6401	-16.9821	-16.8645	-14.8	-15.9729
2018-11-21 18:00:00	-19.9049	-19.1219	-16.974	-16.9096	-14.8	-15.929
2018-11-21 19:00:00	-19.3089	-19.1917	-16.8852	-16.943	-14.8	-15.89
2018-11-21 20:00:00	-19.0654	-19.0649	-16.81	-16.9277	-14.7	-15.8568
2018-11-21 21:00:00	-18.9346	-18.9313	-16.7516	-16.8878	-14.7	-15.8274
2018-11-21 22:00:00	-18.8129	-18.8301	-16.6923	-16.8424	-14.7	-15.7996
2018-11-21 23:00:00	-18.7245	-18.7633	-16.6425	-16.7996	-14.6	-15.7723
2018-11-22	-18.7175	-18.7228	-16.6025	-16.7609	-14.6	-15.7453
2018-11-22 01:00:00	-19.0783	-18.7598	-16.6037	-16.7306	-14.6	-15.7186
2018-11-22 02:00:00	-20.0732	-18.961	-16.6824	-16.724	-14.6	-15.6926
2018-11-22 03:00:00	-20.7783	-19.2988	-16.8049	-16.7551	-14.5	-15.6678
2018-11-22 04:00:00	-20.8185	-19.5822	-16.8621	-16.807	-14.5	-15.6457
2018-11-22 05:00:00	-20.5865	-19.7407	-16.8147	-16.8513	-14.5	-15.6272
2018-11-22 06:00:00	-20.7477	-19.8999	-16.7873	-16.8849	-14.5	-15.6123
2018-11-22 07:00:00	-21.435	-20.2755	-16.8477	-16.9344	-14.5	-15.6002
2018-11-22 08:00:00	-22.048	-20.9146	-16.9371	-17.0393	-14.5	-15.5907
2018-11-22 09:00:00	-22.1401	-21.477	-16.9931	-17.1784	-14.5	-15.5851
2018-11-22 10:00:00	-21.77	-21.7865	-16.9897	-17.3043	-14.5	-15.5849
2018-11-22 11:00:00	-21.2209	-21.7547	-16.9464	-17.3827	-14.5	-15.5902
2018-11-22 12:00:00	-20.8239	-21.4161	-16.9185	-17.3888	-14.4	-15.5991
2018-11-22 13:00:00	-20.6917	-21.0817	-16.8666	-17.3447	-14.5	-15.6083
2018-11-22 14:00:00	-21.2552	-21.0104	-16.8813	-17.3027	-14.5	-15.615
2018-11-22 15:00:00	-21.8353	-21.2721	-16.9588	-17.3098	-14.5	-15.6184
2018-11-22 16:00:00	-21.9951	-21.6413	-17.0033	-17.3689	-14.5	-15.6199
2018-11-22 17:00:00	-22.4911	-21.9826	-17.0794	-17.4432	-14.5	-15.6222
2018-11-22 18:00:00	-23.0047	-22.4476	-17.1587	-17.5416	-14.5	-15.627
2018-11-22 19:00:00	-23.5753	-22.9128	-17.2591	-17.6584	-14.5	-15.6351
2018-11-22 20:00:00	-23.9557	-23.4227	-17.3611	-17.7906	-14.5	-15.6471
2018-11-22 21:00:00	-24.0304	-23.8584	-17.4303	-17.9321	-14.5	-15.6634
2018-11-22 22:00:00	-23.6109	-24.0627	-17.4334	-18.0522	-14.5	-15.684
2018-11-22 23:00:00	-22.735	-23.9057	-17.3687	-18.1242	-14.5	-15.7084
2018-11-23	-22.3115	-23.3548	-17.3034	-18.1038	-14.5	-15.7343
2018-11-23 01:00:00	-22.265	-22.9392	-17.277	-18.0345	-14.5	-15.7586
2018-11-23 02:00:00	-22.9118	-22.8427	-17.3245	-17.9802	-14.5	-15.778
2018-11-23 03:00:00	-23.5003	-23.1259	-17.4057	-17.9866	-14.5	-15.7924
2018-11-23 04:00:00	-24.0832	-23.5669	-17.5019	-18.054	-14.5	-15.804
2018-11-23 05:00:00	-24.6033	-24.0184	-17.6059	-18.1541	-14.5	-15.8161
2018-11-23 06:00:00	-24.9238	-24.4631	-17.6987	-18.2702	-14.6	-15.8309
2018-11-23 07:00:00	-25.0587	-24.8374	-17.7657	-18.3925	-14.6	-15.8496
2018-11-23 08:00:00	-25.0716	-25.0805	-17.8196	-18.5001	-14.6	-15.8722
2018-11-23 09:00:00	-25.132	-25.2832	-17.8822	-18.5943	-14.6	-15.8981
2018-11-23 10:00:00	-25.2926	-25.4222	-17.9214	-18.6761	-14.6	-15.9262
2018-11-23 11:00:00	-25.1581	-25.486	-17.9333	-18.7438	-14.6	-15.9556
2018-11-23 12:00:00	-24.5183	-25.3877	-17.8934	-18.7871	-14.6	-15.9856
2018-11-23 13:00:00	-23.89	-25.0356	-17.8378	-18.7864	-14.7	-16.0152
2018-11-23 14:00:00	-23.552	-24.5421	-17.7806	-18.7274	-14.7	-16.043
2018-11-23 15:00:00	-22.8947	-24.1482	-17.7351	-18.6535	-14.7	-16.0668
2018-11-23 16:00:00	-22.0231	-23.5603	-17.5945	-18.5584	-14.7	-16.0855
2018-11-23 17:00:00	-21.2175	-22.7803	-17.4557	-18.4119	-14.7	-16.0988
2018-11-23 18:00:00	-20.5318	-21.9954	-17.3392	-18.2311	-14.8	-16.1056
2018-11-23 19:00:00	-20.0866	-21.2729	-17.1965	-18.0333	-14.8	-16.1049
2018-11-23 20:00:00	-19.6335	-20.7281	-17.0677	-17.8483	-14.8	-16.0964
2018-11-23 21:00:00	-19.4606	-20.2782	-16.9726	-17.6804	-14.8	-16.0807
2018-11-23 22:00:00	-19.3886	-19.9926	-16.9018	-17.5377	-14.8	-16.0595
2018-11-23 23:00:00	-19.2979	-19.8203	-16.8417	-17.4257	-14.7	-16.0343
2018-11-24	-19.006	-19.6607	-16.78	-17.3354	-14.7	-16.0068
2018-11-24 01:00:00	-19.0475	-19.419	-16.7648	-17.2459	-14.7	-15.9786
2018-11-24 02:00:00	-19.1369	-19.1233	-16.7968	-17.1467	-14.7	-15.9501
2018-11-24 03:00:00	-19.4201	-18.8574	-16.9092	-17.0417	-14.7	-15.9212
2018-11-24 04:00:00	-20.3102	-18.7093	-17.2221	-16.95	-14.6	-15.8912
2018-11-24 05:00:00	-20.5519	-18.6047	-17.2121	-16.876	-14.6	-15.8605
2018-11-24 06:00:00	-21.1767	-18.5025	-17.342	-16.8099	-14.6	-15.8296
2018-11-24 07:00:00	-20.2823	-18.4522	-17.0052	-16.7521	-14.6	-15.799
2018-11-24 08:00:00	-20.3852	-18.5111	-16.9106	-16.7111	-14.5	-15.7691
2018-11-24 09:00:00	-21.5094	-18.7242	-17.0365	-16.7005	-14.5	-15.7403
2018-11-24 10:00:00	-24.1103	-18.9835	-17.7081	-16.7222	-14.5	-15.7133
2018-11-24 11:00:00	-24.3935	-19.1654	-17.9583	-16.7486	-14.5	-15.6895
2018-11-24 12:00:00	-25.2436	-19.3768	-17.9407	-16.7805	-14.5	-15.6692
2018-11-24 13:00:00	-26.3463	-19.6193	-17.888	-16.8185	-14.5	-15.6523
2018-11-24 14:00:00	-27.7581	-20.0337	-18.0551	-16.8809	-14.5	-15.6385
2018-11-24 15:00:00	-29.9042	-20.5992	-18.4568	-16.9803	-14.5	-15.6282
2018-11-24 16:00:00	-29.0018	-21.2886	-18.878	-17.1193	-14.5	-15.6223
2018-11-24 17:00:00	-28.9826	-21.8865	-18.8124	-17.2851	-14.5	-15.6221
2018-11-24 18:00:00	-30.8818	-22.1898	-18.9547	-17.4212	-14.5	-15.6284
2018-11-24 19:00:00	-31.6909	-22.543	-19.1829	-17.535	-14.6	-15.6406
2018-11-24 20:00:00	-32.2222	-23.0235	-19.4007	-17.664	-14.6	-15.6568
2018-11-24 21:00:00	-30.4036	-23.4951	-19.4875	-17.8082	-14.6	-15.6763
2018-11-24 22:00:00	-29.6135	-23.805	-19.3876	-17.9462	-14.6	-15.6994
2018-11-24 23:00:00	-30.2474	-23.868	-19.3891	-18.0449	-14.7	-15.726
2018-11-25	-30.218	-23.887	-19.5083	-18.1074	-14.7	-15.7548
2018-11-25 01:00:00	-29.7034	-23.9612	-19.7036	-18.1623	-14.8	-15.7839
2018-11-25 02:00:00	-27.5571	-23.9314	-19.8033	-18.2101	-14.8	-15.8123
2018-11-25 03:00:00	-26.7911	-23.603	-19.4964	-18.2175	-14.9	-15.8397
2018-11-25 04:00:00	-26.4817	-23.0773	-19.5131	-18.1602	-14.9	-15.8653
2018-11-25 05:00:00	-25.8918	-22.6432	-19.4007	-18.077	-14.9	-15.887
2018-11-25 06:00:00	-26.0123	-22.2197	-19.5601	-17.9864	-14.9	-15.9033
2018-11-25 07:00:00	-25.825	-21.8236	-19.6083	-17.8888	-14.9	-15.914
2018-11-25 08:00:00	-25.429	-21.5158	-19.403	-17.7938	-14.9	-15.9194
2018-11-25 09:00:00	-24.8237	-21.3186	-18.9966	-17.7143	-14.9	-15.9203
2018-11-25 10:00:00	-24.3307	-21.1839	-18.8142	-17.6513	-14.9	-15.9175
2018-11-25 11:00:00	-23.6492	-21.066	-18.6478	-17.6006	-14.9	-15.9123
2018-11-25 12:00:00	-23.8786	-20.9089	-18.4851	-17.5503	-14.9	-15.9057
2018-11-25 13:00:00	-24.7048	-20.8027	-18.4841	-17.4991	-14.9	-15.8981
2018-11-25 14:00:00	-25.1199	-20.8864	-18.582	-17.4706	-14.9	-15.8896
2018-11-25 15:00:00	-25.492	-21.0773	-18.64	-17.478	-14.9	-15.8807
2018-11-25 16:00:00	-26.4202	-21.2449	-18.7392	-17.5006	-14.9	-15.8728
2018-11-25 17:00:00	-26.8019	-21.4797	-18.7732	-17.535	-14.9	-15.8669
2018-11-25 18:00:00	-27.9087	-21.8313	-18.8744	-17.5925	-14.9	-15.8634
2018-11-25 19:00:00	-28.9945	-22.3239	-19.0572	-17.6814	-14.9	-15.8627
2018-11-25 20:00:00	-29.6634	-22.9187	-19.2228	-17.8077	-14.9	-15.8657
2018-11-25 21:00:00	-30.3104	-23.4738	-19.3886	-17.9536	-14.9	-15.8736
2018-11-25 22:00:00	-30.4033	-23.9718	-19.5227	-18.1033	-14.9	-15.887
2018-11-25 23:00:00	-30.2115	-24.3564	-19.5817	-18.2468	-14.9	-15.906
2018-11-26	-30.8663	-24.5914	-19.6848	-18.3667	-15	-15.9298
2018-11-26 01:00:00	-31.1671	-24.8099	-19.807	-18.467	-15	-15.9571
2018-11-26 02:00:00	-30.9409	-25.0467	-19.8793	-18.5657	-15.1	-15.9866
2018-11-26 03:00:00	-30.7149	-25.1755	-19.9107	-18.6544	-15.1	-16.0174
2018-11-26 04:00:00	-29.9172	-25.1791	-19.9037	-18.7185	-15.1	-16.0493
2018-11-26 05:00:00	-29.6021	-25.0647	-19.8494	-18.7558	-15.2	-16.0813
2018-11-26 06:00:00	-29.8757	-24.8659	-19.8823	-18.7599	-15.2	-16.1124
2018-11-26 07:00:00	-30.1495	-24.7783	-19.9254	-18.757	-15.2	-16.1414
2018-11-26 08:00:00	-30.4002	-24.7749	-19.9973	-18.7637	-15.2	-16.1675
2018-11-26 09:00:00	-30.6799	-24.8462	-20.0612	-18.7847	-15.3	-16.1913
2018-11-26 10:00:00	-31.0157	-24.9548	-20.1478	-18.817	-15.3	-16.2137
2018-11-26 11:00:00	-31.0218	-25.1017	-20.2089	-18.8612	-15.3	-16.2354
2018-11-26 12:00:00	-30.8904	-25.2026	-20.2395	-18.9092	-15.4	-16.2573
2018-11-26 13:00:00	-30.8633	-25.2273	-20.267	-18.9478	-15.4	-16.2796
2018-11-26 14:00:00	-30.3347	-25.2106	-20.2725	-18.9746	-15.4	-16.3023
2018-11-26 15:00:00	-29.0752	-25.1074	-20.1728	-18.99	-15.4	-16.3248
2018-11-26 16:00:00	-28.6317	-24.816	-20.0717	-18.9742	-15.4	-16.3467
2018-11-26 17:00:00	-28.5119	-24.4675	-20.0197	-18.9241	-15.5	-16.3669
2018-11-26 18:00:00	-28.1826	-24.2054	-19.9732	-18.8652	-15.5	-16.3842
2018-11-26 19:00:00	-27.7901	-23.9939	-19.9119	-18.8122	-15.5	-16.3979
2018-11-26 20:00:00	-27.4631	-23.7795	-19.849	-18.7598	-15.5	-16.4084
2018-11-26 21:00:00	-26.7164	-23.567	-19.7605	-18.7066	-15.5	-16.416
2018-11-26 22:00:00	-25.9315	-23.2825	-19.6283	-18.6471	-15.5	-16.4213
2018-11-26 23:00:00	-25.4164	-22.8949	-19.5089	-18.5658	-15.5	-16.4243
2018-11-27	-25.0161	-22.5215	-19.3947	-18.4701	-15.5	-16.4246
2018-11-27 01:00:00	-24.7816	-22.1849	-19.3034	-18.3715	-15.5	-16.4217
2018-11-27 02:00:00	-24.8887	-21.9187	-19.2446	-18.2774	-15.5	-16.4156
2018-11-27 03:00:00	-24.8588	-21.7659	-19.2182	-18.1983	-15.5	-16.4064
2018-11-27 04:00:00	-24.3945	-21.6794	-19.1529	-18.1407	-15.5	-16.3951
2018-11-27 05:00:00	-24.0448	-21.5266	-19.0607	-18.0879	-15.5	-16.3827
2018-11-27 06:00:00	-23.893	-21.3312	-18.9791	-18.0268	-15.5	-16.3698
2018-11-27 07:00:00	-23.9393	-21.1758	-18.9251	-17.9642	-15.5	-16.3564
2018-11-27 08:00:00	-24.3647	-21.0995	-18.9219	-17.9113	-15.5	-16.3423
2018-11-27 09:00:00	-24.4232	-21.1185	-18.9371	-17.8759	-15.5	-16.3277
2018-11-27 10:00:00	-24.3417	-21.1732	-18.9107	-17.8606	-15.4	-16.3131
2018-11-27 11:00:00	-24.4393	-21.1639	-18.8899	-17.8463	-15.4	-16.2994
2018-11-27 12:00:00	-24.356	-21.1778	-18.8803	-17.8326	-15.4	-16.2869
2018-11-27 13:00:00	-24.0252	-21.1861	-18.8359	-17.823	-15.4	-16.2755
2018-11-27 14:00:00	-24.0617	-21.1403	-18.7954	-17.8103	-15.4	-16.2651
2018-11-27 15:00:00	-24.4823	-21.0931	-18.8132	-17.7891	-15.4	-16.2555
2018-11-27 16:00:00	-24.0173	-21.1435	-18.7951	-17.7787	-15.4	-16.2464
2018-11-27 17:00:00	-23.4636	-21.1239	-18.7117	-17.775	-15.4	-16.2376
2018-11-27 18:00:00	-22.97	-20.9514	-18.6286	-17.7508	-15.4	-16.2296
2018-11-27 19:00:00	-22.1454	-20.7095	-18.502	-17.7043	-15.4	-16.2219
2018-11-27 20:00:00	-21.3442	-20.3805	-18.3486	-17.6363	-15.4	-16.2134
2018-11-27 21:00:00	-20.8774	-19.9952	-18.2085	-17.5466	-15.4	-16.2033
2018-11-27 22:00:00	-20.5152	-19.6151	-18.0848	-17.4423	-15.4	-16.1907
2018-11-27 23:00:00	-20.286	-19.2957	-17.9791	-17.3364	-15.3	-16.175
2018-11-28	-20.1889	-19.0495	-17.8838	-17.2379	-15.3	-16.1562
2018-11-28 01:00:00	-20.1033	-18.8919	-17.8141	-17.1529	-15.3	-16.1347
2018-11-28 02:00:00	-19.9129	-18.8071	-17.7382	-17.0862	-15.2	-16.1114
2018-11-28 03:00:00	-19.6941	-18.7252	-17.6585	-17.0311	-15.2	-16.0871
2018-11-28 04:00:00	-19.4663	-18.6223	-17.5744	-16.979	-15.2	-16.0627
2018-11-28 05:00:00	-19.2678	-18.5035	-17.4992	-16.9254	-15.2	-16.0386
2018-11-28 06:00:00	-19.0795	-18.39	-17.4222	-16.8718	-15.2	-16.0146
2018-11-28 07:00:00	-18.9005	-18.2768	-17.3457	-16.8191	-15.1	-15.9908
2018-11-28 08:00:00	-18.7346	-18.1601	-17.2732	-16.7667	-15.1	-15.9669
2018-11-28 09:00:00	-18.5757	-18.0361	-17.2041	-16.7134	-15.1	-15.9431
2018-11-28 10:00:00	-18.4373	-17.9143	-17.1338	-16.6594	-15.1	-15.9192
2018-11-28 11:00:00	-18.3147	-17.8119	-17.0732	-16.6067	-15	-15.8951
2018-11-28 12:00:00	-18.1865	-17.7235	-17.0122	-16.5584	-15	-15.871
2018-11-28 13:00:00	-18.052	-17.6116	-16.9505	-16.5099	-15	-15.8467
2018-11-28 14:00:00	-17.9226	-17.4862	-16.8905	-16.4583	-14.9	-15.8226
2018-11-28 15:00:00	-17.8024	-17.3603	-16.8285	-16.4046	-14.9	-15.7983
2018-11-28 16:00:00	-17.6857	-17.2353	-16.769	-16.3511	-14.9	-15.7739
2018-11-28 17:00:00	-17.57	-17.0831	-16.7125	-16.2944	-14.9	-15.7492
2018-11-28 18:00:00	-17.4549	-16.9156	-16.6578	-16.2329	-14.9	-15.7242
2018-11-28 19:00:00	-17.3358	-16.752	-16.6004	-16.1683	-14.8	-15.6988
2018-11-28 20:00:00	-17.2234	-16.605	-16.5442	-16.1046	-14.8	-15.6727
2018-11-28 21:00:00	-17.1232	-16.4762	-16.4904	-16.0421	-14.8	-15.6459
2018-11-28 22:00:00	-17.0218	-16.3587	-16.435	-15.9856	-14.8	-15.6187
2018-11-28 23:00:00	-16.9149	-16.1611	-16.3821	-15.9216	-14.7	-15.5911
2018-11-29	-16.7948	-15.9557	-16.3311	-15.8485	-14.7	-15.5632
2018-11-29 01:00:00	-16.6907	-15.7798	-16.2794	-15.7735	-14.7	-15.5345
2018-11-29 02:00:00	-16.5308	-15.6472	-16.2232	-15.705	-14.7	-15.5051
2018-11-29 03:00:00	-16.4686	-15.5115	-16.1684	-15.6397	-14.6	-15.4748
2018-11-29 04:00:00	-16.3706	-15.3768	-16.1224	-15.5764	-14.6	-15.4442
2018-11-29 05:00:00	-16.2647	-15.2041	-16.072	-15.5098	-14.6	-15.4132
2018-11-29 06:00:00	-16.1984	-15.0498	-16.0222	-15.4387	-14.6	-15.382
2018-11-29 07:00:00	-16.1268	-15.0163	-15.9816	-15.3788	-14.5	-15.3503
2018-11-29 08:00:00	-16.0751	-15.1146	-15.9335	-15.3441	-14.5	-15.3184
2018-11-29 09:00:00	-16.0457	-15.2836	-15.893	-15.3366	-14.5	-15.287
2018-11-29 10:00:00	-16.0236	-15.4659	-15.8593	-15.3435	-14.5	-15.2572
2018-11-29 11:00:00	-16.0073	-15.693	-15.8207	-15.3664	-14.5	-15.2299
2018-11-29 12:00:00	-15.9946	-15.785	-15.7903	-15.3925	-14.4	-15.2055
2018-11-29 13:00:00	-15.9415	-15.6251	-15.7614	-15.3838	-14.4	-15.1841
2018-11-29 14:00:00	-15.6839	-15.3797	-15.7048	-15.3389	-14.4	-15.1645
2018-11-29 15:00:00	-15.7701	-15.1126	-15.6711	-15.2735	-14.4	-15.1449
2018-11-29 16:00:00	-15.6912	-14.8657	-15.6431	-15.1979	-14.3	-15.124
2018-11-29 17:00:00	-15.5187	-14.6865	-15.5952	-15.1238	-14.3	-15.1012
2018-11-29 18:00:00	-15.4111	-14.5608	-15.5455	-15.0592	-14.3	-15.0764
2018-11-29 19:00:00	-15.3246	-14.4254	-15.5037	-14.9993	-14.3	-15.0501
2018-11-29 20:00:00	-15.2698	-14.2887	-15.4608	-14.9374	-14.3	-15.0229
2018-11-29 21:00:00	-15.2423	-14.2233	-15.4304	-14.8824	-14.3	-14.995
2018-11-29 22:00:00	-15.1744	-14.1998	-15.395	-14.8394	-14.2	-14.9667
2018-11-29 23:00:00	-15.1521	-14.1856	-15.358	-14.8044	-14.2	-14.9384
2018-11-30	-15.1347	-14.1572	-15.3277	-14.7726	-14.2	-14.9105
2018-11-30 01:00:00	-15.1096	-14.1127	-15.2964	-14.7394	-14.2	-14.8833
2018-11-30 02:00:00	-15.0655	-14.0898	-15.266	-14.7075	-14.2	-14.8567
2018-11-30 03:00:00	-15.0329	-14.084	-15.2331	-14.6801	-14.2	-14.8307
2018-11-30 04:00:00	-14.9961	-14.0854	-15.2056	-14.6565	-14.1	-14.8052
2018-11-30 05:00:00	-14.9622	-14.0894	-15.1734	-14.6354	-14.1	-14.7804
2018-11-30 06:00:00	-14.9278	-14.0938	-15.1476	-14.6162	-14.1	-14.7563
2018-11-30 07:00:00	-14.8976	-14.0976	-15.1178	-14.5981	-14	-14.7331
2018-11-30 08:00:00	-14.8763	-14.1003	-15.0913	-14.5809	-14	-14.7105
2018-11-30 09:00:00	-14.8497	-14.1016	-15.0625	-14.5643	-14	-14.6886
2018-11-30 10:00:00	-14.8228	-14.1017	-15.0395	-14.548	-14	-14.6674
2018-11-30 11:00:00	-14.8048	-14.1005	-15.0123	-14.5321	-14	-14.6467
2018-11-30 12:00:00	-14.7847	-14.0981	-14.9907	-14.5163	-14	-14.6266
2018-11-30 13:00:00	-14.7671	-14.0947	-14.9649	-14.5008	-13.9	-14.607
2018-11-30 14:00:00	-14.758	-14.0904	-14.9382	-14.4853	-13.9	-14.5878
2018-11-30 15:00:00	-14.7385	-14.0853	-14.9212	-14.47	-13.9	-14.5691
2018-11-30 16:00:00	-14.715	-14.0795	-14.897	-14.4548	-13.9	-14.5507
2018-11-30 17:00:00	-14.7075	-14.0732	-14.8779	-14.4398	-13.9	-14.5327
2018-11-30 18:00:00	-14.6825	-14.0664	-14.8506	-14.4248	-13.9	-14.5151
2018-11-30 19:00:00	-14.665	-14.0588	-14.8295	-14.41	-13.8	-14.4977
2018-11-30 20:00:00	-14.648	-14.0505	-14.8134	-14.3952	-13.8	-14.4807
2018-11-30 21:00:00	-14.6265	-14.0417	-14.791	-14.3804	-13.8	-14.4639
2018-11-30 22:00:00	-14.6056	-14.0325	-14.7656	-14.3657	-13.8	-14.4474
2018-11-30 23:00:00	-14.5974	-14.0232	-14.7553	-14.3511	-13.8	-14.4311
2018-12-01	-14.5934	-14.0143	-14.7349	-14.3366	-13.8	-14.415
2018-12-01 01:00:00	-14.5665	-14.0059	-14.707	-14.3224	-13.7	-14.3992
2018-12-01 02:00:00	-14.565	-13.9984	-14.7009	-14.3084	-13.7	-14.3835
2018-12-01 03:00:00	-14.5647	-13.9922	-14.6766	-14.2949	-13.7	-14.3681
2018-12-01 04:00:00	-14.5623	-13.9879	-14.6646	-14.2818	-13.7	-14.3529
2018-12-01 05:00:00	-14.5612	-13.9859	-14.6451	-14.2694	-13.7	-14.3379
2018-12-01 06:00:00	-14.562	-13.9873	-14.6321	-14.2578	-13.7	-14.3232
2018-12-01 07:00:00	-14.5624	-13.9933	-14.6173	-14.2473	-13.6	-14.3087
2018-12-01 08:00:00	-14.5876	-14.0046	-14.6018	-14.2381	-13.6	-14.2945
2018-12-01 09:00:00	-14.5885	-14.021	-14.5885	-14.2305	-13.6	-14.2805
2018-12-01 10:00:00	-14.5867	-14.0411	-14.5864	-14.2244	-13.6	-14.2669
2018-12-01 11:00:00	-14.6093	-14.0636	-14.5674	-14.2195	-13.6	-14.2538
2018-12-01 12:00:00	-14.6119	-14.0876	-14.556	-14.2158	-13.6	-14.241
2018-12-01 13:00:00	-14.6291	-14.1131	-14.5518	-14.2129	-13.6	-14.2286
2018-12-01 14:00:00	-14.639	-14.1405	-14.5279	-14.2109	-13.5	-14.2167
2018-12-01 15:00:00	-14.6531	-14.17	-14.5247	-14.2098	-13.5	-14.2053
2018-12-01 16:00:00	-14.6636	-14.2011	-14.5237	-14.2097	-13.5	-14.1942
2018-12-01 17:00:00	-14.6818	-14.2335	-14.5209	-14.2104	-13.5	-14.1837
2018-12-01 18:00:00	-14.6916	-14.2667	-14.496	-14.2118	-13.5	-14.1735
2018-12-01 19:00:00	-14.6953	-14.3009	-14.4958	-14.2138	-13.5	-14.1638
2018-12-01 20:00:00	-14.7194	-14.3363	-14.4958	-14.2165	-13.5	-14.1545
2018-12-01 21:00:00	-14.7268	-14.3731	-14.4867	-14.22	-13.5	-14.1457
2018-12-01 22:00:00	-14.7474	-14.4109	-14.4688	-14.2241	-13.5	-14.1373
2018-12-01 23:00:00	-14.7476	-14.4496	-14.4679	-14.2288	-13.5	-14.1292
2018-12-02	-14.7513	-14.4892	-14.4679	-14.2342	-13.4	-14.1216
2018-12-02 01:00:00	-14.7697	-14.5296	-14.4671	-14.2401	-13.4	-14.1145
2018-12-02 02:00:00	-14.7912	-14.5701	-14.4626	-14.2466	-13.4	-14.1077
2018-12-02 03:00:00	-14.819	-14.6101	-14.4581	-14.2534	-13.4	-14.1013
2018-12-02 04:00:00	-14.8606	-14.6489	-14.4516	-14.2604	-13.4	-14.0953
2018-12-02 05:00:00	-14.9159	-14.6868	-14.45	-14.2675	-13.4	-14.0897
2018-12-02 06:00:00	-14.9768	-14.7256	-14.45	-14.2748	-13.4	-14.0844
2018-12-02 07:00:00	-15.0388	-14.7681	-14.4549	-14.2827	-13.4	-14.0795
2018-12-02 08:00:00	-15.1023	-14.8177	-14.4733	-14.2919	-13.4	-14.0749
2018-12-02 09:00:00	-15.1655	-14.8764	-14.4735	-14.303	-13.4	-14.0706
2018-12-02 10:00:00	-15.2229	-14.9443	-14.4747	-14.3165	-13.4	-14.0667
2018-12-02 11:00:00	-15.2756	-15.0203	-14.4996	-14.3326	-13.4	-14.0633
2018-12-02 12:00:00	-15.3261	-15.1029	-14.5014	-14.3512	-13.4	-14.0605
2018-12-02 13:00:00	-15.3687	-15.1904	-14.4988	-14.372	-13.4	-14.0582
2018-12-02 14:00:00	-15.4117	-15.2815	-14.4985	-14.3948	-13.4	-14.0566
2018-12-02 15:00:00	-15.4537	-15.3748	-14.5073	-14.4192	-13.4	-14.0558
2018-12-02 16:00:00	-15.4905	-15.469	-14.5208	-14.445	-13.4	-14.0557
2018-12-02 17:00:00	-15.5241	-15.5633	-14.5205	-14.4718	-13.4	-14.0563
2018-12-02 18:00:00	-15.5611	-15.6568	-14.5378	-14.4993	-13.4	-14.0576
2018-12-02 19:00:00	-15.5951	-15.7485	-14.5472	-14.5273	-13.4	-14.0596
2018-12-02 20:00:00	-15.62	-15.8379	-14.5485	-14.5555	-13.4	-14.0622
2018-12-02 21:00:00	-15.6444	-15.9253	-14.5485	-14.5838	-13.4	-14.0655
2018-12-02 22:00:00	-15.675	-16.0117	-14.5485	-14.6121	-13.4	-14.0693
2018-12-02 23:00:00	-15.6985	-16.0972	-14.5482	-14.6406	-13.4	-14.0737
2018-12-03	-15.7119	-16.1805	-14.5497	-14.6691	-13.4	-14.0786
2018-12-03 01:00:00	-15.7099	-16.2601	-14.5534	-14.6974	-13.4	-14.0839
2018-12-03 02:00:00	-15.7054	-16.3349	-14.5569	-14.725	-13.4	-14.0897
2018-12-03 03:00:00	-15.7054	-16.4044	-14.5697	-14.7518	-13.4	-14.0959
2018-12-03 04:00:00	-15.7054	-16.4683	-14.5757	-14.7775	-13.4	-14.1024
2018-12-03 05:00:00	-15.7054	-16.526	-14.5764	-14.802	-13.4	-14.1091
2018-12-03 06:00:00	-15.7137	-16.5768	-14.5758	-14.8249	-13.4	-14.1161
2018-12-03 07:00:00	-15.7297	-16.6208	-14.5721	-14.8462	-13.4	-14.1232
2018-12-03 08:00:00	-15.7295	-16.6587	-14.572	-14.8657	-13.4	-14.1304
2018-12-03 09:00:00	-15.7492	-16.6918	-14.5715	-14.8836	-13.4	-14.1376
2018-12-03 10:00:00	-15.7662	-16.722	-14.5862	-14.9002	-13.4	-14.1448
2018-12-03 11:00:00	-15.7914	-16.7515	-14.5953	-14.9158	-13.4	-14.1519
2018-12-03 12:00:00	-15.825	-16.7816	-14.5949	-14.9309	-13.4	-14.1588
2018-12-03 13:00:00	-15.847	-16.8134	-14.5938	-14.9458	-13.4	-14.1656
2018-12-03 14:00:00	-15.8786	-16.848	-14.6099	-14.9609	-13.4	-14.1724
2018-12-03 15:00:00	-15.9054	-16.8865	-14.6192	-14.9765	-13.4	-14.179
2018-12-03 16:00:00	-15.9375	-16.9298	-14.6191	-14.9929	-13.4	-14.1857
2018-12-03 17:00:00	-15.9681	-16.9781	-14.6186	-15.0105	-13.4	-14.1923
2018-12-03 18:00:00	-16.0017	-17.031	-14.6425	-15.0292	-13.4	-14.199
2018-12-03 19:00:00	-16.0253	-17.0879	-14.6471	-15.0492	-13.4	-14.2058
2018-12-03 20:00:00	-16.0594	-17.1482	-14.647	-15.0704	-13.4	-14.2129
2018-12-03 21:00:00	-16.0937	-17.211	-14.6476	-15.0927	-13.4	-14.2201
2018-12-03 22:00:00	-16.1318	-17.2756	-14.6682	-15.1159	-13.4	-14.2276
2018-12-03 23:00:00	-16.1786	-17.3409	-14.6812	-15.1398	-13.4	-14.2354
2018-12-04	-16.2204	-17.4062	-14.6918	-15.1642	-13.4	-14.2435
2018-12-04 01:00:00	-16.2587	-17.4715	-14.6949	-15.1891	-13.4	-14.2519
2018-12-04 02:00:00	-16.296	-17.5378	-14.6997	-15.2143	-13.4	-14.2606
2018-12-04 03:00:00	-16.3348	-17.6068	-14.7225	-15.2401	-13.4	-14.2696
2018-12-04 04:00:00	-16.368	-17.679	-14.7253	-15.2669	-13.4	-14.2788
2018-12-04 05:00:00	-16.4032	-17.7536	-14.7351	-15.2945	-13.4	-14.2884
2018-12-04 06:00:00	-16.4366	-17.8287	-14.7384	-15.323	-13.4	-14.2983
2018-12-04 07:00:00	-16.4463	-17.9028	-14.7433	-15.3519	-13.4	-14.3085
2018-12-04 08:00:00	-16.45	-17.9743	-14.7518	-15.3808	-13.4	-14.3191
2018-12-04 09:00:00	-16.4239	-18.0413	-14.7527	-15.4094	-13.4	-14.33
2018-12-04 10:00:00	-16.3669	-18.1012	-14.7534	-15.4371	-13.4	-14.3412
2018-12-04 11:00:00	-16.3016	-18.151	-14.7532	-15.4632	-13.4	-14.3526
2018-12-04 12:00:00	-16.236	-18.1881	-14.732	-15.4869	-13.4	-14.3642
2018-12-04 13:00:00	-16.2049	-18.211	-14.7404	-15.5075	-13.4	-14.3758
2018-12-04 14:00:00	-16.0679	-18.2187	-14.7296	-15.5244	-13.4	-14.3874
2018-12-04 15:00:00	-16.1808	-18.2113	-14.7313	-15.5374	-13.4	-14.3988
2018-12-04 16:00:00	-16.7928	-18.1896	-14.8028	-15.5461	-13.4	-14.4099
2018-12-04 17:00:00	-16.8978	-18.1547	-14.8424	-15.5506	-13.4	-14.4205
2018-12-04 18:00:00	-16.8495	-18.1082	-14.8602	-15.5511	-13.4	-14.4305
2018-12-04 19:00:00	-16.7431	-18.0519	-14.8843	-15.5477	-13.4	-14.4397
2018-12-04 20:00:00	-16.5903	-17.9879	-14.8746	-15.5409	-13.4	-14.4482
2018-12-04 21:00:00	-16.5378	-17.9182	-14.8525	-15.531	-13.4	-14.4558
2018-12-04 22:00:00	-16.4142	-17.8448	-14.8582	-15.5186	-13.4	-14.4625
2018-12-04 23:00:00	-16.3208	-17.7695	-14.8402	-15.5041	-13.4	-14.4683
2018-12-05	-16.2753	-17.6932	-14.8156	-15.488	-13.4	-14.4731
2018-12-05 01:00:00	-16.3678	-17.617	-14.8144	-15.4706	-13.5	-14.477
2018-12-05 02:00:00	-16.4051	-17.5414	-14.8132	-15.4522	-13.5	-14.48
2018-12-05 03:00:00	-16.5938	-17.4666	-14.8295	-15.4331	-13.5	-14.4822
2018-12-05 04:00:00	-16.8483	-17.3931	-14.8763	-15.4134	-13.5	-14.4837
2018-12-05 05:00:00	-17.0433	-17.322	-14.9232	-15.3934	-13.5	-14.4843
2018-12-05 06:00:00	-17.0092	-17.2555	-14.9342	-15.3734	-13.5	-14.4844
2018-12-05 07:00:00	-16.9179	-17.1943	-14.9548	-15.354	-13.5	-14.4837
2018-12-05 08:00:00	-16.8454	-17.1382	-14.9546	-15.3353	-13.5	-14.4826
2018-12-05 09:00:00	-16.7846	-17.0881	-14.9546	-15.3176	-13.6	-14.4809
2018-12-05 10:00:00	-16.7396	-17.0451	-14.9552	-15.3011	-13.6	-14.4789
2018-12-05 11:00:00	-16.7224	-17.0087	-14.9549	-15.2861	-13.6	-14.4765
2018-12-05 12:00:00	-16.7235	-16.9764	-14.9559	-15.2725	-13.6	-14.4739
2018-12-05 13:00:00	-16.6994	-16.9448	-14.958	-15.2598	-13.6	-14.4711
2018-12-05 14:00:00	-16.6913	-16.9108	-14.9571	-15.2473	-13.6	-14.4683
2018-12-05 15:00:00	-16.751	-16.8724	-14.9597	-15.2344	-13.6	-14.4653
2018-12-05 16:00:00	-16.7257	-16.8294	-14.9607	-15.2206	-13.6	-14.4622
2018-12-05 17:00:00	-16.6421	-16.7826	-14.9603	-15.2058	-13.6	-14.459
2018-12-05 18:00:00	-16.6207	-16.7331	-14.9588	-15.19	-13.6	-14.4556
2018-12-05 19:00:00	-16.6126	-16.6814	-14.9556	-15.1733	-13.6	-14.452
2018-12-05 20:00:00	-16.6444	-16.6293	-14.9585	-15.1559	-13.6	-14.4481
2018-12-05 21:00:00	-16.6907	-16.5816	-14.9783	-15.1384	-13.6	-14.4439
2018-12-05 22:00:00	-16.7721	-16.5469	-14.9926	-15.122	-13.6	-14.4395
2018-12-05 23:00:00	-16.852	-16.5339	-14.998	-15.1087	-13.6	-14.4348
2018-12-06	-16.9708	-16.547	-15.0187	-15.1005	-13.6	-14.43
2018-12-06 01:00:00	-17.1297	-16.5857	-15.0492	-15.0984	-13.6	-14.4253
2018-12-06 02:00:00	-17.3111	-16.6474	-15.0754	-15.1028	-13.6	-14.4209
2018-12-06 03:00:00	-17.4958	-16.7272	-15.1069	-15.1135	-13.6	-14.417
2018-12-06 04:00:00	-17.6169	-16.8188	-15.1326	-15.1296	-13.6	-14.414
2018-12-06 05:00:00	-17.6968	-16.9164	-15.1584	-15.1499	-13.6	-14.4118
2018-12-06 06:00:00	-17.841	-17.0173	-15.195	-15.1734	-13.6	-14.4108
2018-12-06 07:00:00	-17.9467	-17.1212	-15.2146	-15.1995	-13.6	-14.4108
2018-12-06 08:00:00	-18.0373	-17.2285	-15.2417	-15.2277	-13.6	-14.412
2018-12-06 09:00:00	-18.1277	-17.338	-15.2699	-15.2581	-13.6	-14.4142
2018-12-06 10:00:00	-18.1889	-17.4466	-15.288	-15.29	-13.6	-14.4175
2018-12-06 11:00:00	-18.2517	-17.5519	-15.316	-15.3228	-13.6	-14.4218
2018-12-06 12:00:00	-18.3045	-17.6509	-15.3319	-15.3557	-13.6	-14.427
2018-12-06 13:00:00	-18.3577	-17.7426	-15.3573	-15.3881	-13.6	-14.4332
2018-12-06 14:00:00	-18.4203	-17.828	-15.384	-15.4196	-13.6	-14.4401
2018-12-06 15:00:00	-18.4668	-17.9051	-15.4032	-15.45	-13.6	-14.4477
2018-12-06 16:00:00	-18.4951	-17.9686	-15.4246	-15.4785	-13.6	-14.4559
2018-12-06 17:00:00	-18.4983	-18.0138	-15.4445	-15.5038	-13.6	-14.4645
2018-12-06 18:00:00	-18.4938	-18.039	-15.459	-15.5249	-13.6	-14.4734
2018-12-06 19:00:00	-18.4692	-18.0458	-15.4737	-15.5412	-13.6	-14.4825
2018-12-06 20:00:00	-18.4428	-18.0371	-15.4763	-15.5528	-13.6	-14.4914
2018-12-06 21:00:00	-18.4215	-18.016	-15.5033	-15.5601	-13.7	-14.5001
2018-12-06 22:00:00	-18.3983	-17.9858	-15.5045	-15.5636	-13.7	-14.5084
2018-12-06 23:00:00	-18.3637	-17.9491	-15.505	-15.5639	-13.7	-14.5161
2018-12-07	-18.3222	-17.9081	-15.5048	-15.5615	-13.7	-14.5232
2018-12-07 01:00:00	-18.2879	-17.8648	-15.5042	-15.557	-13.7	-14.5296
2018-12-07 02:00:00	-18.2575	-17.8211	-15.506	-15.551	-13.7	-14.5354
2018-12-07 03:00:00	-18.2306	-17.779	-15.5302	-15.544	-13.7	-14.5404
2018-12-07 04:00:00	-18.2001	-17.7414	-15.5281	-15.5367	-13.7	-14.5448
2018-12-07 05:00:00	-18.1859	-17.7131	-15.5259	-15.5299	-13.7	-14.5486
[truncated: 4,578 more rows]

## Sheet: Figure4b
	Measured	Simulated	Measured	Simulated	Measured	Simulated
Date time	5.8 cm	5.8 cm	0 cm	0 cm	-15 cm	-15 cm
2018-09-15	-2.81805		-0.284769		0.240106	0
2018-09-15 01:00:00	-3.28631		-0.329842		0.228973	-0.000290794
2018-09-15 02:00:00	-2.9017		-0.30676		0.20667	-0.00409626
2018-09-15 03:00:00	-2.43312		-0.268322		0.202203	-0.0120303
2018-09-15 04:00:00	-2.38497		-0.252538		0.179042	-0.0221129
2018-09-15 05:00:00	-2.28183		-0.261876		0.175476	-0.0329372
2018-09-15 06:00:00	-2.0851		-0.261641		0.175006	-0.0437596
2018-09-15 07:00:00	-1.77252		-0.22452		0.150518	-0.0542249
2018-09-15 08:00:00	-1.18692		-0.154475		0.148716	-0.0641822
2018-09-15 09:00:00	-0.620377		-0.105987		0.134691	-0.0735833
2018-09-15 10:00:00	-0.0795073		-0.0639382		0.122	-0.0824312
2018-09-15 11:00:00	-0.197827		-0.03123		0.122	-0.0907527
2018-09-15 12:00:00	-0.0457852		0.065998		0.121882	-0.0985845
2018-09-15 13:00:00	0.877171		0.225523		0.118514	-0.105966
2018-09-15 14:00:00	0.605635		0.27449		0.0990874	-0.112937
2018-09-15 15:00:00	-0.0107642		0.134456		0.093683	-0.119533
2018-09-15 16:00:00	-0.255742		-0.0148732		0.094897	-0.125788
2018-09-15 17:00:00	-1.29702		-0.0615518		0.0952103	-0.131732
2018-09-15 18:00:00	-1.87213		-0.116233		0.0770009	-0.137392
2018-09-15 19:00:00	-2.38607		-0.193176		0.0687389	-0.142792
2018-09-15 20:00:00	-2.61796		-0.204511		0.0685039	-0.147954
2018-09-15 21:00:00	-2.71242		-0.198491		0.0685039	-0.152896
2018-09-15 22:00:00	-2.84923		-0.198491		0.0685039	-0.157636
2018-09-15 23:00:00	-2.91728		-0.198062		0.0685039	-0.16219
2018-09-16	-2.98664		-0.191182		0.0685039	-0.166569
2018-09-16 01:00:00	-2.96162		-0.174061		0.0683082	-0.170788
2018-09-16 02:00:00	-3.06957		-0.171794		0.0665462	-0.174856
2018-09-16 03:00:00	-3.14146		-0.168823		0.0479097	-0.178783
2018-09-16 04:00:00	-3.32808		-0.166594		0.0419199	-0.182579
2018-09-16 05:00:00	-3.15348		-0.147007		0.0419591	-0.186251
2018-09-16 06:00:00	-3.08964		-0.144974		0.0419591	-0.189807
2018-09-16 07:00:00	-2.89539		-0.140516		0.0419591	-0.193254
2018-09-16 08:00:00	-2.46994		-0.114317		0.0419199	-0.196597
2018-09-16 09:00:00	-1.81637		-0.0917502		0.0418025	-0.199842
2018-09-16 10:00:00	-0.764663		-0.0674981		0.0418025	-0.202994
2018-09-16 11:00:00	-0.164014		-0.0496977		0.0418025	-0.206059
2018-09-16 12:00:00	-0.0535709		-0.0384295		0.041685	-0.20904
2018-09-16 13:00:00	-0.00837697		-0.0390947		0.0410586	-0.211942
2018-09-16 14:00:00	0.891588		-0.0425769		0.0364393	-0.214768
2018-09-16 15:00:00	0.77059		-0.0376861		0.0321723	-0.217522
2018-09-16 16:00:00	-0.58868		-0.0377644		0.0172195	-0.220208
2018-09-16 17:00:00	-1.55512		-0.0386252		0.0145578	-0.222827
2018-09-16 18:00:00	-1.93139		-0.0381165		0.0150667	-0.225384
2018-09-16 19:00:00	-2.17028		-0.0383513		0.0150667	-0.22788
2018-09-16 20:00:00	-2.26973		-0.0496977		0.0150667	-0.230319
2018-09-16 21:00:00	-2.43818		-0.0650727		0.0150667	-0.232702
2018-09-16 22:00:00	-2.59511		-0.0650727		0.0150667	-0.235033
2018-09-16 23:00:00	-2.53336		-0.0692976		0.0150667	-0.237312
2018-09-17	-2.57511		-0.0899901	-2.46448	0.0150667	-0.239543
2018-09-17 01:00:00	-2.47753		-0.0917502	-2.48016	0.0150667	-0.241726
2018-09-17 02:00:00	-2.75503		-0.0917502	-2.45078	0.0150667	-0.243865
2018-09-17 03:00:00	-3.02263		-0.0917502	-2.44606	0.0150667	-0.245959
2018-09-17 04:00:00	-2.65333		-0.0917502	-2.4099	0.0150667	-0.248012
2018-09-17 05:00:00	-2.60324		-0.0917502	-2.36994	0.0150667	-0.250024
2018-09-17 06:00:00	-2.98774		-0.0917502	-2.45955	0.0150667	-0.251997
2018-09-17 07:00:00	-2.66651		-0.0917502	-2.58892	0.0150667	-0.253932
2018-09-17 08:00:00	-2.15113		-0.0915546	-2.58514	0.014871	-0.255832
2018-09-17 09:00:00	-2.1606		-0.0799766	-2.56273	0.0128357	-0.257696
2018-09-17 10:00:00	-1.82916		-0.066833	-2.50828	0.0113092	-0.259526
2018-09-17 11:00:00	-1.49703		-0.0650727	-2.43397	0.00907822	-0.261323
2018-09-17 12:00:00	-1.4445		-0.0628428	-2.3507	0.00594709	-0.263088
2018-09-17 13:00:00	-0.960425		-0.0412467	-2.27136	0.00927391	-0.264823
2018-09-17 14:00:00	-0.723959		-0.0383904	-2.25824	0.0118963	-0.266529
2018-09-17 15:00:00	-0.969487		-0.0399164	-2.26422	0.00927391	-0.268205
2018-09-17 16:00:00	-1.122		-0.039799	-2.17678	0.00849113	-0.269854
2018-09-17 17:00:00	-1.18332		-0.0428508	-2.13001	0.00653417	-0.271476
2018-09-17 18:00:00	-1.63447		-0.0401902	-2.00701	0.000780875	-0.273071
2018-09-17 19:00:00	-1.57047		-0.0552532	-1.94932	-0.0049722	-0.274641
2018-09-17 20:00:00	-1.3961		-0.0665983	-1.90511	-0.00630281	-0.276187
2018-09-17 21:00:00	-1.66877		-0.0667939	-1.85627	-0.00869005	-0.277709
2018-09-17 22:00:00	-1.8317		-0.066833	-1.85524	-0.0100598	-0.279208
2018-09-17 23:00:00	-1.46418		-0.0669504	-1.80929	-0.010412	-0.280684
2018-09-18	-1.34894		-0.0674198	-1.76231	-0.0113121	-0.282138
2018-09-18 01:00:00	-1.1458		-0.0703146	-1.75032	-0.0124469	-0.283571
2018-09-18 02:00:00	-1.27822		-0.0854528	-1.75095	-0.0135818	-0.284984
2018-09-18 03:00:00	-0.997843		-0.0967957	-1.75764	-0.0137775	-0.286377
2018-09-18 04:00:00	-1.28263		-0.0970694	-1.72989	-0.0144819	-0.28775
2018-09-18 05:00:00	-1.38861		-0.095857	-1.80615	-0.0122121	-0.289104
2018-09-18 06:00:00	-0.714145		-0.0969521	-1.817	-0.0124078	-0.29044
2018-09-18 07:00:00	-0.237729		-0.0947618	-1.65253	-0.0146776	-0.291758
2018-09-18 08:00:00	-0.0502063		-0.0722314	-1.66105	-0.0143645	-0.293059
2018-09-18 09:00:00	-0.0117034		-0.0679675	-1.61138	-0.0150298	-0.294342
2018-09-18 10:00:00	0.762955		-0.0455114	-1.60652	-0.015695	-0.295609
2018-09-18 11:00:00	1.34572		-0.0451201	-1.51194	-0.0148732	-0.296861
2018-09-18 12:00:00	2.07091		-0.0442985	-1.51348	-0.0142471	-0.298096
2018-09-18 13:00:00	2.05866		-0.03123	-1.45104	-0.0100989	-0.299316
2018-09-18 14:00:00	2.15957		-0.0199213	-1.40496	-0.00880746	-0.300522
2018-09-18 15:00:00	1.70882		-0.0183952	-1.28537	-0.00747687	-0.301713
2018-09-18 16:00:00	1.48078		-0.0183952	-1.2085	-0.0119382	-0.302889
2018-09-18 17:00:00	1.05017		-0.0190995	-1.17219	-0.0130731	-0.304053
2018-09-18 18:00:00	0.619354		-0.0234431	-1.19201	-0.0141297	-0.305202
2018-09-18 19:00:00	-1.43714		-0.0367471	-1.23278	-0.0129166	-0.306339
2018-09-18 20:00:00	-2.19215		-0.0450419	-1.49938	-0.0163211	-0.307463
2018-09-18 21:00:00	-1.99923		-0.0430465	-1.5907	-0.0161255	-0.308575
2018-09-18 22:00:00	-1.37253		-0.043829	-1.65276	-0.0155776	-0.309674
2018-09-18 23:00:00	-1.3345		-0.0574049	-1.41209	-0.0157733	-0.310762
2018-09-19	-1.17454		-0.0696105	-1.51895	-0.0162037	-0.311838
2018-09-19 01:00:00	-0.874364		-0.0691802	-1.43155	-0.0157733	-0.312903
2018-09-19 02:00:00	-0.19001		-0.0712535	-1.44073	-0.0178473	-0.313957
2018-09-19 03:00:00	-0.21475		-0.071762	-1.2902	-0.0181604	-0.315001
2018-09-19 04:00:00	-0.906686		-0.0872521	-1.32127	-0.0176125	-0.316033
2018-09-19 05:00:00	-2.6959		-0.108451	-1.45474	-0.0160863	-0.317056
2018-09-19 06:00:00	-3.38549		-0.152559	-1.73851	-0.0119382	-0.318069
2018-09-19 07:00:00	-4.93297		-0.194739	-1.92288	-0.0116251	-0.319072
2018-09-19 08:00:00	-4.23257		-0.198491	-2.02364	-0.0116251	-0.320066
2018-09-19 09:00:00	-2.18964		-0.163818	-2.08023	-0.0116251	-0.32105
2018-09-19 10:00:00	-1.75334		-0.14427	-1.70086	-0.0116251	-0.322026
2018-09-19 11:00:00	-0.121786		-0.0877606	-1.45632	-0.0125252	-0.322992
2018-09-19 12:00:00	1.63245		-0.0588133	-1.2695	-0.0180821	-0.32395
2018-09-19 13:00:00	1.70584		-0.0453549	-1.00862	-0.0172995	-0.3249
2018-09-19 14:00:00	1.70331		-0.0451984	-0.920358	-0.0173777	-0.325841
2018-09-19 15:00:00	2.11115		-0.0452375	-0.936705	-0.0147558	-0.326775
2018-09-19 16:00:00	1.82367		-0.0382339	-0.914638	-0.0159689	-0.3277
2018-09-19 17:00:00	1.12931		-0.0331864	-0.894971	-0.0176125	-0.328618
2018-09-19 18:00:00	0.262845		-0.0436725	-0.994898	-0.0185126	-0.329529
2018-09-19 19:00:00	-0.248083		-0.0450419	-1.06455	-0.0185517	-0.330433
2018-09-19 20:00:00	-0.981349		-0.045081	-1.07176	-0.0183952	-0.331329
2018-09-19 21:00:00	-0.100355		-0.0565051	-1.12463	-0.0180038	-0.332218
2018-09-19 22:00:00	-0.984562		-0.0707449	-1.1545	-0.0173386	-0.333101
2018-09-19 23:00:00	-1.22117		-0.0696105	-1.28172	-0.0162037	-0.333977
2018-09-20	-2.12336		-0.0800158	-1.27618	-0.0134644	-0.334847
2018-09-20 01:00:00	-2.2135		-0.0922977	-1.41559	-0.0117425	-0.33571
2018-09-20 02:00:00	-2.86088		-0.118892	-1.43688	-0.0116643	-0.336567
2018-09-20 03:00:00	-3.6285		-0.14513	-1.6644	-0.0116251	-0.337419
2018-09-20 04:00:00	-3.01363		-0.170034	-1.61901	-0.0116251	-0.338264
2018-09-20 05:00:00	-3.97813		-0.18872	-1.59757	-0.0116251	-0.339104
2018-09-20 06:00:00	-5.36389		-0.237846	-1.80659	-0.0116251	-0.339938
2018-09-20 07:00:00	-5.26619		-0.251522	-1.89434	-0.0112729	-0.340767
2018-09-20 08:00:00	-3.80532		-0.241363	-2.00042	-0.0111555	-0.341591
2018-09-20 09:00:00	-2.11036		-0.179534	-1.89153	-0.0113512	-0.342409
2018-09-20 10:00:00	-0.244332		-0.114903	-1.92243	-0.0116643	-0.343223
2018-09-20 11:00:00	-0.0123295		-0.0822063	-1.52827	-0.0132296	-0.344032
2018-09-20 12:00:00	1.04563		-0.0583047	-1.50925	-0.0173777	-0.344836
2018-09-20 13:00:00	1.65001		-0.0450419	-1.4372	-0.018356	-0.345635
2018-09-20 14:00:00	1.51827		-0.0449636	-0.957064	-0.0184734	-0.34643
2018-09-20 15:00:00	1.23873		-0.0435942	-0.860276	-0.0184343	-0.34722
2018-09-20 16:00:00	0.209492		-0.0439855	-0.954999	-0.0183952	-0.348006
2018-09-20 17:00:00	-1.15448		-0.0508323	-1.12175	-0.018356	-0.348788
2018-09-20 18:00:00	-1.9587		-0.0858048	-1.14304	-0.0134644	-0.349566
2018-09-20 19:00:00	-5.88099		-0.142354	-1.42048	-0.0119773	-0.35034
2018-09-20 20:00:00	-8.75296		-0.283245	-1.57989	-0.0114686	-0.35111
2018-09-20 21:00:00	-9.15321		-0.392307	-1.77062	-0.00853351	-0.351877
2018-09-20 22:00:00	-9.33102		-0.465216	-1.82026	-0.00477652	-0.352639
2018-09-20 23:00:00	-10.0202		-0.527055	-2.01	-0.00555923	-0.353399
2018-09-21	-10.2921		-0.58018	-2.13583	-0.0180821	-0.354154
2018-09-21 01:00:00	-8.7343		-0.576093	-2.27551	-0.0246562	-0.354907
2018-09-21 02:00:00	-6.48279		-0.467815	-2.15719	-0.020704	-0.355656
2018-09-21 03:00:00	-5.55455		-0.443177	-2.06712	-0.0120556	-0.356402
2018-09-21 04:00:00	-5.74721		-0.431547	-1.8884	-0.00708552	-0.357145
2018-09-21 05:00:00	-5.64894		-0.431593	-1.97961	-0.00935534	-0.357885
2018-09-21 06:00:00	-5.53153		-0.431781	-1.90427	-0.0106859	-0.358622
2018-09-21 07:00:00	-5.10819		-0.425563	-1.94293	-0.00869005	-0.359357
2018-09-21 08:00:00	-4.11888		-0.378057	-1.90682	-0.00645935	-0.360089
2018-09-21 09:00:00	-3.07616		-0.317618	-1.74734	-0.00845524	-0.360818
2018-09-21 10:00:00	-2.08124		-0.250193	-1.5484	-0.0112729	-0.361544
2018-09-21 11:00:00	-1.34077		-0.194309	-1.44924	-0.010999	-0.362268
2018-09-21 12:00:00	-0.879378		-0.152011	-1.37553	-0.0116251	-0.36299
2018-09-21 13:00:00	-0.642759		-0.131992	-1.44326	-0.0116251	-0.363709
2018-09-21 14:00:00	-0.651627		-0.117328	-1.392	-0.0116251	-0.364426
2018-09-21 15:00:00	-0.910609		-0.11111	-1.3218	-0.0116251	-0.365141
2018-09-21 16:00:00	-1.53431		-0.129763	-1.27982	-0.0116251	-0.365854
2018-09-21 17:00:00	-2.10005		-0.156234	-1.25604	-0.0116251	-0.366565
2018-09-21 18:00:00	-2.94493		-0.210959	-1.20157	-0.0116251	-0.367274
2018-09-21 19:00:00	-3.79894		-0.27008	-1.2364	-0.0116251	-0.367981
2018-09-21 20:00:00	-4.39802		-0.324648	-1.33329	-0.0110773	-0.368686
2018-09-21 21:00:00	-4.75357		-0.368449	-1.42876	-0.0106859	-0.36939
2018-09-21 22:00:00	-5.01192		-0.404791	-1.48482	-0.0110773	-0.370092
2018-09-21 23:00:00	-5.0489		-0.434154	-1.61161	-0.0115469	-0.370792
2018-09-22	-5.0686		-0.446146	-1.66272	-0.011586	-0.371491
2018-09-22 01:00:00	-5.06284		-0.464936	-1.64748	-0.0114686	-0.372188
2018-09-22 02:00:00	-5.26976		-0.468139	-1.58406	-0.0113512	-0.372883
2018-09-22 03:00:00	-5.25561		-0.489473	-1.67328	-0.0109599	-0.373578
2018-09-22 04:00:00	-5.48036		-0.509178	-1.70553	-0.0090814	-0.374271
2018-09-22 05:00:00	-5.32531		-0.513719	-1.8292	-0.00692897	-0.374963
2018-09-22 06:00:00	-5.26059		-0.514901	-1.74454	-0.00700724	-0.375653
2018-09-22 07:00:00	-4.56922		-0.510606	-1.77201	-0.00806389	-0.376343
2018-09-22 08:00:00	-3.30485		-0.438938	-1.70676	-0.0108033	-0.377031
2018-09-22 09:00:00	-2.43354		-0.37069	-1.62049	-0.0113903	-0.377718
2018-09-22 10:00:00	-1.44829		-0.286995	-1.45816	-0.010999	-0.378405
2018-09-22 11:00:00	-0.59819		-0.214047	-1.3863	-0.0116251	-0.37909
2018-09-22 12:00:00	-0.0630384		-0.147359	-1.37126	-0.0116251	-0.379774
2018-09-22 13:00:00	1.49939		-0.117172	-1.31603	-0.0143645	-0.380458
2018-09-22 14:00:00	1.57765		-0.115138	-1.32015	-0.018356	-0.381141
2018-09-22 15:00:00	0.287078		-0.147163	-1.13429	-0.0181604	-0.381823
2018-09-22 16:00:00	-0.355147		-0.211428	-1.08633	-0.018356	-0.382504
2018-09-22 17:00:00	-2.70904		-0.293519	-1.44977	-0.0184734	-0.383184
2018-09-22 18:00:00	-5.76492		-0.44377	-1.39028	-0.0152254	-0.383864
2018-09-22 19:00:00	-8.69668		-0.646186	-1.48254	-0.0112729	-0.384544
2018-09-22 20:00:00	-9.75915		-0.821752	-1.75725	-0.0134253	-0.385223
2018-09-22 21:00:00	-10.2582		-0.958822	-1.90872	-0.0242258	-0.385901
2018-09-22 22:00:00	-10.6236		-1.0943	-2.1089	-0.0246562	-0.386579
2018-09-22 23:00:00	-10.717		-1.21638	-2.31152	-0.0246562	-0.387256
2018-09-23	-9.72088		-1.29353	-2.43388	-0.0244214	-0.387933
2018-09-23 01:00:00	-8.53367		-1.27253	-2.3055	-0.0242258	-0.38861
2018-09-23 02:00:00	-6.97089		-1.20091	-2.31563	-0.0244214	-0.389286
2018-09-23 03:00:00	-6.50472		-1.13412	-2.24441	-0.024891	-0.389962
2018-09-23 04:00:00	-6.19555		-1.09334	-2.1793	-0.0250084	-0.390638
2018-09-23 05:00:00	-5.98853		-1.07569	-2.12332	-0.0253214	-0.391313
2018-09-23 06:00:00	-5.83356		-1.0646	-2.03638	-0.0257518	-0.391988
2018-09-23 07:00:00	-5.56506		-1.0565	-2.06943	-0.0267301	-0.392664
2018-09-23 08:00:00	-4.70585		-0.976914	-1.9335	-0.0297822	-0.393339
2018-09-23 09:00:00	-3.96067		-0.872733	-1.77992	-0.0286083	-0.394013
2018-09-23 10:00:00	-3.21373		-0.760332	-1.72084	-0.0151863	-0.394688
2018-09-23 11:00:00	-2.41355		-0.652028	-1.50326	-0.0122513	-0.395363
2018-09-23 12:00:00	-1.99893		-0.559048	-1.38905	-0.0106076	-0.396038
2018-09-23 13:00:00	-1.77793		-0.489821	-1.27871	-0.0110773	-0.396712
2018-09-23 14:00:00	-1.78075		-0.456722	-1.28676	-0.0114686	-0.397387
2018-09-23 15:00:00	-2.01617		-0.438872	-1.3485	-0.0116251	-0.398062
2018-09-23 16:00:00	-2.33851		-0.464128	-1.26661	-0.011586	-0.398737
2018-09-23 17:00:00	-3.05302		-0.52399	-1.2732	-0.0115077	-0.399412
2018-09-23 18:00:00	-3.78021		-0.600681	-1.38945	-0.010999	-0.400087
2018-09-23 19:00:00	-4.53566		-0.692718	-1.51113	-0.0110381	-0.400762
2018-09-23 20:00:00	-5.30974		-0.796253	-1.58238	-0.0115469	-0.401437
2018-09-23 21:00:00	-7.31702		-0.994751	-1.7849	-0.0117817	-0.402113
2018-09-23 22:00:00	-8.21806		-1.20522	-2.01674	-0.0260649	-0.402788
2018-09-23 23:00:00	-9.50815		-1.40659	-2.0836	-0.0259475	-0.403464
2018-09-24	-10.9524		-1.65825	-2.42805	-0.0248127	-0.40414
2018-09-24 01:00:00	-11.2896		-1.85436	-2.71257	-0.0213692	-0.404817
2018-09-24 02:00:00	-9.58072		-1.86019	-2.60167	-0.0193735	-0.405494
2018-09-24 03:00:00	-7.49237		-1.69249	-2.49213	-0.0237171	-0.406171
2018-09-24 04:00:00	-7.00359		-1.56164	-2.30988	-0.0248518	-0.406848
2018-09-24 05:00:00	-6.90482		-1.50911	-2.32968	-0.0244214	-0.407526
2018-09-24 06:00:00	-7.22209		-1.47842	-2.28669	-0.023991	-0.408203
2018-09-24 07:00:00	-8.50562		-1.62145	-2.1793	-0.0248518	-0.408882
2018-09-24 08:00:00	-8.02475		-1.68604	-2.33892	-0.0245779	-0.40956
2018-09-24 09:00:00	-5.42775		-1.44993	-2.3694	-0.0246562	-0.41024
2018-09-24 10:00:00	-4.04398		-1.20361	-2.06028	-0.0255953	-0.410919
2018-09-24 11:00:00	-2.56386		-0.963639	-1.7408	-0.0231692	-0.411599
2018-09-24 12:00:00	-0.969623		-0.724014	-1.4855	-0.0115077	-0.412279
2018-09-24 13:00:00	-0.70703		-0.535176	-1.64206	-0.0116251	-0.41296
2018-09-24 14:00:00	-0.665817		-0.442205	-1.58274	-0.0116251	-0.413641
2018-09-24 15:00:00	-0.818936		-0.412234	-1.48653	-0.0116251	-0.414323
2018-09-24 16:00:00	-1.19479		-0.411723	-1.30833	-0.0117817	-0.415005
2018-09-24 17:00:00	-2.16819		-0.456546	-1.65578	-0.0117425	-0.415687
2018-09-24 18:00:00	-3.03797		-0.556057	-1.55796	-0.0118599	-0.41637
2018-09-24 19:00:00	-5.69963		-0.767966	-1.51598	-0.0116251	-0.417054
2018-09-24 20:00:00	-8.73277		-1.10503	-1.67306	-0.0172603	-0.417738
2018-09-24 21:00:00	-10.0707		-1.47715	-1.93638	-0.027004	-0.418422
2018-09-24 22:00:00	-11.8184		-1.82931	-2.29415	-0.0245388	-0.419107
2018-09-24 23:00:00	-11.5534		-2.10302	-2.64745	-0.0203518	-0.419793
2018-09-25	-12.128		-2.30094	-2.71885	-0.0182386	-0.420479
2018-09-25 01:00:00	-12.9529		-2.47949	-2.78863	-0.0181604	-0.421165
2018-09-25 02:00:00	-12.8423		-2.6279	-2.90662	-0.0181604	-0.421852
2018-09-25 03:00:00	-12.5812		-2.70856	-2.8644	-0.0181604	-0.42254
2018-09-25 04:00:00	-11.6148		-2.67208	-2.95696	-0.0181604	-0.423228
2018-09-25 05:00:00	-11.1613		-2.598	-2.95923	-0.0181604	-0.423917
2018-09-25 06:00:00	-10.7181		-2.53732	-2.98286	-0.0181604	-0.424606
2018-09-25 07:00:00	-10.6646		-2.47927	-2.91011	-0.0181604	-0.425296
2018-09-25 08:00:00	-10.3549		-2.52303	-2.81211	-0.0181604	-0.425987
2018-09-25 09:00:00	-9.42874		-2.43022	-2.73713	-0.0181604	-0.426678
2018-09-25 10:00:00	-8.96629		-2.40536	-2.65624	-0.0181604	-0.427369
2018-09-25 11:00:00	-7.18673		-2.2132	-2.45312	-0.0183169	-0.428062
2018-09-25 12:00:00	-4.64626		-1.88983	-2.11767	-0.0241475	-0.428754
2018-09-25 13:00:00	-2.35236		-1.52181	-1.78881	-0.0206648	-0.429448
2018-09-25 14:00:00	-2.7364		-1.39838	-1.5217	-0.0114295	-0.430142
2018-09-25 15:00:00	-2.9232		-1.32523	-1.68177	-0.0116251	-0.430836
2018-09-25 16:00:00	-3.7387		-1.29342	-1.72098	-0.0116251	-0.431531
2018-09-25 17:00:00	-4.16753		-1.31883	-1.75095	-0.0116251	-0.432227
2018-09-25 18:00:00	-6.70291		-1.50924	-1.71102	-0.0145993	-0.432923
2018-09-25 19:00:00	-8.86346		-1.78238	-2.05248	-0.0303692	-0.43362
2018-09-25 20:00:00	-8.94204		-1.98528	-2.30816	-0.0249301	-0.434318
2018-09-25 21:00:00	-9.76181		-2.12597	-2.36849	-0.024891	-0.435016
2018-09-25 22:00:00	-10.3365		-2.28856	-2.56014	-0.024304	-0.435714
2018-09-25 23:00:00	-11.5066		-2.48269	-2.64995	-0.0196865	-0.436414
2018-09-26	-10.0782		-2.51997	-2.60737	-0.0181604	-0.437114
2018-09-26 01:00:00	-8.51306		-2.30362	-2.62994	-0.0185126	-0.437814
2018-09-26 02:00:00	-8.94196		-2.25371	-2.69106	-0.0190213	-0.438515
2018-09-26 03:00:00	-9.79987		-2.31343	-2.55823	-0.0186691	-0.439217
2018-09-26 04:00:00	-9.81889		-2.39904	-2.67125	-0.0181995	-0.439919
2018-09-26 05:00:00	-10.8657		-2.49533	-2.68881	-0.0181604	-0.440622
2018-09-26 06:00:00	-11.8095		-2.66857	-2.91525	-0.0181604	-0.441325
2018-09-26 07:00:00	-11.9412		-2.79558	-2.97111	-0.0181604	-0.442029
2018-09-26 08:00:00	-10.8908		-2.78327	-3.0211	-0.0181604	-0.442734
2018-09-26 09:00:00	-10.4839		-2.7657	-2.94962	-0.0181604	-0.443439
2018-09-26 10:00:00	-8.53397		-2.66791	-2.81207	-0.0181604	-0.444144
2018-09-26 11:00:00	-5.34265		-2.31968	-2.31227	-0.0223083	-0.444851
2018-09-26 12:00:00	-4.14706		-1.93231	-2.01514	-0.028804	-0.445558
2018-09-26 13:00:00	-3.12156		-1.70313	-1.95764	-0.0189039	-0.446265
2018-09-26 14:00:00	-3.53858		-1.59337	-2.03591	-0.0110773	-0.446973
2018-09-26 15:00:00	-3.30802		-1.50254	-2.11866	-0.0113903	-0.447682
2018-09-26 16:00:00	-4.49634		-1.56035	-2.21589	-0.0116251	-0.448391
2018-09-26 17:00:00	-6.54251		-1.74628	-2.63577	-0.0116251	-0.4491
2018-09-26 18:00:00	-9.3641		-2.08246	-2.68867	-0.0223866	-0.449811
2018-09-26 19:00:00	-11.6202		-2.45443	-2.69636	-0.0245779	-0.450521
2018-09-26 20:00:00	-12.5263		-2.77752	-2.8789	-0.0185908	-0.451233
2018-09-26 21:00:00	-12.8668		-2.99149	-2.92891	-0.0181604	-0.451945
2018-09-26 22:00:00	-13.1233		-3.15394	-3.08678	-0.0181604	-0.452657
2018-09-26 23:00:00	-13.4431		-3.28185	-3.09954	-0.0181212	-0.45337
2018-09-27	-13.3797		-3.38265	-3.20394	-0.0169864	-0.454083
2018-09-27 01:00:00	-13.4254		-3.44649	-3.33458	-0.013347	-0.454797
2018-09-27 02:00:00	-13.7532		-3.52881	-3.40247	-0.0119773	-0.455512
2018-09-27 03:00:00	-13.7487		-3.60608	-3.28128	-0.0115469	-0.456227
2018-09-27 04:00:00	-13.7881		-3.65383	-3.30947	-0.0112338	-0.456943
2018-09-27 05:00:00	-14.1384		-3.69936	-3.37825	-0.0106859	-0.457659
2018-09-27 06:00:00	-14.0249		-3.75331	-3.58203	-0.00872919	-0.458375
2018-09-27 07:00:00	-13.6356		-3.74744	-3.39307	-0.0100206	-0.459092
2018-09-27 08:00:00	-12.3056		-3.6113	-3.45072	-0.0110381	-0.45981
2018-09-27 09:00:00	-10.7		-3.38649	-3.21722	-0.0117817	-0.460528
2018-09-27 10:00:00	-9.44866		-3.12988	-2.96338	-0.016282	-0.461247
2018-09-27 11:00:00	-8.17069		-2.92602	-2.68672	-0.0181212	-0.461966
2018-09-27 12:00:00	-6.27922		-2.64654	-2.45999	-0.020704	-0.462685
2018-09-27 13:00:00	-4.55326		-2.38715	-2.39954	-0.0260258	-0.463405
2018-09-27 14:00:00	-3.65309		-2.13782	-2.50337	-0.0205083	-0.464126
2018-09-27 15:00:00	-3.50654		-1.8806	-2.19571	-0.0112729	-0.464847
2018-09-27 16:00:00	-5.24722		-1.95318	-2.09497	-0.0116251	-0.465568
2018-09-27 17:00:00	-7.0574		-2.14236	-2.53455	-0.0118599	-0.46629
2018-09-27 18:00:00	-10.0693		-2.44657	-2.59742	-0.0282953	-0.467012
2018-09-27 19:00:00	-12.0539		-2.83363	-2.88019	-0.0222692	-0.467735
2018-09-27 20:00:00	-13.1143		-3.12168	-2.99229	-0.0181604	-0.468458
2018-09-27 21:00:00	-13.228		-3.32378	-3.24131	-0.0181604	-0.469182
2018-09-27 22:00:00	-13.6448		-3.51945	-3.31977	-0.0174169	-0.469906
2018-09-27 23:00:00	-14.5028		-3.71967	-3.46912	-0.0132688	-0.47063
2018-09-28	-14.5828		-3.85776	-3.49335	-0.0115469	-0.471355
2018-09-28 01:00:00	-14.5238		-3.94446	-3.62668	-0.00896399	-0.472081
2018-09-28 02:00:00	-14.7154		-4.00658	-3.58249	-0.00634194	-0.472806
2018-09-28 03:00:00	-14.4833		-4.06433	-3.76338	-0.0049722	-0.473532
2018-09-28 04:00:00	-14.2427		-4.06612	-3.70593	-0.00477652	-0.474259
2018-09-28 05:00:00	-13.6273		-3.97879	-3.68983	-0.00465911	-0.474986
2018-09-28 06:00:00	-12.4908		-3.81385	-3.65093	-0.00555923	-0.475713
2018-09-28 07:00:00	-12.3426		-3.70103	-3.43339	-0.00884659	-0.476441
2018-09-28 08:00:00	-12.426		-3.69018	-3.4638	-0.00998149	-0.477169
2018-09-28 09:00:00	-11.7969		-3.62616	-3.51165	-0.00974669	-0.477897
2018-09-28 10:00:00	-8.57571		-3.28872	-3.15201	-0.0123687	-0.478626
2018-09-28 11:00:00	-6.97436		-2.80493	-2.52105	-0.018043	-0.479355
2018-09-28 12:00:00	-6.99862		-2.62332	-2.38739	-0.0181995	-0.480085
2018-09-28 13:00:00	-6.37152		-2.49006	-2.35472	-0.0188648	-0.480815
2018-09-28 14:00:00	-5.4218		-2.2784	-2.23703	-0.0240301	-0.481545
2018-09-28 15:00:00	-6.41874		-2.25495	-2.19196	-0.0250866	-0.482275
2018-09-28 16:00:00	-5.97327		-2.18079	-2.14682	-0.024891	-0.483006
2018-09-28 17:00:00	-6.59703		-2.12267	-2.13792	-0.024891	-0.483737
2018-09-28 18:00:00	-8.6378		-2.30849	-2.31923	-0.0246953	-0.484469
2018-09-28 19:00:00	-11.7728		-2.7101	-2.51295	-0.0193343	-0.485201
2018-09-28 20:00:00	-13.4655		-3.17128	-2.77248	-0.0181604	-0.485933
2018-09-28 21:00:00	-13.7379		-3.50515	-3.02246	-0.0173777	-0.486665
2018-09-28 22:00:00	-13.9448		-3.73969	-3.13707	-0.0131122	-0.487398
2018-09-28 23:00:00	-14.4083		-3.91572	-3.12142	-0.0116643	-0.488131
2018-09-29	-13.321		-3.9818	-3.22416	-0.0112729	-0.488864
2018-09-29 01:00:00	-12.9429		-3.83831	-3.14991	-0.0116251	-0.489598
2018-09-29 02:00:00	-14.3822		-4.03877	-3.18746	-0.0112729	-0.490332
2018-09-29 03:00:00	-14.8823		-4.18838	-3.31393	-0.00896399	-0.491066
2018-09-29 04:00:00	-12.9822		-4.14945	-3.62346	-0.006068	-0.491801
2018-09-29 05:00:00	-10.0571		-3.82022	-3.59614	-0.010725	-0.492536
2018-09-29 06:00:00	-7.48374		-3.43406	-3.00109	-0.0175734	-0.493271
2018-09-29 07:00:00	-7.29534		-3.12298	-2.58886	-0.0181212	-0.494006
2018-09-29 08:00:00	-6.75746		-2.89939	-2.66352	-0.0185126	-0.494741
2018-09-29 09:00:00	-6.10548		-2.6036	-2.53719	-0.0218388	-0.495477
2018-09-29 10:00:00	-5.55435		-2.36479	-2.44302	-0.0246562	-0.496213
2018-09-29 11:00:00	-5.09039		-2.19047	-2.28286	-0.0248518	-0.49695
2018-09-29 12:00:00	-4.46258		-1.97918	-2.14361	-0.0252432	-0.497686
2018-09-29 13:00:00	-4.44186		-1.84024	-2.00594	-0.0290779	-0.498423
2018-09-29 14:00:00	-4.60778		-1.77974	-1.97474	-0.0313083	-0.49916
2018-09-29 15:00:00	-4.82659		-1.74682	-2.01213	-0.0314648	-0.499897
2018-09-29 16:00:00	-5.28384		-1.82795	-2.092	-0.0314648	-0.500635
2018-09-29 17:00:00	-5.68909		-1.9152	-2.17457	-0.0309952	-0.501372
2018-09-29 18:00:00	-5.89579		-1.98421	-2.2953	-0.0293909	-0.50211
2018-09-29 19:00:00	-6.43504		-2.05114	-2.34496	-0.0268084	-0.502848
2018-09-29 20:00:00	-6.63983		-2.08752	-2.43997	-0.025204	-0.503587
2018-09-29 21:00:00	-6.73375		-2.1888	-2.48096	-0.0249692	-0.504325
2018-09-29 22:00:00	-7.14742		-2.33748	-2.51568	-0.024891	-0.505064
2018-09-29 23:00:00	-8.33325		-2.49737	-2.64738	-0.024891	-0.505803
2018-09-30	-11.4322		-2.89082	-2.81214	-0.0221127	-0.506542
2018-09-30 01:00:00	-12.5924		-3.23361	-3.24684	-0.0181604	-0.507281
2018-09-30 02:00:00	-14.255		-3.54435	-3.54863	-0.0175734	-0.508021
2018-09-30 03:00:00	-15.3249		-3.9229	-3.80174	-0.0123295	-0.50876
2018-09-30 04:00:00	-15.6729		-4.21014	-3.90185	-0.00857265	-0.5095
2018-09-30 05:00:00	-15.5433		-4.41126	-3.98908	-0.00505047	-0.51024
2018-09-30 06:00:00	-16.0476		-4.56436	-4.01349	-0.00876832	-0.51098
2018-09-30 07:00:00	-15.5845		-4.68958	-4.14624	-0.014521	-0.511721
2018-09-30 08:00:00	-15.7652		-4.75744	-3.9454	-0.024304	-0.512461
2018-09-30 09:00:00	-14.6667		-4.73408	-4.05361	-0.0268084	-0.513202
2018-09-30 10:00:00	-12.7083		-4.62737	-3.83546	-0.0140514	-0.513943
2018-09-30 11:00:00	-9.33206		-4.24954	-3.11543	-0.0119773	-0.514684
2018-09-30 12:00:00	-6.9774		-3.81821	-2.45559	-0.0193343	-0.515425
2018-09-30 13:00:00	-6.14698		-3.48707	-2.3904	-0.0248518	-0.516166
2018-09-30 14:00:00	-6.8654		-3.29835	-2.41846	-0.0271605	-0.516908
2018-09-30 15:00:00	-7.8724		-3.28907	-2.90459	-0.024891	-0.517649
2018-09-30 16:00:00	-6.01477		-3.06551	-2.86519	-0.0273562	-0.518391
2018-09-30 17:00:00	-6.86559		-2.92217	-2.69556	-0.0357689	-0.519133
2018-09-30 18:00:00	-9.69262		-3.12344	-3.02646	-0.0282953	-0.519875
2018-09-30 19:00:00	-11.0801		-3.50432	-3.39093	-0.0213301	-0.520617
2018-09-30 20:00:00	-10.317		-3.65472	-3.313	-0.0190213	-0.521359
2018-09-30 21:00:00	-11.4532		-3.81671	-3.14318	-0.0252823	-0.522102
2018-09-30 22:00:00	-10.2526		-3.90174	-3.12257	-0.0297431	-0.522844
2018-09-30 23:00:00	-8.38718		-3.62341	-3.08585	-0.0199604	-0.523587
2018-10-01	-8.63182		-3.40215	-3.03391	-0.0203909	-0.52433
2018-10-01 01:00:00	-10.017		-3.40762	-3.2071	-0.0231301	-0.525073
2018-10-01 02:00:00	-11.5933		-3.58916	-3.46895	-0.0437507	-0.525816
2018-10-01 03:00:00	-12.9128		-3.92168	-3.50031	-0.0448854	-0.526559
2018-10-01 04:00:00	-13.8669		-4.16735	-3.56035	-0.0446897	-0.527302
2018-10-01 05:00:00	-13.1099		-4.29675	-3.75613	-0.0451201	-0.528046
2018-10-01 06:00:00	-12.433		-4.28144	-3.61745	-0.0689455	-0.528789
2018-10-01 07:00:00	-12.7407		-4.29374	-3.76028	-0.0691411	-0.529533
2018-10-01 08:00:00	-13.3997		-4.42328	-3.72567	-0.0660115	-0.530277
2018-10-01 09:00:00	-12.7359		-4.44099	-3.76368	-0.0895207	-0.531021
2018-10-01 10:00:00	-12.29		-4.40775	-3.5149	-0.0936667	-0.531765
2018-10-01 11:00:00	-9.9278		-4.25421	-3.22055	-0.12163	-0.532509
2018-10-01 12:00:00	-6.57366		-3.84541	-2.67959	-0.126479	-0.533253
2018-10-01 13:00:00	-4.41201		-3.41003	-2.61024	-0.132813	-0.533997
2018-10-01 14:00:00	-4.99294		-3.15649	-2.68199	-0.140829	-0.534742
2018-10-01 15:00:00	-5.69993		-3.02157	-2.83578	-0.1447	-0.535486
2018-10-01 16:00:00	-6.81164		-3.04222	-2.73067	-0.144974	-0.536231
2018-10-01 17:00:00	-9.15615		-3.22555	-2.99369	-0.137154	-0.536976
2018-10-01 18:00:00	-11.6527		-3.52656	-3.30596	-0.144583	-0.537721
2018-10-01 19:00:00	-13.0256		-3.87249	-3.22073	-0.151816	-0.538466
2018-10-01 20:00:00	-13.6203		-4.13443	-3.48238	-0.175976	-0.539211
2018-10-01 21:00:00	-13.7157		-4.328	-3.67941	-0.189775	-0.539956
2018-10-01 22:00:00	-13.9332		-4.48927	-3.67137	-0.203885	-0.540701
2018-10-01 23:00:00	-13.1699		-4.53448	-3.84055	-0.225927	-0.541446
2018-10-02	-12.5325		-4.49473	-3.67158	-0.234055	-0.542192
2018-10-02 01:00:00	-10.7061		-4.2573	-3.69945	-0.255195	-0.542937
2018-10-02 02:00:00	-9.55266		-3.97138	-3.56237	-0.282425	-0.543683
2018-10-02 03:00:00	-9.05884		-3.72859	-3.30293	-0.285159	-0.544429
2018-10-02 04:00:00	-9.3009		-3.65361	-3.24818	-0.285159	-0.545175
2018-10-02 05:00:00	-8.24746		-3.49596	-3.20015	-0.285159	-0.54592
2018-10-02 06:00:00	-7.88027		-3.29876	-3.00154	-0.285159	-0.546667
2018-10-02 07:00:00	-7.62674		-3.17285	-3.06656	-0.285199	-0.547413
2018-10-02 08:00:00	-6.98805		-3.0208	-2.97474	-0.286214	-0.548159
2018-10-02 09:00:00	-6.34987		-2.83501	-2.70715	-0.291214	-0.548905
2018-10-02 10:00:00	-5.57401		-2.61475	-2.62152	-0.291839	-0.549652
2018-10-02 11:00:00	-4.873		-2.41798	-2.48067	-0.291839	-0.550398
2018-10-02 12:00:00	-3.78525		-2.15491	-2.13894	-0.287347	-0.551145
2018-10-02 13:00:00	-3.24042		-1.92163	-1.96448	-0.271486	-0.551891
2018-10-02 14:00:00	-3.36482		-1.80491	-1.85386	-0.262735	-0.552638
2018-10-02 15:00:00	-3.4796		-1.73683	-1.93967	-0.249998	-0.553385
2018-10-02 16:00:00	-3.66397		-1.72107	-1.92924	-0.250858	-0.554132
2018-10-02 17:00:00	-3.89637		-1.70492	-2.02508	-0.250545	-0.554879
2018-10-02 18:00:00	-4.41466		-1.72247	-2.14662	-0.233547	-0.555626
2018-10-02 19:00:00	-4.82163		-1.77436	-2.25211	-0.219948	-0.556373
2018-10-02 20:00:00	-5.33367		-1.82416	-2.31661	-0.218776	-0.557121
2018-10-02 21:00:00	-5.45536		-1.88164	-2.41921	-0.218502	-0.557868
2018-10-02 22:00:00	-5.1743		-1.90985	-2.36272	-0.218502	-0.558616
2018-10-02 23:00:00	-5.42865		-1.90478	-2.37342	-0.218502	-0.559363
2018-10-03	-5.82983		-1.94141	-2.47632	-0.218307	-0.560111
2018-10-03 01:00:00	-6.15276		-1.99586	-2.49031	-0.218346	-0.560859
2018-10-03 02:00:00	-7.30321		-2.12738	-2.56286	-0.235189	-0.561607
2018-10-03 03:00:00	-10.2102		-2.47156	-2.78844	-0.238862	-0.562355
2018-10-03 04:00:00	-12.2745		-2.94952	-3.17793	-0.236048	-0.563103
2018-10-03 05:00:00	-12.8266		-3.34644	-3.35053	-0.247888	-0.563851
2018-10-03 06:00:00	-13.4139		-3.64639	-3.46696	-0.276721	-0.5646
2018-10-03 07:00:00	-13.6714		-3.89911	-3.64362	-0.299847	-0.565348
2018-10-03 08:00:00	-13.9656		-4.11532	-3.73699	-0.331873	-0.566097
2018-10-03 09:00:00	-13.2764		-4.2151	-3.76186	-0.355147	-0.566845
2018-10-03 10:00:00	-12.8591		-4.26384	-3.6499	-0.392537	-0.567594
2018-10-03 11:00:00	-10.5418		-4.22403	-3.35256	-0.423206	-0.568343
2018-10-03 12:00:00	-5.91318		-3.74496	-2.94579	-0.447247	-0.569092
2018-10-03 13:00:00	-3.37042		-3.1697	-2.47586	-0.458212	-0.569841
2018-10-03 14:00:00	-4.0433		-2.91893	-1.93961	-0.464737	-0.57059
2018-10-03 15:00:00	-4.76007		-2.82989	-2.43507	-0.459297	-0.571339
2018-10-03 16:00:00	-7.14923		-2.98856	-2.61011	-0.43838	-0.572089
2018-10-03 17:00:00	-9.66597		-3.27936	-3.07189	-0.437081	-0.572838
2018-10-03 18:00:00	-12.6949		-3.67075	-3.3108	-0.434735	-0.573588
2018-10-03 19:00:00	-13.5606		-4.04096	-3.60753	-0.445678	-0.574338
2018-10-03 20:00:00	-13.7631		-4.29522	-3.61894	-0.470687	-0.575087
2018-10-03 21:00:00	-14.7423		-4.53226	-3.66713	-0.496983	-0.575837
2018-10-03 22:00:00	-14.5907		-4.70787	-3.85616	-0.524731	-0.576587
2018-10-03 23:00:00	-15.2638		-4.84953	-3.86648	-0.548148	-0.577338
2018-10-04	-14.5958		-4.93808	-4.0119	-0.582328	-0.578088
2018-10-04 01:00:00	-14.1906		-4.97824	-3.92731	-0.613274	-0.578838
2018-10-04 02:00:00	-14.3737		-4.99851	-4.04574	-0.642198	-0.579589
2018-10-04 03:00:00	-14.6589		-5.07853	-4.13341	-0.663947	-0.580339
2018-10-04 04:00:00	-15.1258		-5.15843	-4.1173	-0.695617	-0.58109
2018-10-04 05:00:00	-14.1943		-5.19689	-4.20852	-0.719463	-0.581841
2018-10-04 06:00:00	-14.778		-5.23557	-4.12911	-0.749682	-0.582592
2018-10-04 07:00:00	-15.1246		-5.2961	-4.19978	-0.76619	-0.583343
2018-10-04 08:00:00	-13.4108		-5.1606	-4.25727	-0.792869	-0.584095
2018-10-04 09:00:00	-11.0857		-4.87244	-3.96287	-0.809751	-0.584846
2018-10-04 10:00:00	-8.99142		-4.43262	-3.54218	-0.838837	-0.585598
2018-10-04 11:00:00	-7.27951		-4.07548	-2.65153	-0.81806	-0.586349
2018-10-04 12:00:00	-3.88364		-3.46187	-2.32117	-0.801791	-0.587101
2018-10-04 13:00:00	-3.28226		-2.99422	-1.75269	-0.768971	-0.587853
2018-10-04 14:00:00	-3.29214		-2.84012	-2.03133	-0.729078	-0.588605
2018-10-04 15:00:00	-4.27683		-2.80292	-2.1531	-0.684005	-0.589357
2018-10-04 16:00:00	-6.75807		-3.00551	-2.82823	-0.652067	-0.59011
2018-10-04 17:00:00	-9.68435		-3.31996	-3.05886	-0.622992	-0.590862
2018-10-04 18:00:00	-11.8092		-3.72288	-3.48285	-0.61334	-0.591615
2018-10-04 19:00:00	-13.178		-4.07469	-3.53146	-0.63257	-0.592367
2018-10-04 20:00:00	-13.6051		-4.35063	-3.7282	-0.659554	-0.59312
2018-10-04 21:00:00	-14.1988		-4.59943	-3.86366	-0.697737	-0.593873
2018-10-04 22:00:00	-14.7154		-4.78991	-4.09899	-0.736091	-0.594627
2018-10-04 23:00:00	-14.5768		-4.95634	-4.16772	-0.772371	-0.59538
2018-10-05	-14.026		-5.06308	-4.26688	-0.818134	-0.596134
2018-10-05 01:00:00	-14.2358		-5.15192	-3.88215	-0.853238	-0.596887
2018-10-05 02:00:00	-14.3513		-5.23633	-4.18452	-0.880873	-0.597641
2018-10-05 03:00:00	-14.9254		-5.32932	-4.0775	-0.912181	-0.598395
2018-10-05 04:00:00	-14.4041		-5.39958	-4.29106	-0.944196	-0.599149
2018-10-05 05:00:00	-14.4387		-5.43986	-4.21933	-0.969818	-0.599903
2018-10-05 06:00:00	-14.6667		-5.48784	-4.29429	-1.00194	-0.600658
2018-10-05 07:00:00	-14.7569		-5.5286	-4.28453	-1.02668	-0.601412
2018-10-05 08:00:00	-13.7827		-5.5018	-4.43679	-1.05136	-0.602167
2018-10-05 09:00:00	-13.4717		-5.444	-4.33557	-1.07238	-0.602922
2018-10-05 10:00:00	-13.0133		-5.36923	-4.20715	-1.09319	-0.603677
2018-10-05 11:00:00	-12.0069		-5.26535	-3.67936	-1.1075	-0.604432
2018-10-05 12:00:00	-8.50438		-4.91213	-3.41366	-1.13345	-0.605188
2018-10-05 13:00:00	-6.68552		-4.49443	-3.2882	-1.11486	-0.605943
2018-10-05 14:00:00	-6.39359		-4.24677	-3.13356	-1.09385	-0.606699
2018-10-05 15:00:00	-6.64868		-4.0864	-3.34436	-1.068	-0.607455
2018-10-05 16:00:00	-8.54202		-4.13303	-3.17724	-1.04041	-0.608211
2018-10-05 17:00:00	-9.7905		-4.24285	-3.18864	-1.01042	-0.608968
2018-10-05 18:00:00	-10.4984		-4.37252	-3.25483	-1.00754	-0.609724
2018-10-05 19:00:00	-13.2475		-4.64256	-3.48758	-1.00679	-0.610481
2018-10-05 20:00:00	-14.1362		-4.95673	-4.31754	-1.03168	-0.611237
2018-10-05 21:00:00	-12.859		-5.11158	-4.43325	-1.06148	-0.611994
2018-10-05 22:00:00	-11.6075		-5.0691	-4.4165	-1.09125	-0.612752
2018-10-05 23:00:00	-13.0687		-5.10126	-3.90774	-1.12672	-0.613509
2018-10-06	-13.1792		-5.20195	-4.12788	-1.14448	-0.614267
2018-10-06 01:00:00	-10.8907		-5.01788	-4.19801	-1.17375	-0.615024
2018-10-06 02:00:00	-10.3466		-4.75216	-3.95489	-1.18966	-0.615782
2018-10-06 03:00:00	-10.264		-4.63006	-3.76959	-1.18976	-0.61654
2018-10-06 04:00:00	-11.5786		-4.64232	-4.01402	-1.18976	-0.617299
2018-10-06 05:00:00	-12.0414		-4.78947	-4.20184	-1.18976	-0.618057
2018-10-06 06:00:00	-12.2425		-4.88923	-3.87245	-1.18966	-0.618816
2018-10-06 07:00:00	-11.2006		-4.90827	-4.07451	-1.2038	-0.619575
2018-10-06 08:00:00	-7.66326		-4.622	-3.80559	-1.21634	-0.620334
2018-10-06 09:00:00	-3.01506		-4.01155	-3.13472	-1.22323	-0.621093
2018-10-06 10:00:00	-1.32787		-3.25235	-2.1011	-1.21318	-0.621853
2018-10-06 11:00:00	-0.445975		-2.67001	-1.95147	-1.16966	-0.622612
2018-10-06 12:00:00	0.00234638		-2.14719	-1.603	-1.10514	-0.623372
2018-10-06 13:00:00	-0.0323256		-1.94878	-1.43402	-1.03831	-0.624132
2018-10-06 14:00:00	-0.0585003		-1.74899	-1.44884	-0.970689	-0.624893
2018-10-06 15:00:00	-0.851412		-1.7519	-1.39037	-0.909866	-0.625653
2018-10-06 16:00:00	-1.36008		-1.81168	-1.61303	-0.856321	-0.626414
2018-10-06 17:00:00	-1.49063		-1.84657	-1.99574	-0.809871	-0.627175
2018-10-06 18:00:00	-2.21676		-1.96823	-2.10389	-0.778467	-0.627936
2018-10-06 19:00:00	-2.82837		-2.11394	-2.25184	-0.749608	-0.628697
2018-10-06 20:00:00	-3.41304		-2.23607	-2.43488	-0.731217	-0.629459
2018-10-06 21:00:00	-3.67977		-2.37046	-2.56322	-0.731217	-0.630221
2018-10-06 22:00:00	-4.10952		-2.53534	-2.94517	-0.731217	-0.630983
2018-10-06 23:00:00	-4.2746		-2.62499	-2.89241	-0.731217	-0.631745
2018-10-07	-4.21785		-2.62647	-2.61775	-0.732047	-0.632507
2018-10-07 01:00:00	-3.9422		-2.54279	-2.40443	-0.754692	-0.63327
2018-10-07 02:00:00	-4.80412		-2.48282	-2.35581	-0.75736	-0.634033
2018-10-07 03:00:00	-6.86273		-2.66631	-2.51329	-0.77088	-0.634796
2018-10-07 04:00:00	-7.355		-2.99418	-2.85396	-0.779553	-0.635559
2018-10-07 05:00:00	-6.28859		-3.10071	-3.13397	-0.783304	-0.636323
2018-10-07 06:00:00	-6.07102		-3.20298	-2.94314	-0.812391	-0.637087
2018-10-07 07:00:00	-5.79785		-3.23803	-2.95985	-0.840499	-0.637851
2018-10-07 08:00:00	-6.22966		-3.23703	-2.8791	-0.868265	-0.638615
2018-10-07 09:00:00	-3.74692		-2.90176	-2.7777	-0.888891	-0.639379
2018-10-07 10:00:00	-3.18316		-2.6091	-2.39016	-0.906986	-0.640144
2018-10-07 11:00:00	-2.79443		-2.29005	-2.19036	-0.898952	-0.640909
2018-10-07 12:00:00	-2.74404		-2.13615	-2.08522	-0.89046	-0.641674
2018-10-07 13:00:00	-3.41963		-2.04392	-2.06141	-0.86566	-0.642439
2018-10-07 14:00:00	-3.08873		-2.01137	-2.25444	-0.83844	-0.643205
2018-10-07 15:00:00	-3.08081		-1.96754	-2.15485	-0.810985	-0.643971
2018-10-07 16:00:00	-3.36838		-1.96757	-2.1989	-0.784211	-0.644737
2018-10-07 17:00:00	-4.40755		-1.90784	-2.28168	-0.773536	-0.645503
2018-10-07 18:00:00	-7.7293		-2.15352	-2.87463	-0.755467	-0.64627
2018-10-07 19:00:00	-9.43673		-2.4135	-3.60724	-0.750107	-0.647037
2018-10-07 20:00:00	-7.80151		-2.52315	-3.39584	-0.74493	-0.647804
2018-10-07 21:00:00	-6.13214		-2.47811	-3.33382	-0.765376	-0.648571
2018-10-07 22:00:00	-3.67348		-2.33383	-2.93839	-0.779183	-0.649339
2018-10-07 23:00:00	-3.48847		-2.25389	-2.35784	-0.784169	-0.650107
2018-10-08	-3.47524		-2.14068	-2.38065	-0.783137	-0.650875
2018-10-08 01:00:00	-2.92568		-2.07919	-2.41229	-0.783752	-0.651643
2018-10-08 02:00:00	-2.72114		-2.00908	-2.26546	-0.784328	-0.652412
2018-10-08 03:00:00	-2.71674		-1.87691	-2.29732	-0.781664	-0.653181
2018-10-08 04:00:00	-2.68627		-1.76721	-2.21683	-0.757792	-0.65395
2018-10-08 05:00:00	-2.69462		-1.68432	-2.12066	-0.74738	-0.654719
2018-10-08 06:00:00	-3.35822		-1.61661	-2.06913	-0.731202	-0.655489
2018-10-08 07:00:00	-3.34326		-1.60994	-2.3887	-0.724945	-0.656259
2018-10-08 08:00:00	-5.55604		-1.60135	-2.51141	-0.704349	-0.657029
2018-10-08 09:00:00	-5.89648		-1.64653	-2.78811	-0.693657	-0.6578
2018-10-08 10:00:00	-7.02872		-1.67875	-3.12967	-0.677957	-0.65857
2018-10-08 11:00:00	-8.13497		-1.76101	-3.40127	-0.673873	-0.659341
2018-10-08 12:00:00	-6.35763		-1.80112	-3.74935	-0.675455	-0.660113
2018-10-08 13:00:00	-4.51855		-1.69434	-3.39135	-0.677883	-0.660884
2018-10-08 14:00:00	-4.89116		-1.62433	-3.37123	-0.677789	-0.661656
2018-10-08 15:00:00	-5.2326		-1.63496	-3.14468	-0.672298	-0.662428
2018-10-08 16:00:00	-5.85866		-1.6562	-3.11769	-0.652192	-0.6632
2018-10-08 17:00:00	-8.74589		-1.82195	-3.59779	-0.656358	-0.663973
2018-10-08 18:00:00	-10.4338		-2.03351	-3.54775	-0.675642	-0.664746
2018-10-08 19:00:00	-12.3741		-2.2604	-3.93163	-0.667517	-0.665519
2018-10-08 20:00:00	-11.3194		-2.43822	-3.57706	-0.688997	-0.666293
2018-10-08 21:00:00	-11.5926		-2.5214	-3.72888	-0.722085	-0.667066
2018-10-08 22:00:00	-13.2673		-2.68694	-4.11061	-0.752273	-0.667841
2018-10-08 23:00:00	-13.3128		-2.8628	-3.9265	-0.777964	-0.668615
2018-10-09	-12.8982		-2.98051	-3.86545	-0.820517	-0.66939
2018-10-09 01:00:00	-11.7714		-3.03936	-3.81035	-0.85907	-0.670164
2018-10-09 02:00:00	-10.4859		-2.99852	-3.84042	-0.888977	-0.67094
2018-10-09 03:00:00	-10.42		-3.00071	-3.49375	-0.925078	-0.671715
2018-10-09 04:00:00	-9.97562		-2.97019	-3.60686	-0.954531	-0.672491
2018-10-09 05:00:00	-12.1781		-3.03475	-3.62935	-0.977342	-0.673267
2018-10-09 06:00:00	-14.1937		-3.25028	-3.94932	-0.995497	-0.674044
2018-10-09 07:00:00	-15.33		-3.4518	-4.23994	-1.02455	-0.67482
2018-10-09 08:00:00	-15.2827		-3.61759	-4.31755	-1.05893	-0.675597
2018-10-09 09:00:00	-14.9978		-3.72258	-4.3274	-1.08907	-0.676375
2018-10-09 10:00:00	-14.8737		-3.80129	-4.37823	-1.13263	-0.677152
2018-10-09 11:00:00	-13.6566		-3.82848	-4.31896	-1.17289	-0.67793
2018-10-09 12:00:00	-12.0161		-3.8124	-4.14683	-1.20867	-0.678708
2018-10-09 13:00:00	-9.18194		-3.63771	-4.27546	-1.2447	-0.679487
2018-10-09 14:00:00	-9.69418		-3.52529	-4.07476	-1.27309	-0.680266
2018-10-09 15:00:00	-10.1844		-3.48073	-4.09797	-1.28578	-0.681045
2018-10-09 16:00:00	-12.2056		-3.5527	-4.19006	-1.30218	-0.681824
2018-10-09 17:00:00	-14.4934		-3.74694	-4.23612	-1.3023	-0.682604
2018-10-09 18:00:00	-15.5901		-3.97545	-4.32737	-1.33118	-0.683384
2018-10-09 19:00:00	-16.4882		-4.17447	-4.34972	-1.35357	-0.684165
2018-10-09 20:00:00	-16.7876		-4.35008	-4.70072	-1.38671	-0.684945
2018-10-09 21:00:00	-16.727		-4.48491	-4.48847	-1.42991	-0.685726
2018-10-09 22:00:00	-16.5389		-4.59266	-4.59376	-1.47694	-0.686508
2018-10-09 23:00:00	-14.7272		-4.5672	-4.48522	-1.51797	-0.687289
2018-10-10	-16.5714		-4.64174	-4.51449	-1.56154	-0.688071
2018-10-10 01:00:00	-17.4118		-4.79668	-4.60717	-1.60448	-0.688854
2018-10-10 02:00:00	-16.9029		-4.89984	-4.92885	-1.64506	-0.689636
2018-10-10 03:00:00	-15.715		-4.94277	-4.83113	-1.69274	-0.690419
2018-10-10 04:00:00	-11.5937		-4.72095	-4.5891	-1.72659	-0.691203
2018-10-10 05:00:00	-10.149		-4.40576	-4.17412	-1.76275	-0.691986
2018-10-10 06:00:00	-9.57613		-4.19907	-3.89657	-1.76826	-0.69277
2018-10-10 07:00:00	-8.75141		-4.00083	-3.81654	-1.77189	-0.693554
2018-10-10 08:00:00	-8.50371		-3.83335	-3.70443	-1.77279	-0.694339
2018-10-10 09:00:00	-8.15351		-3.67838	-3.64231	-1.74742	-0.695124
2018-10-10 10:00:00	-7.6509		-3.50297	-3.60595	-1.72095	-0.695909
2018-10-10 11:00:00	-7.17669		-3.30205	-3.69221	-1.69977	-0.696695
2018-10-10 12:00:00	-6.70215		-3.13559	-3.51904	-1.66126	-0.697481
2018-10-10 13:00:00	-6.56644		-2.9797	-3.52342	-1.62444	-0.698267
2018-10-10 14:00:00	-6.5173		-2.88113	-3.52306	-1.58727	-0.699053
2018-10-10 15:00:00	-7.39597		-2.85626	-3.54101	-1.55087	-0.69984
2018-10-10 16:00:00	-7.56067		-2.90043	-3.67337	-1.51337	-0.700628
2018-10-10 17:00:00	-7.5015		-2.91117	-3.60621	-1.48598	-0.701415
2018-10-10 18:00:00	-8.41339		-2.96176	-3.462	-1.46065	-0.702203
2018-10-10 19:00:00	-12.3887		-3.15643	-3.55354	-1.43793	-0.702991
2018-10-10 20:00:00	-14.4899		-3.49396	-3.98014	-1.42845	-0.70378
2018-10-10 21:00:00	-12.654		-3.64813	-4.36575	-1.45251	-0.704569
2018-10-10 22:00:00	-10.141		-3.6108	-4.04283	-1.47875	-0.705358
2018-10-10 23:00:00	-8.08958		-3.42183	-3.91793	-1.50775	-0.706147
2018-10-11	-7.4314	-8.59967	-3.23052	-3.60883	-1.50952	-0.706937
2018-10-11 01:00:00	-6.86182	-6.78812	-3.0883	-2.8241	-1.50798	-0.707727
2018-10-11 02:00:00	-6.55729	-5.9441	-2.97303	-2.64871	-1.50798	-0.708518
2018-10-11 03:00:00	-6.67223	-5.5058	-2.87926	-2.56868	-1.49517	-0.709309
2018-10-11 04:00:00	-7.13539	-5.36346	-2.83313	-2.52953	-1.47794	-0.7101
2018-10-11 05:00:00	-6.97794	-5.28701	-2.79732	-2.51219	-1.45497	-0.710892
2018-10-11 06:00:00	-5.87478	-5.2864	-2.73495	-2.5022	-1.43513	-0.711684
2018-10-11 07:00:00	-5.44197	-5.08065	-2.64575	-2.48236	-1.41375	-0.712476
2018-10-11 08:00:00	-5.24339	-4.88122	-2.5763	-2.44856	-1.40568	-0.713268
2018-10-11 09:00:00	-4.97306	-4.68818	-2.50572	-2.41812	-1.38543	-0.714061
2018-10-11 10:00:00	-4.64466	-4.59033	-2.42986	-2.39435	-1.36069	-0.714854
2018-10-11 11:00:00	-4.24175	-4.5786	-2.35133	-2.3833	-1.34479	-0.715648
2018-10-11 12:00:00	-4.05974	-4.55912	-2.27388	-2.37644	-1.31761	-0.716442
2018-10-11 13:00:00	-3.98482	-4.62683	-2.2182	-2.37483	-1.3017	-0.717236
2018-10-11 14:00:00	-3.7164	-4.72612	-2.15393	-2.38174	-1.27562	-0.71803
2018-10-11 15:00:00	-3.69492	-4.90991	-2.10064	-2.39607	-1.25197	-0.718825
2018-10-11 16:00:00	-3.85621	-4.99752	-2.0566	-2.40916	-1.22854	-0.71962
2018-10-11 17:00:00	-4.10793	-4.88237	-2.04361	-2.40038	-1.20267	-0.720416
2018-10-11 18:00:00	-4.34403	-4.77244	-2.04361	-2.37986	-1.19095	-0.721212
2018-10-11 19:00:00	-4.30549	-4.58023	-2.04118	-2.35566	-1.16883	-0.722008
2018-10-11 20:00:00	-4.23519	-4.40044	-2.01784	-2.32632	-1.14429	-0.722805
2018-10-11 21:00:00	-4.15678	-4.34722	-1.9947	-2.30801	-1.14296	-0.723601
2018-10-11 22:00:00	-4.0176	-4.36623	-1.97503	-2.303	-1.11723	-0.724399
2018-10-11 23:00:00	-4.02668	-4.31267	-1.94229	-2.29629	-1.10493	-0.725196
2018-10-12	-4.09309	-4.36636	-1.93726	-2.29214	-1.09015	-0.725994
2018-10-12 01:00:00	-4.12503	-4.4567	-1.91694	-2.29882	-1.08988	-0.726792
2018-10-12 02:00:00	-4.35652	-4.78262	-1.91143	-2.32383	-1.07262	-0.72759
2018-10-12 03:00:00	-5.02774	-4.96486	-1.92582	-2.35425	-1.06226	-0.728389
2018-10-12 04:00:00	-5.33568	-5.14907	-1.95028	-2.37292	-1.05819	-0.729188
2018-10-12 05:00:00	-5.40534	-5.51838	-1.98128	-2.40766	-1.05476	-0.729988
2018-10-12 06:00:00	-5.47177	-5.80175	-1.98663	-2.4482	-1.03733	-0.730788
2018-10-12 07:00:00	-5.44746	-5.82411	-2.00579	-2.4624	-1.03047	-0.731588
2018-10-12 08:00:00	-5.38505	-5.86968	-2.01086	-2.46251	-1.03047	-0.732388
2018-10-12 09:00:00	-5.22718	-5.91878	-2.008	-2.46706	-1.03047	-0.733189
2018-10-12 10:00:00	-4.87071	-5.84323	-1.98222	-2.46196	-1.03047	-0.73399
2018-10-12 11:00:00	-4.51269	-5.82471	-1.94189	-2.45292	-1.03047	-0.734791
2018-10-12 12:00:00	-4.15276	-5.96664	-1.90018	-2.4607	-1.03087	-0.735593
2018-10-12 13:00:00	-3.93668	-6.00566	-1.85445	-2.47081	-1.03393	-0.736395
2018-10-12 14:00:00	-3.93078	-6.00519	-1.82431	-2.46974	-1.03467	-0.737198
2018-10-12 15:00:00	-4.15354	-6.03427	-1.80237	-2.46976	-1.01816	-0.738
2018-10-12 16:00:00	-4.55069	-6.13929	-1.80759	-2.4774	-1.00476	-0.738803
2018-10-12 17:00:00	-4.9861	-6.06081	-1.82947	-2.47648	-1.00391	-0.739607
2018-10-12 18:00:00	-5.27096	-5.91821	-1.86519	-2.45794	-0.999481	-0.740411
2018-10-12 19:00:00	-5.7061	-5.77288	-1.90244	-2.4371	-0.981991	-0.741215
2018-10-12 20:00:00	-6.07239	-6.05332	-1.94299	-2.44717	-0.990627	-0.742019
2018-10-12 21:00:00	-6.31918	-6.1778	-1.99081	-2.47432	-1.00391	-0.742824
2018-10-12 22:00:00	-6.63188	-6.41541	-2.03355	-2.49476	-1.00391	-0.743629
2018-10-12 23:00:00	-6.81154	-6.46779	-2.08238	-2.51232	-1.01091	-0.744434
2018-10-13	-6.75129	-6.51293	-2.12166	-2.51521	-1.03003	-0.745239
2018-10-13 01:00:00	-6.5379	-6.51154	-2.1429	-2.51681	-1.03057	-0.746045
2018-10-13 02:00:00	-6.68702	-6.34567	-2.15343	-2.50285	-1.05399	-0.746852
2018-10-13 03:00:00	-6.90121	-6.22709	-2.18737	-2.48196	-1.05531	-0.747658
2018-10-13 04:00:00	-6.76917	-6.11769	-2.208	-2.46647	-1.07452	-0.748465
2018-10-13 05:00:00	-7.09604	-5.99837	-2.23436	-2.44986	-1.08037	-0.749272
2018-10-13 06:00:00	-7.15115	-5.84618	-2.25857	-2.43025	-1.07987	-0.75008
2018-10-13 07:00:00	-7.4377	-5.88596	-2.29468	-2.42242	-1.10042	-0.750888
2018-10-13 08:00:00	-7.9816	-5.92154	-2.33751	-2.4274	-1.11294	-0.751696
2018-10-13 09:00:00	-8.47248	-6.02579	-2.39552	-2.43493	-1.12668	-0.752505
2018-10-13 10:00:00	-7.94988	-6.54939	-2.43177	-2.47824	-1.13722	-0.753314
2018-10-13 11:00:00	-7.40976	-7.14699	-2.4292	-2.55425	-1.15644	-0.754123
2018-10-13 12:00:00	-7.43335	-7.52449	-2.42711	-2.61518	-1.18223	-0.754932
2018-10-13 13:00:00	-7.17244	-7.67328	-2.42424	-2.64546	-1.1831	-0.755742
2018-10-13 14:00:00	-6.46102	-7.49534	-2.39132	-2.63934	-1.18654	-0.756552
2018-10-13 15:00:00	-6.15332	-7.38906	-2.35212	-2.61861	-1.21364	-0.757363
2018-10-13 16:00:00	-7.39187	-8.02648	-2.35714	-2.65985	-1.21262	-0.758174
2018-10-13 17:00:00	-8.7295	-8.23253	-2.44295	-2.71786	-1.20622	-0.758985
2018-10-13 18:00:00	-9.98558	-8.41952	-2.56077	-2.73818	-1.22906	-0.759796
2018-10-13 19:00:00	-10.5255	-8.66954	-2.68415	-2.76869	-1.23614	-0.760608
2018-10-13 20:00:00	-10.8208	-8.76298	-2.78717	-2.79076	-1.26017	-0.76142
2018-10-13 21:00:00	-10.8146	-8.72182	-2.87771	-2.79235	-1.28295	-0.762232
2018-10-13 22:00:00	-10.3466	-8.72359	-2.93747	-2.78993	-1.31192	-0.763045
2018-10-13 23:00:00	-9.9843	-9.12107	-2.96888	-2.82021	-1.34066	-0.763858
2018-10-14	-9.56205	-9.26896	-2.97525	-2.85808	-1.37094	-0.764672
2018-10-14 01:00:00	-9.39788	-9.04725	-2.97876	-2.84837	-1.38906	-0.765485
2018-10-14 02:00:00	-9.73152	-8.8816	-3.0093	-2.82188	-1.41536	-0.766299
2018-10-14 03:00:00	-9.70215	-8.78819	-3.04004	-2.80742	-1.44188	-0.767114
2018-10-14 04:00:00	-9.58184	-8.48351	-3.05849	-2.78084	-1.46177	-0.767929
2018-10-14 05:00:00	-10.2902	-8.26797	-3.09494	-2.74603	-1.48099	-0.768744
2018-10-14 06:00:00	-10.4671	-8.46693	-3.15686	-2.74959	-1.49535	-0.769559
2018-10-14 07:00:00	-9.74887	-8.69124	-3.18584	-2.781	-1.51788	-0.770375
2018-10-14 08:00:00	-9.11082	-8.50223	-3.17596	-2.77993	-1.54349	-0.771191
2018-10-14 09:00:00	-8.64717	-8.05283	-3.146	-2.73313	-1.55267	-0.772007
2018-10-14 10:00:00	-8.18763	-7.62114	-3.10193	-2.67443	-1.57505	-0.772824
2018-10-14 11:00:00	-7.34285	-7.45674	-3.03994	-2.63784	-1.57608	-0.773641
2018-10-14 12:00:00	-6.74674	-7.31266	-2.95335	-2.61965	-1.5986	-0.774458
2018-10-14 13:00:00	-6.6823	-7.39381	-2.88522	-2.61626	-1.60375	-0.775275
2018-10-14 14:00:00	-6.82017	-7.68006	-2.84174	-2.64326	-1.58147	-0.776093
2018-10-14 15:00:00	-7.29958	-7.91194	-2.82829	-2.67752	-1.57763	-0.776912
2018-10-14 16:00:00	-7.84346	-8.09701	-2.85778	-2.70332	-1.57493	-0.77773
2018-10-14 17:00:00	-8.22218	-8.07684	-2.90235	-2.71224	-1.57467	-0.778549
2018-10-14 18:00:00	-8.66612	-7.86713	-2.95732	-2.69404	-1.57495	-0.779368
2018-10-14 19:00:00	-9.09386	-7.99152	-3.01649	-2.68966	-1.58497	-0.780188
2018-10-14 20:00:00	-9.20233	-8.05259	-3.0741	-2.70448	-1.60161	-0.781008
2018-10-14 21:00:00	-9.78908	-8.05792	-3.12871	-2.70698	-1.60175	-0.781828
2018-10-14 22:00:00	-10.8262	-8.35908	-3.2168	-2.72904	-1.6263	-0.782649
2018-10-14 23:00:00	-11.6529	-8.81152	-3.3334	-2.78217	-1.64688	-0.783469
2018-10-15	-12.1071	-9.19322	-3.44233	-2.83718	-1.66756	-0.784291
2018-10-15 01:00:00	-11.7485	-9.24796	-3.52599	-2.86312	-1.69288	-0.785112
2018-10-15 02:00:00	-11.0993	-9.36047	-3.57019	-2.87267	-1.7185	-0.785934
2018-10-15 03:00:00	-10.6474	-9.35182	-3.57924	-2.8807	-1.75219	-0.786756
2018-10-15 04:00:00	-9.9279	-8.91739	-3.56612	-2.8482	-1.77569	-0.787578
2018-10-15 05:00:00	-10.5447	-8.4193	-3.56261	-2.78421	-1.80216	-0.788401
2018-10-15 06:00:00	-11.584	-8.84555	-3.62146	-2.78721	-1.8125	-0.789224
2018-10-15 07:00:00	-11.9812	-9.48953	-3.7034	-2.86727	-1.83451	-0.790048
2018-10-15 08:00:00	-11.6296	-10.1107	-3.76512	-2.95038	-1.85996	-0.790871
2018-10-15 09:00:00	-11.3408	-10.2634	-3.7864	-2.99841	-1.88514	-0.791695
2018-10-15 10:00:00	-11.3989	-10.4696	-3.80693	-3.01969	-1.91108	-0.79252
2018-10-15 11:00:00	-11.1873	-10.7158	-3.81268	-3.05272	-1.92635	-0.793344
2018-10-15 12:00:00	-10.8557	-10.6118	-3.8158	-3.06122	-1.95633	-0.794169
2018-10-15 13:00:00	-10.2526	-10.4761	-3.79826	-3.0441	-1.97163	-0.794995
2018-10-15 14:00:00	-9.70881	-10.0833	-3.74902	-3.00993	-1.98804	-0.79582
2018-10-15 15:00:00	-9.7505	-10.0962	-3.71249	-2.98733	-1.99828	-0.796646
2018-10-15 16:00:00	-9.05642	-10.378	-3.67645	-3.01415	-2.00131	-0.797472
2018-10-15 17:00:00	-9.7129	-10.2177	-3.66123	-3.02155	-2.02391	-0.798299
2018-10-15 18:00:00	-11.1718	-9.39752	-3.72886	-2.94973	-2.02464	-0.799126
2018-10-15 19:00:00	-11.9509	-9.67298	-3.84239	-2.91867	-2.02459	-0.799953
2018-10-15 20:00:00	-12.2361	-10.1379	-3.93561	-2.98023	-2.0429	-0.80078
2018-10-15 21:00:00	-12.6855	-10.2492	-4.0176	-3.01525	-2.0625	-0.801608
2018-10-15 22:00:00	-12.9037	-10.0627	-4.10035	-3.00645	-2.08634	-0.802436
2018-10-15 23:00:00	-13.1038	-9.5917	-4.17278	-2.96074	-2.11186	-0.803264
2018-10-16	-13.1013	-9.7319	-4.2342	-2.94271	-2.13178	-0.804093
2018-10-16 01:00:00	-13.2793	-9.85763	-4.29272	-2.96677	-2.16658	-0.804922
2018-10-16 02:00:00	-13.39	-9.85787	-4.3505	-2.97339	-2.19733	-0.805751
2018-10-16 03:00:00	-13.5039	-9.63168	-4.40682	-2.95717	-2.22597	-0.80658
2018-10-16 04:00:00	-13.7998	-9.84846	-4.46534	-2.95895	-2.26055	-0.80741
2018-10-16 05:00:00	-13.5965	-9.73636	-4.52319	-2.96858	-2.29116	-0.80824
2018-10-16 06:00:00	-13.8399	-9.55474	-4.56023	-2.94578	-2.32419	-0.809071
2018-10-16 07:00:00	-14.0357	-9.68106	-4.62355	-2.94563	-2.35304	-0.809901
2018-10-16 08:00:00	-14.0692	-9.77566	-4.67553	-2.96324	-2.38898	-0.810732
2018-10-16 09:00:00	-14.09	-9.98826	-4.72084	-2.98407	-2.42415	-0.811564
2018-10-16 10:00:00	-13.9147	-10.3567	-4.75283	-3.02539	-2.45122	-0.812395
2018-10-16 11:00:00	-13.7889	-10.5305	-4.77409	-3.06156	-2.48643	-0.813227
2018-10-16 12:00:00	-13.8681	-10.9576	-4.79841	-3.10206	-2.51944	-0.814059
2018-10-16 13:00:00	-13.9243	-11.0798	-4.83132	-3.13997	-2.54568	-0.814891
2018-10-16 14:00:00	-13.9992	-11.3685	-4.86086	-3.16647	-2.57665	-0.815724
2018-10-16 15:00:00	-14.1959	-11.7697	-4.90161	-3.21661	-2.60327	-0.816557
2018-10-16 16:00:00	-14.3562	-11.6963	-4.95441	-3.23708	-2.63626	-0.81739
2018-10-16 17:00:00	-14.669	-11.7277	-5.01226	-3.23309	-2.66046	-0.818223
2018-10-16 18:00:00	-15.1975	-11.699	-5.08851	-3.23709	-2.69653	-0.819057
2018-10-16 19:00:00	-15.4189	-11.6236	-5.16892	-3.23117	-2.73369	-0.819891
2018-10-16 20:00:00	-15.3909	-11.727	-5.2421	-3.23634	-2.76228	-0.820725
2018-10-16 21:00:00	-15.335	-11.1403	-5.29673	-3.20336	-2.80346	-0.821559
2018-10-16 22:00:00	-13.6064	-11.5848	-5.30519	-3.19723	-2.84163	-0.822394
2018-10-16 23:00:00	-12.3247	-10.8859	-5.21032	-3.18465	-2.86844	-0.823229
2018-10-17	-12.012	-10.0178	-5.13648	-3.06997	-2.89723	-0.824064
2018-10-17 01:00:00	-10.9617	-9.31611	-5.053	-2.97147	-2.90999	-0.8249
2018-10-17 02:00:00	-10.5866	-8.73732	-4.96294	-2.8904	-2.91429	-0.825735
2018-10-17 03:00:00	-10.5871	-8.54631	-4.90056	-2.84381	-2.93552	-0.826571
2018-10-17 04:00:00	-10.8735	-8.67653	-4.86792	-2.84513	-2.93648	-0.827407
2018-10-17 05:00:00	-11.7104	-8.96369	-4.89	-2.87521	-2.93637	-0.828244
2018-10-17 06:00:00	-13.7227	-9.62776	-4.98662	-2.94078	-2.93637	-0.82908
2018-10-17 07:00:00	-15.165	-11.0266	-5.16037	-3.08427	-2.95613	-0.829917
2018-10-17 08:00:00	-15.5961	-11.7195	-5.31815	-3.22224	-2.97029	-0.830754
2018-10-17 09:00:00	-15.5781	-11.7359	-5.43037	-3.25754	-3.00525	-0.831592
2018-10-17 10:00:00	-15.41	-11.9063	-5.50289	-3.26888	-3.04525	-0.832429
2018-10-17 11:00:00	-15.4019	-12.5125	-5.55261	-3.32749	-3.07494	-0.833267
2018-10-17 12:00:00	-15.2681	-12.5077	-5.59556	-3.36793	-3.11509	-0.834105
2018-10-17 13:00:00	-14.9712	-12.904	-5.62466	-3.39292	-3.15264	-0.834943
2018-10-17 14:00:00	-14.3001	-13.0434	-5.63368	-3.43388	-3.18116	-0.835781
2018-10-17 15:00:00	-12.2553	-12.4447	-5.5539	-3.3978	-3.21555	-0.83662
2018-10-17 16:00:00	-11.5081	-11.5424	-5.42768	-3.29459	-3.22654	-0.837459
2018-10-17 17:00:00	-11.5199	-10.7483	-5.35931	-3.18556	-3.2474	-0.838298
2018-10-17 18:00:00	-11.2634	-10.3104	-5.31571	-3.11059	-3.25267	-0.839137
2018-10-17 19:00:00	-10.7329	-9.52846	-5.25983	-3.03216	-3.25267	-0.839976
2018-10-17 20:00:00	-10.4833	-9.08769	-5.19695	-2.95157	-3.24257	-0.840816
2018-10-17 21:00:00	-10.583	-8.98002	-5.15641	-2.92218	-3.22632	-0.841656
2018-10-17 22:00:00	-10.4818	-9.23277	-5.12925	-2.93608	-3.22632	-0.842496
2018-10-17 23:00:00	-10.3651	-9.36603	-5.10445	-2.96286	-3.22651	-0.843336
2018-10-18	-10.3657	-9.2105	-5.07784	-2.95743	-3.22664	-0.844176
2018-10-18 01:00:00	-10.5659	-9.22149	-5.06837	-2.94706	-3.21847	-0.845017
2018-10-18 02:00:00	-10.8198	-9.34195	-5.07559	-2.95842	-3.20241	-0.845857
2018-10-18 03:00:00	-11.1216	-9.4865	-5.10384	-2.97639	-3.20218	-0.846698
2018-10-18 04:00:00	-11.449	-9.70814	-5.14043	-3.00108	-3.21141	-0.847539
2018-10-18 05:00:00	-11.5619	-10.1379	-5.17856	-3.04611	-3.22656	-0.84838
2018-10-18 06:00:00	-11.6148	-10.3937	-5.21778	-3.09179	-3.22634	-0.849222
2018-10-18 07:00:00	-10.8315	-9.81574	-5.21719	-3.06334	-3.23328	-0.850063
2018-10-18 08:00:00	-10.4231	-9.16087	-5.17522	-2.97607	-3.25845	-0.850905
2018-10-18 09:00:00	-10.6968	-9.1918	-5.15248	-2.94181	-3.25848	-0.851747
2018-10-18 10:00:00	-10.4561	-9.30586	-5.1416	-2.95779	-3.26141	-0.852589
2018-10-18 11:00:00	-9.96255	-9.2557	-5.09825	-2.96006	-3.2633	-0.853431
2018-10-18 12:00:00	-9.78755	-9.26464	-5.05089	-2.9566	-3.26293	-0.854273
2018-10-18 13:00:00	-9.55627	-9.20751	-4.99946	-2.9539	-3.2646	-0.855116
2018-10-18 14:00:00	-9.67678	-9.15946	-4.9743	-2.9464	-3.25256	-0.855958
2018-10-18 15:00:00	-9.53512	-9.11914	-4.95323	-2.94102	-3.23847	-0.856801
2018-10-18 16:00:00	-9.71571	-8.73832	-4.94232	-2.911	-3.23852	-0.857644
2018-10-18 17:00:00	-10.2922	-8.91343	-4.96401	-2.89861	-3.2376	-0.858486
2018-10-18 18:00:00	-10.6878	-9.32872	-5.00412	-2.94448	-3.23369	-0.85933
2018-10-18 19:00:00	-11.4411	-9.60596	-5.06437	-2.98944	-3.22839	-0.860173
2018-10-18 20:00:00	-12.317	-10.019	-5.15643	-3.03443	-3.23161	-0.861016
2018-10-18 21:00:00	-12.7987	-10.4029	-5.26598	-3.08841	-3.25445	-0.861859
2018-10-18 22:00:00	-13.0891	-10.6628	-5.35933	-3.12981	-3.27904	-0.862703
2018-10-18 23:00:00	-13.4075	-10.8847	-5.44479	-3.16124	-3.30823	-0.863547
2018-10-19	-13.6672	-11.1823	-5.52521	-3.19701	-3.34205	-0.86439
2018-10-19 01:00:00	-13.7873	-11.3501	-5.59819	-3.22871	-3.3741	-0.865234
2018-10-19 02:00:00	-13.7368	-11.6376	-5.66175	-3.25977	-3.40483	-0.866078
2018-10-19 03:00:00	-13.6057	-11.682	-5.7001	-3.28293	-3.44126	-0.866922
2018-10-19 04:00:00	-13.0274	-11.6081	-5.72487	-3.27965	-3.47704	-0.867766
2018-10-19 05:00:00	-12.424	-11.515	-5.70054	-3.27017	-3.49942	-0.868611
2018-10-19 06:00:00	-13.0995	-11.5056	-5.70646	-3.26598	-3.53124	-0.869455
2018-10-19 07:00:00	-13.5339	-11.3393	-5.7595	-3.25594	-3.55428	-0.870299
2018-10-19 08:00:00	-13.8554	-11.4908	-5.81846	-3.25754	-3.58083	-0.871144
2018-10-19 09:00:00	-13.4617	-11.31	-5.85704	-3.25807	-3.60101	-0.871989
2018-10-19 10:00:00	-12.3532	-11.2686	-5.8395	-3.24257	-3.63283	-0.872833
2018-10-19 11:00:00	-11.1981	-10.4853	-5.75621	-3.1869	-3.64884	-0.873678
2018-10-19 12:00:00	-10.2815	-9.98862	-5.64506	-3.09963	-3.67123	-0.874523
2018-10-19 13:00:00	-9.50092	-9.40435	-5.5282	-3.03346	-3.68055	-0.875368
2018-10-19 14:00:00	-8.92662	-8.88462	-5.4092	-2.96036	-3.66031	-0.876213
2018-10-19 15:00:00	-8.55135	-8.42873	-5.30088	-2.89802	-3.65604	-0.877058
2018-10-19 16:00:00	-8.52417	-7.93097	-5.21896	-2.83526	-3.62885	-0.877903
2018-10-19 17:00:00	-8.7318	-7.75775	-5.17608	-2.79256	-3.60718	-0.878748
2018-10-19 18:00:00	-8.83686	-7.65548	-5.148	-2.77698	-3.58806	-0.879593
2018-10-19 19:00:00	-8.9564	-7.69052	-5.13223	-2.7723	-3.56986	-0.880438
2018-10-19 20:00:00	-9.26272	-7.90078	-5.13223	-2.78966	-3.5545	-0.881284
2018-10-19 21:00:00	-9.30133	-7.87511	-5.13223	-2.8001	-3.54003	-0.882129
2018-10-19 22:00:00	-9.24719	-7.99056	-5.13223	-2.80364	-3.52818	-0.882974
2018-10-19 23:00:00	-9.14389	-7.86636	-5.13053	-2.80222	-3.52735	-0.88382
2018-10-20	-9.07347	-7.85542	-5.10891	-2.79081	-3.50395	-0.884665
2018-10-20 01:00:00	-8.97966	-7.64844	-5.09459	-2.77587	-3.50212	-0.885511
2018-10-20 02:00:00	-8.91309	-7.59714	-5.08051	-2.75711	-3.50274	-0.886356
2018-10-20 03:00:00	-8.8656	-7.55693	-5.06458	-2.75212	-3.50235	-0.887202
2018-10-20 04:00:00	-8.85162	-7.58452	-5.05359	-2.75043	-3.50209	-0.888048
2018-10-20 05:00:00	-8.8379	-7.50147	-5.03563	-2.74568	-3.48081	-0.888893
2018-10-20 06:00:00	-8.8093	-7.435	-5.02771	-2.73391	-3.47617	-0.889739
2018-10-20 07:00:00	-8.95476	-7.57604	-5.02774	-2.73976	-3.4762	-0.890585
2018-10-20 08:00:00	-8.91417	-7.59744	-5.02698	-2.75026	-3.47586	-0.89143
2018-10-20 09:00:00	-9.08147	-7.56869	-5.02132	-2.74704	-3.4726	-0.892276
2018-10-20 10:00:00	-9.24922	-7.83777	-5.02738	-2.76406	-3.45454	-0.893122
2018-10-20 11:00:00	-8.79781	-7.87562	-5.01435	-2.78432	-3.45115	-0.893968
2018-10-20 12:00:00	-9.50223	-8.13635	-5.0056	-2.80219	-3.45292	-0.894813
2018-10-20 13:00:00	-9.75466	-8.85692	-5.04791	-2.87194	-3.45798	-0.895659
2018-10-20 14:00:00	-9.11685	-8.66081	-5.04905	-2.90269	-3.47448	-0.896505
2018-10-20 15:00:00	-8.8165	-8.30192	-5.02166	-2.8564	-3.4758	-0.897351
2018-10-20 16:00:00	-8.71942	-7.96507	-4.99741	-2.81193	-3.4761	-0.898197
2018-10-20 17:00:00	-8.79635	-7.78936	-4.97852	-2.77948	-3.47604	-0.899043
2018-10-20 18:00:00	-8.84124	-7.77034	-4.97498	-2.76891	-3.47556	-0.899888
2018-10-20 19:00:00	-8.90286	-7.78745	-4.97549	-2.76957	-3.46378	-0.900734
2018-10-20 20:00:00	-8.92967	-7.90594	-4.98559	-2.77872	-3.45437	-0.90158
2018-10-20 21:00:00	-8.90052	-7.83508	-4.99004	-2.78084	-3.45532	-0.902426
2018-10-20 22:00:00	-8.84393	-7.66659	-4.9851	-2.76215	-3.46837	-0.903272
2018-10-20 23:00:00	-8.82915	-7.65711	-4.97617	-2.75084	-3.47609	-0.904117
2018-10-21	-8.93348	-7.64227	-4.97971	-2.75018	-3.47591	-0.904963
2018-10-21 01:00:00	-9.05495	-7.71597	-5.00023	-2.75372	-3.47629	-0.905809
2018-10-21 02:00:00	-8.93408	-7.67002	-5.00136	-2.75501	-3.4761	-0.906655
2018-10-21 03:00:00	-8.85987	-7.68836	-5.00155	-2.75193	-3.4763	-0.9075
2018-10-21 04:00:00	-8.73494	-7.61693	-4.98867	-2.7482	-3.47588	-0.908346
2018-10-21 05:00:00	-8.74477	-7.54678	-4.97497	-2.73747	-3.47599	-0.909192
2018-10-21 06:00:00	-8.78112	-7.52819	-4.97505	-2.73181	-3.47607	-0.910037
2018-10-21 07:00:00	-8.91479	-7.57449	-4.9768	-2.73396	-3.47607	-0.910883
2018-10-21 08:00:00	-9.06749	-7.71233	-4.99593	-2.74663	-3.47658	-0.911729
2018-10-21 09:00:00	-9.34919	-7.90787	-5.01894	-2.76909	-3.49655	-0.912574
2018-10-21 10:00:00	-9.2696	-8.03916	-5.03017	-2.78999	-3.50186	-0.91342
2018-10-21 11:00:00	-8.98337	-8.18104	-5.02729	-2.8071	-3.50206	-0.914265
2018-10-21 12:00:00	-8.70378	-8.26102	-5.00403	-2.82135	-3.50224	-0.915111
2018-10-21 13:00:00	-8.56448	-8.27428	-4.9742	-2.82639	-3.5022	-0.915956
2018-10-21 14:00:00	-8.87279	-8.37083	-4.95756	-2.83386	-3.50221	-0.916802
2018-10-21 15:00:00	-10.307	-8.64228	-5.01878	-2.86021	-3.50406	-0.917647
2018-10-21 16:00:00	-11.5446	-9.40659	-5.15182	-2.93319	-3.52353	-0.918493
2018-10-21 17:00:00	-12.3588	-10.0182	-5.29592	-3.02662	-3.53938	-0.919338
2018-10-21 18:00:00	-12.9898	-10.4899	-5.44018	-3.09515	-3.57183	-0.920183
2018-10-21 19:00:00	-13.3802	-10.81	-5.57154	-3.14668	-3.60572	-0.921028
2018-10-21 20:00:00	-13.6818	-10.9588	-5.68914	-3.17681	-3.65345	-0.921874
2018-10-21 21:00:00	-13.8093	-10.8527	-5.79041	-3.17858	-3.70127	-0.922719
2018-10-21 22:00:00	-13.885	-10.9516	-5.87765	-3.17983	-3.74975	-0.923564
2018-10-21 23:00:00	-13.7569	-10.7752	-5.94364	-3.17711	-3.79669	-0.924409
2018-10-22	-13.4197	-10.65	-5.98354	-3.15681	-3.8434	-0.925254
2018-10-22 01:00:00	-13.3218	-10.8191	-6.01533	-3.16497	-3.88814	-0.926099
2018-10-22 02:00:00	-13.1417	-10.7084	-6.04186	-3.17087	-3.92345	-0.926944
2018-10-22 03:00:00	-13.1569	-10.4835	-6.06844	-3.14687	-3.96275	-0.927789
2018-10-22 04:00:00	-13.145	-10.3912	-6.09997	-3.12859	-4.00107	-0.928633
2018-10-22 05:00:00	-12.9701	-10.4545	-6.12014	-3.13066	-4.02628	-0.929478
2018-10-22 06:00:00	-12.8807	-10.3892	-6.12716	-3.13212	-4.06114	-0.930323
2018-10-22 07:00:00	-12.8778	-10.4838	-6.15752	-3.13529	-4.08821	-0.931167
2018-10-22 08:00:00	-12.4507	-10.0958	-6.16558	-3.11574	-4.11973	-0.932012
2018-10-22 09:00:00	-12.0851	-9.42047	-6.14295	-3.04076	-4.14073	-0.932856
2018-10-22 10:00:00	-12.0299	-9.39817	-6.12014	-2.99965	-4.16769	-0.933701
2018-10-22 11:00:00	-11.8467	-9.61087	-6.12014	-3.02064	-4.18501	-0.934545
2018-10-22 12:00:00	-11.3739	-9.96229	-6.08493	-3.05974	-4.20068	-0.935389
2018-10-22 13:00:00	-11.4458	-9.89568	-6.04847	-3.07712	-4.22012	-0.936234
2018-10-22 14:00:00	-11.3427	-9.88347	-6.04219	-3.06938	-4.2277	-0.937078
2018-10-22 15:00:00	-11.2603	-9.62129	-6.03027	-3.05201	-4.22784	-0.937922
2018-10-22 16:00:00	-11.5024	-9.36863	-6.04128	-3.01675	-4.24869	-0.938766
2018-10-22 17:00:00	-11.601	-9.53313	-6.06861	-3.0155	-4.25296	-0.93961
2018-10-22 18:00:00	-12.0537	-9.55591	-6.10787	-3.0308	-4.274	-0.940454
2018-10-22 19:00:00	-11.6521	-9.72159	-6.13944	-3.0427	-4.27926	-0.941298
2018-10-22 20:00:00	-10.8886	-9.45285	-6.11709	-3.03522	-4.30397	-0.942141
2018-10-22 21:00:00	-10.3434	-8.9147	-6.07181	-2.97692	-4.31331	-0.942985
2018-10-22 22:00:00	-10.1637	-8.56743	-6.01893	-2.91961	-4.33879	-0.943829
2018-10-22 23:00:00	-10.1709	-8.51523	-5.98465	-2.89785	-4.34157	-0.944672
2018-10-23	-10.2621	-8.51409	-5.97178	-2.89676	-4.34163	-0.945516
2018-10-23 01:00:00	-10.4248	-8.54101	-5.97024	-2.89844	-4.34022	-0.946359
2018-10-23 02:00:00	-11.0054	-8.9216	-5.99176	-2.92784	-4.33635	-0.947202
2018-10-23 03:00:00	-11.6696	-9.43709	-6.04732	-2.99049	-4.33231	-0.948045
2018-10-23 04:00:00	-12.3047	-9.87647	-6.13221	-3.0531	-4.34611	-0.948889
2018-10-23 05:00:00	-12.794	-10.2059	-6.21668	-3.10245	-4.37026	-0.949732
2018-10-23 06:00:00	-13.464	-10.6861	-6.31425	-3.15677	-4.39762	-0.950575
2018-10-23 07:00:00	-13.7347	-11.3454	-6.41122	-3.23548	-4.42918	-0.951417
2018-10-23 08:00:00	-13.7336	-11.7387	-6.48889	-3.30528	-4.46227	-0.95226
2018-10-23 09:00:00	-13.9625	-12.2246	-6.55297	-3.36297	-4.5015	-0.953103
2018-10-23 10:00:00	-14.1565	-12.2993	-6.62225	-3.40055	-4.53998	-0.953946
2018-10-23 11:00:00	-14.2047	-12.3407	-6.68087	-3.40666	-4.58091	-0.954788
2018-10-23 12:00:00	-14.1105	-12.4958	-6.7299	-3.42386	-4.62131	-0.955631
2018-10-23 13:00:00	-14.0857	-12.7582	-6.76519	-3.45564	-4.65655	-0.956473
2018-10-23 14:00:00	-14.0103	-12.741	-6.80011	-3.47326	-4.69362	-0.957315
2018-10-23 15:00:00	-13.8945	-11.8705	-6.82409	-3.40923	-4.73354	-0.958157
2018-10-23 16:00:00	-13.9001	-11.673	-6.85594	-3.3403	-4.76093	-0.958999
2018-10-23 17:00:00	-14.0956	-11.5133	-6.88958	-3.32718	-4.79597	-0.959841
2018-10-23 18:00:00	-14.5337	-11.7731	-6.94999	-3.33732	-4.8278	-0.960683
2018-10-23 19:00:00	-14.6495	-11.7756	-7.01683	-3.35859	-4.8597	-0.961525
2018-10-23 20:00:00	-14.5676	-11.7259	-7.06593	-3.35389	-4.89749	-0.962367
2018-10-23 21:00:00	-14.3651	-11.7178	-7.10171	-3.35279	-4.9348	-0.963209
2018-10-23 22:00:00	-14.1431	-11.7181	-7.12006	-3.35463	-4.96992	-0.96405
2018-10-23 23:00:00	-13.9384	-11.7404	-7.12946	-3.35823	-5.0039	-0.964891
2018-10-24	-13.7639	-11.3445	-7.1398	-3.33284	-5.03481	-0.965733
2018-10-24 01:00:00	-13.9112	-11.4488	-7.15189	-3.31558	-5.06395	-0.966574
2018-10-24 02:00:00	-13.8102	-11.3736	-7.17387	-3.32316	-5.08652	-0.967415
2018-10-24 03:00:00	-13.4949	-11.2212	-7.17387	-3.30645	-5.11457	-0.968256
2018-10-24 04:00:00	-13.1201	-11.0788	-7.16772	-3.28883	-5.1367	-0.969097
2018-10-24 05:00:00	-13.2362	-10.9374	-7.15057	-3.27181	-5.15992	-0.969938
2018-10-24 06:00:00	-13.4052	-11.2203	-7.17365	-3.28551	-5.17329	-0.970779
2018-10-24 07:00:00	-13.4506	-11.6554	-7.18771	-3.33863	-5.19387	-0.971619
2018-10-24 08:00:00	-13.5015	-11.495	-7.21405	-3.35409	-5.21924	-0.97246
2018-10-24 09:00:00	-13.7173	-11.5522	-7.23772	-3.34527	-5.23843	-0.9733
2018-10-24 10:00:00	-13.9934	-11.78	-7.27804	-3.37009	-5.25805	-0.97414
2018-10-24 11:00:00	-14.2865	-12.2592	-7.32055	-3.42062	-5.27618	-0.974981
2018-10-24 12:00:00	-14.7664	-12.567	-7.38046	-3.47475	-5.30955	-0.975821
2018-10-24 13:00:00	-15.0846	-12.9272	-7.45417	-3.51902	-5.33738	-0.976661
2018-10-24 14:00:00	-15.2498	-13.4749	-7.52389	-3.58321	-5.37305	-0.9775
2018-10-24 15:00:00	-15.0659	-13.1778	-7.57523	-3.59753	-5.41167	-0.97834
2018-10-24 16:00:00	-15.28	-13.3184	-7.62008	-3.58569	-5.44689	-0.97918
2018-10-24 17:00:00	-15.5849	-13.064	-7.68257	-3.58402	-5.482	-0.980019
2018-10-24 18:00:00	-15.9036	-13.3144	-7.75602	-3.58543	-5.51823	-0.980859
2018-10-24 19:00:00	-16.1326	-13.6366	-7.82968	-3.6318	-5.55928	-0.981698
2018-10-24 20:00:00	-16.2155	-13.7481	-7.90036	-3.66071	-5.59932	-0.982537
2018-10-24 21:00:00	-16.2919	-13.6565	-7.96236	-3.66184	-5.64781	-0.983376
2018-10-24 22:00:00	-16.1601	-13.2015	-8.01242	-3.6251	-5.69078	-0.984215
2018-10-24 23:00:00	-16.0787	-12.9957	-8.05128	-3.58377	-5.73427	-0.985054
2018-10-25	-16.0261	-12.8045	-8.0863	-3.56342	-5.77936	-0.985893
2018-10-25 01:00:00	-15.976	-12.7441	-8.11877	-3.54972	-5.81313	-0.986731
2018-10-25 02:00:00	-15.974	-12.6252	-8.15603	-3.54107	-5.85587	-0.98757
2018-10-25 03:00:00	-16.0129	-12.6101	-8.19207	-3.53436	-5.8899	-0.988408
2018-10-25 04:00:00	-15.9898	-12.6943	-8.22599	-3.54277	-5.92558	-0.989246
2018-10-25 05:00:00	-15.8847	-12.6347	-8.25883	-3.54593	-5.96183	-0.990085
2018-10-25 06:00:00	-15.897	-12.4602	-8.28435	-3.53037	-5.9977	-0.990923
2018-10-25 07:00:00	-15.7865	-12.4414	-8.31203	-3.52018	-6.02728	-0.99176
2018-10-25 08:00:00	-15.7203	-12.363	-8.33167	-3.51678	-6.06732	-0.992598
2018-10-25 09:00:00	-15.7272	-12.5298	-8.34984	-3.52526	-6.09808	-0.993436
2018-10-25 10:00:00	-15.6984	-12.8359	-8.37657	-3.56138	-6.12286	-0.994273
2018-10-25 11:00:00	-15.216	-12.8783	-8.38098	-3.58476	-6.15664	-0.995111
2018-10-25 12:00:00	-14.5129	-12.1549	-8.34504	-3.53412	-6.17908	-0.995948
2018-10-25 13:00:00	-13.348	-11.5274	-8.26325	-3.44229	-6.19857	-0.996785
2018-10-25 14:00:00	-12.5116	-10.7891	-8.15091	-3.35601	-6.22453	-0.997622
2018-10-25 15:00:00	-12.3946	-10.2012	-8.04614	-3.26976	-6.2107	-0.998459
2018-10-25 16:00:00	-13.4977	-10.3566	-8.03511	-3.24906	-6.19908	-0.999295
2018-10-25 17:00:00	-14.3882	-10.8759	-8.10624	-3.30209	-6.1985	-1.00013
2018-10-25 18:00:00	-14.8677	-11.9285	-8.19042	-3.41072	-6.20944	-1.00097
2018-10-25 19:00:00	-14.8808	-12.1802	-8.25765	-3.49506	-6.22462	-1.0018
2018-10-25 20:00:00	-15.1372	-12.4738	-8.30599	-3.52423	-6.24429	-1.00264
2018-10-25 21:00:00	-15.1962	-12.4273	-8.35678	-3.54189	-6.27081	-1.00348
2018-10-25 22:00:00	-15.229	-12.914	-8.39955	-3.57287	-6.29771	-1.00431
2018-10-25 23:00:00	-15.3711	-12.4273	-8.4402	-3.57316	-6.32514	-1.00515
2018-10-26	-15.5896	-11.0455	-8.48772	-3.43637	-6.34861	-1.00598
2018-10-26 01:00:00	-15.5988	-11.4103	-8.53613	-3.34998	-6.38108	-1.00687
2018-10-26 02:00:00	-15.7336	-12.6072	-8.57477	-3.66466	-6.41483	-1.11246
2018-10-26 03:00:00	-15.7927	-13.0256	-8.61882	-4.1723	-6.44054	-1.27044
2018-10-26 04:00:00	-15.8466	-13.3794	-8.6562	-4.54438	-6.47478	-1.43489
2018-10-26 05:00:00	-15.858	-13.2536	-8.69204	-4.82811	-6.5066	-1.59908
2018-10-26 06:00:00	-15.9325	-13.4945	-8.72523	-5.04309	-6.53645	-1.75873
2018-10-26 07:00:00	-15.7744	-13.7086	-8.75576	-5.27099	-6.5674	-1.91079
2018-10-26 08:00:00	-15.7237	-13.3571	-8.77082	-5.42566	-6.59484	-2.05598
2018-10-26 09:00:00	-15.722	-13.5782	-8.79384	-5.54207	-6.628	-2.19422
2018-10-26 10:00:00	-15.921	-14.1855	-8.82591	-5.74613	-6.64992	-2.32401
2018-10-26 11:00:00	-15.8468	-14.3308	-8.85715	-5.95514	-6.68134	-2.4485
2018-10-26 12:00:00	-15.6292	-14.4234	-8.86248	-6.10643	-6.70792	-2.57092
2018-10-26 13:00:00	-15.4401	-14.4452	-8.86248	-6.23944	-6.73361	-2.69045
2018-10-26 14:00:00	-15.5041	-14.786	-8.86514	-6.38081	-6.75359	-2.80611
2018-10-26 15:00:00	-15.6692	-14.8466	-8.89703	-6.53295	-6.77731	-2.91801
2018-10-26 16:00:00	-15.7298	-14.7261	-8.92516	-6.63179	-6.79927	-3.02748
2018-10-26 17:00:00	-15.7825	-14.7416	-8.96127	-6.71322	-6.82365	-3.13363
2018-10-26 18:00:00	-15.7732	-14.7519	-8.98122	-6.80091	-6.85067	-3.23535
2018-10-26 19:00:00	-15.8526	-14.7628	-9.01268	-6.88206	-6.86736	-3.33298
2018-10-26 20:00:00	-15.9146	-14.4507	-9.04238	-6.93122	-6.89702	-3.42698
2018-10-26 21:00:00	-16.0322	-13.9195	-9.07186	-6.91258	-6.92228	-3.51702
2018-10-26 22:00:00	-16.1701	-14.7278	-9.11064	-6.9699	-6.94972	-3.60109
2018-10-26 23:00:00	-16.4935	-15.0389	-9.15807	-7.15049	-6.9703	-3.67979
2018-10-27	-16.7468	-14.9876	-9.21438	-7.25316	-7.00265	-3.75948
2018-10-27 01:00:00	-16.7978	-14.9607	-9.27135	-7.3215	-7.03766	-3.8404
2018-10-27 02:00:00	-16.8101	-15.1552	-9.31239	-7.40383	-7.06761	-3.92015
2018-10-27 03:00:00	-16.8994	-16.0071	-9.35169	-7.56842	-7.10277	-3.99819
2018-10-27 04:00:00	-16.9618	-16.23	-9.39723	-7.77071	-7.14147	-4.07682
2018-10-27 05:00:00	-16.9224	-16.1782	-9.43479	-7.88331	-7.17181	-4.15931
2018-10-27 06:00:00	-17.0561	-16.4062	-9.47546	-7.98545	-7.20876	-4.24345
2018-10-27 07:00:00	-17.2036	-16.7562	-9.52015	-8.12449	-7.24659	-4.32683
2018-10-27 08:00:00	-17.2168	-16.746	-9.56374	-8.24746	-7.2765	-4.41007
2018-10-27 09:00:00	-17.3245	-16.6987	-9.606	-8.3227	-7.31258	-4.49364
2018-10-27 10:00:00	-17.3544	-16.5815	-9.64537	-8.38047	-7.35324	-4.57583
2018-10-27 11:00:00	-17.2007	-16.898	-9.67841	-8.4582	-7.3819	-4.65539
2018-10-27 12:00:00	-16.6765	-16.8963	-9.67787	-8.56025	-7.41973	-4.73245
2018-10-27 13:00:00	-16.528	-16.5335	-9.65651	-8.59203	-7.44834	-4.80873
2018-10-27 14:00:00	-16.7278	-16.8182	-9.66786	-8.62987	-7.47761	-4.88297
2018-10-27 15:00:00	-16.904	-16.881	-9.69858	-8.72241	-7.49742	-4.9538
2018-10-27 16:00:00	-17.1294	-17.2172	-9.73919	-8.81349	-7.52632	-5.02352
2018-10-27 17:00:00	-17.3041	-17.2866	-9.7903	-8.92225	-7.55262	-5.09301
2018-10-27 18:00:00	-17.3955	-17.0101	-9.83062	-8.96934	-7.57987	-5.16324
2018-10-27 19:00:00	-17.5226	-17.1364	-9.88221	-9.00411	-7.60971	-5.23276
2018-10-27 20:00:00	-17.5049	-17.3875	-9.91865	-9.09259	-7.64141	-5.29973
2018-10-27 21:00:00	-17.5406	-17.3809	-9.96017	-9.17545	-7.67463	-5.36564
2018-10-27 22:00:00	-17.4865	-17.4476	-9.98815	-9.23657	-7.70138	-5.43162
2018-10-27 23:00:00	-17.4534	-17.5455	-10.0192	-9.30823	-7.7364	-5.49696
2018-10-28	-17.455	-17.6792	-10.042	-9.38532	-7.76951	-5.56158
2018-10-28 01:00:00	-17.4208	-17.526	-10.0692	-9.44268	-7.79507	-5.62583
2018-10-28 02:00:00	-17.5047	-17.2293	-10.0962	-9.44886	-7.83042	-5.68947
2018-10-28 03:00:00	-17.4341	-17.3439	-10.1257	-9.46453	-7.85618	-5.7507
2018-10-28 04:00:00	-17.4411	-17.1868	-10.1374	-9.50132	-7.88805	-5.8087
2018-10-28 05:00:00	-17.6197	-17.5676	-10.1729	-9.55062	-7.91162	-5.86483
2018-10-28 06:00:00	-17.5995	-17.5589	-10.2027	-9.63753	-7.94199	-5.91965
2018-10-28 07:00:00	-17.4932	-17.753	-10.2324	-9.69797	-7.97181	-5.9752
2018-10-28 08:00:00	-17.5304	-17.6532	-10.2479	-9.76176	-8.00037	-6.03106
2018-10-28 09:00:00	-17.5493	-17.7806	-10.2784	-9.80637	-8.02404	-6.08713
2018-10-28 10:00:00	-17.4644	-17.411	-10.2984	-9.83441	-8.05928	-6.14248
2018-10-28 11:00:00	-17.4771	-17.2801	-10.3137	-9.81474	-8.08319	-6.1967
2018-10-28 12:00:00	-17.1192	-17.3742	-10.3117	-9.83696	-8.11077	-6.2478
2018-10-28 13:00:00	-16.8213	-17.334	-10.2942	-9.87192	-8.12357	-6.29634
2018-10-28 14:00:00	-16.3192	-16.7486	-10.2546	-9.84502	-8.14123	-6.3438
2018-10-28 15:00:00	-16.3101	-16.5608	-10.2305	-9.77803	-8.16638	-6.38919
2018-10-28 16:00:00	-16.2218	-16.4688	-10.2191	-9.75748	-8.16821	-6.43
2018-10-28 17:00:00	-15.6538	-16.2692	-10.1963	-9.73509	-8.17344	-6.46722
2018-10-28 18:00:00	-15.6864	-15.7186	-10.1621	-9.66979	-8.19667	-6.50207
2018-10-28 19:00:00	-15.7279	-15.4924	-10.1432	-9.58248	-8.19921	-6.53388
2018-10-28 20:00:00	-15.0243	-14.845	-10.1217	-9.49001	-8.1994	-6.56118
2018-10-28 21:00:00	-14.205	-14.0985	-10.0393	-9.32708	-8.19919	-6.58415
2018-10-28 22:00:00	-13.5953	-13.4408	-9.93679	-9.14707	-8.17828	-6.60095
2018-10-28 23:00:00	-13.1263	-12.9485	-9.83027	-8.97766	-8.16548	-6.61034
2018-10-29	-12.897	-12.7241	-9.73742	-8.84538	-8.13547	-6.61286
2018-10-29 01:00:00	-12.6175	-12.4423	-9.65708	-8.74277	-8.11187	-6.61044
2018-10-29 02:00:00	-12.6207	-12.1707	-9.57901	-8.63913	-8.07746	-6.60535
2018-10-29 03:00:00	-13.1114	-12.6839	-9.55993	-8.61008	-8.04729	-6.5985
2018-10-29 04:00:00	-13.4873	-12.9194	-9.5599	-8.66641	-8.01925	-6.59169
2018-10-29 05:00:00	-13.5145	-13.0513	-9.5599	-8.6982	-7.99896	-6.58914
2018-10-29 06:00:00	-13.3071	-12.8628	-9.55723	-8.70253	-7.99124	-6.59124
2018-10-29 07:00:00	-13.0859	-12.7172	-9.52077	-8.66982	-7.96677	-6.5964
2018-10-29 08:00:00	-13.0894	-12.8218	-9.49543	-8.65955	-7.96214	-6.60221
2018-10-29 09:00:00	-13.3658	-13.1521	-9.47987	-8.69883	-7.93987	-6.60812
2018-10-29 10:00:00	-13.5023	-13.4072	-9.50277	-8.76773	-7.9337	-6.61571
2018-10-29 11:00:00	-13.244	-13.171	-9.47987	-8.79466	-7.91365	-6.62672
2018-10-29 12:00:00	-13.1822	-13.0918	-9.45254	-8.77527	-7.91342	-6.64048
2018-10-29 13:00:00	-13.4068	-13.7484	-9.43277	-8.83371	-7.91342	-6.65426
2018-10-29 14:00:00	-13.59	-13.9594	-9.45321	-8.94912	-7.90549	-6.66881
2018-10-29 15:00:00	-13.5152	-13.9189	-9.45321	-9.00028	-7.88698	-6.68757
2018-10-29 16:00:00	-13.4797	-13.8859	-9.45321	-9.02461	-7.88698	-6.70947
2018-10-29 17:00:00	-13.62	-13.7742	-9.45321	-9.0357	-7.88698	-6.73218
2018-10-29 18:00:00	-13.7097	-13.4548	-9.47032	-9.01237	-7.88698	-6.75452
2018-10-29 19:00:00	-14.0735	-13.9283	-9.48966	-9.02529	-7.88698	-6.7753
2018-10-29 20:00:00	-14.6086	-14.6695	-9.53989	-9.16155	-7.88698	-6.7945
2018-10-29 21:00:00	-14.8729	-15.0458	-9.60215	-9.31615	-7.90593	-6.81666
2018-10-29 22:00:00	-14.9287	-15.0985	-9.6542	-9.41611	-7.91342	-6.8448
2018-10-29 23:00:00	-14.6023	-14.7573	-9.66666	-9.44374	-7.93591	-6.87743
2018-10-30	-14.4585	-14.6369	-9.66666	-9.42957	-7.95178	-6.911
2018-10-30 01:00:00	-14.498	-14.1497	-9.66666	-9.39642	-7.96633	-6.94227
2018-10-30 02:00:00	-14.8257	-14.2984	-9.69447	-9.36033	-7.97603	-6.97026
2018-10-30 03:00:00	-14.9157	-14.9277	-9.7263	-9.44141	-7.99279	-6.9943
2018-10-30 04:00:00	-14.6121	-14.9926	-9.74344	-9.54315	-8.00645	-7.01819
2018-10-30 05:00:00	-14.7222	-14.9202	-9.74188	-9.57732	-8.01925	-7.04543
2018-10-30 06:00:00	-15.0042	-15.1046	-9.76325	-9.61744	-8.02564	-7.07433
2018-10-30 07:00:00	-15.4238	-15.368	-9.81153	-9.69222	-8.04566	-7.10342
2018-10-30 08:00:00	-15.803	-15.8596	-9.87415	-9.80065	-8.06945	-7.13359
2018-10-30 09:00:00	-16.1307	-16.5319	-9.93843	-9.96321	-8.08475	-7.16622
2018-10-30 10:00:00	-16.2515	-16.7508	-10.0035	-10.1219	-8.11532	-7.20331
2018-10-30 11:00:00	-16.1682	-16.7593	-10.0426	-10.2146	-8.14149	-7.24571
2018-10-30 12:00:00	-16.0859	-16.9225	-10.0677	-10.2913	-8.176	-7.29088
2018-10-30 13:00:00	-16.0734	-16.7571	-10.0898	-10.3506	-8.20443	-7.33655
2018-10-30 14:00:00	-16.0894	-16.7933	-10.1143	-10.3794	-8.22583	-7.38189
2018-10-30 15:00:00	-16.1955	-16.8269	-10.1415	-10.4268	-8.25533	-7.42546
2018-10-30 16:00:00	-16.373	-16.7728	-10.1806	-10.4617	-8.2794	-7.46753
2018-10-30 17:00:00	-16.5013	-16.8215	-10.2225	-10.4932	-8.30962	-7.50835
2018-10-30 18:00:00	-16.518	-16.9108	-10.2578	-10.5387	-8.33367	-7.54777
2018-10-30 19:00:00	-16.5687	-16.6623	-10.2932	-10.5594	-8.36309	-7.58635
2018-10-30 20:00:00	-16.5725	-16.5612	-10.3212	-10.5479	-8.39121	-7.624
2018-10-30 21:00:00	-16.6285	-16.9039	-10.3517	-10.5877	-8.41595	-7.65931
2018-10-30 22:00:00	-16.595	-16.7652	-10.3737	-10.6412	-8.43939	-7.69314
2018-10-30 23:00:00	-16.5331	-16.8372	-10.4013	-10.6577	-8.46738	-7.72745
2018-10-31	-16.4997	-16.8055	-10.4107	-10.6913	-8.49087	-7.76123
2018-10-31 01:00:00	-16.4741	-16.9165	-10.4362	-10.7218	-8.51658	-7.79453
2018-10-31 02:00:00	-16.4987	-16.9225	-10.4472	-10.7622	-8.54338	-7.82739
2018-10-31 03:00:00	-16.6425	-16.8945	-10.4725	-10.7868	-8.55591	-7.86024
2018-10-31 04:00:00	-16.6856	-17.0739	-10.5036	-10.8249	-8.58302	-7.89278
2018-10-31 05:00:00	-16.7066	-16.7081	-10.528	-10.841	-8.60673	-7.925
2018-10-31 06:00:00	-16.6812	-16.72	-10.5496	-10.8191	-8.63008	-7.95694
2018-10-31 07:00:00	-16.6044	-15.7841	-10.5719	-10.7549	-8.65006	-7.98667
2018-10-31 08:00:00	-16.3778	-14.7605	-10.5721	-10.549	-8.67268	-8.01317
2018-10-31 09:00:00	-15.9717	-14.2786	-10.5599	-10.3549	-8.69868	-8.0315
2018-10-31 10:00:00	-15.6085	-14.1602	-10.5263	-10.2383	-8.7031	-8.03979
2018-10-31 11:00:00	-15.4546	-14.0036	-10.4878	-10.164	-8.70845	-8.04133
2018-10-31 12:00:00	-15.4674	-14.0066	-10.465	-10.1086	-8.72974	-8.03991
2018-10-31 13:00:00	-15.1626	-13.9023	-10.447	-10.0725	-8.73101	-8.03743
2018-10-31 14:00:00	-14.4432	-13.5885	-10.3895	-10.0105	-8.7348	-8.03517
2018-10-31 15:00:00	-13.7643	-13.4998	-10.3071	-9.94298	-8.73353	-8.03275
2018-10-31 16:00:00	-13.5223	-13.245	-10.2182	-9.88692	-8.70853	-8.0292
2018-10-31 17:00:00	-14.1912	-13.6887	-10.1885	-9.87098	-8.70189	-8.02488
2018-10-31 18:00:00	-14.4751	-14.1734	-10.2016	-9.95408	-8.68176	-8.02061
2018-10-31 19:00:00	-14.8795	-14.8291	-10.2291	-10.0745	-8.68132	-8.02022
2018-10-31 20:00:00	-15.1741	-15.3491	-10.2655	-10.2264	-8.67685	-8.02614
2018-10-31 21:00:00	-15.4065	-15.6208	-10.312	-10.3549	-8.68176	-8.03959
2018-10-31 22:00:00	-15.563	-15.4759	-10.3511	-10.4235	-8.68174	-8.05965
2018-10-31 23:00:00	-15.6642	-15.8831	-10.3839	-10.4833	-8.70403	-8.08347
2018-11-01	-15.8003	-16.0593	-10.4221	-10.5869	-8.70818	-8.10847
2018-11-01 01:00:00	-15.9851	-16.2326	-10.4566	-10.6628	-8.72684	-8.13575
2018-11-01 02:00:00	-16.1099	-16.1438	-10.4967	-10.718	-8.74484	-8.16495
2018-11-01 03:00:00	-16.0807	-15.9523	-10.5295	-10.7265	-8.76047	-8.19509
2018-11-01 04:00:00	-15.9875	-16.1674	-10.5489	-10.7495	-8.7825	-8.22423
2018-11-01 05:00:00	-16.0065	-16.1098	-10.562	-10.7945	-8.80114	-8.25171
2018-11-01 06:00:00	-16.0069	-15.8864	-10.5763	-10.7911	-8.81385	-8.27891
2018-11-01 07:00:00	-15.8459	-16.0029	-10.5773	-10.7935	-8.83949	-8.305
2018-11-01 08:00:00	-15.1114	-15.8186	-10.5669	-10.8072	-8.84109	-8.32924
2018-11-01 09:00:00	-13.8399	-14.5112	-10.4693	-10.6821	-8.85243	-8.35247
2018-11-01 10:00:00	-12.9687	-13.2406	-10.3292	-10.4006	-8.84153	-8.37168
2018-11-01 11:00:00	-13.099	-12.7096	-10.2195	-10.1512	-8.83251	-8.37978
2018-11-01 12:00:00	-13.8723	-13.06	-10.1972	-10.0464	-8.81232	-8.37524
2018-11-01 13:00:00	-14.3665	-14.2109	-10.2135	-10.1323	-8.78798	-8.36372
2018-11-01 14:00:00	-14.7443	-14.7956	-10.2532	-10.3065	-8.78443	-8.35442
2018-11-01 15:00:00	-14.9898	-15.136	-10.3002	-10.4275	-8.7727	-8.35447
2018-11-01 16:00:00	-15.2225	-14.9751	-10.3453	-10.4923	-8.7862	-8.36334
2018-11-01 17:00:00	-15.461	-15.0976	-10.3923	-10.5155	-8.78798	-8.37758
2018-11-01 18:00:00	-15.5448	-14.9385	-10.4308	-10.5418	-8.79904	-8.39344
2018-11-01 19:00:00	-15.749	-15.0399	-10.4748	-10.5488	-8.81454	-8.40993
2018-11-01 20:00:00	-15.6498	-15.0038	-10.5073	-10.5739	-8.83402	-8.42598
2018-11-01 21:00:00	-15.5436	-15.1141	-10.5236	-10.5926	-8.84398	-8.44202
2018-11-01 22:00:00	-15.7875	-15.5059	-10.5384	-10.656	-8.86767	-8.45804
2018-11-01 23:00:00	-16.0817	-15.8816	-10.5821	-10.7584	-8.87166	-8.4752
2018-11-02	-16.2792	-16.0649	-10.6273	-10.8527	-8.89642	-8.49548
2018-11-02 01:00:00	-16.4504	-16.4368	-10.6741	-10.9465	-8.92076	-8.51928
2018-11-02 02:00:00	-16.5174	-16.4263	-10.7139	-11.0334	-8.94094	-8.54591
2018-11-02 03:00:00	-16.6471	-16.5368	-10.7491	-11.083	-8.96663	-8.57511
2018-11-02 04:00:00	-16.803	-16.7588	-10.7925	-11.1545	-8.98552	-8.60509
2018-11-02 05:00:00	-16.9158	-16.685	-10.8362	-11.2118	-9.01539	-8.63564
2018-11-02 06:00:00	-16.9733	-16.7685	-10.88	-11.2451	-9.04285	-8.66686
2018-11-02 07:00:00	-17.12	-17.1468	-10.9157	-11.3208	-9.07033	-8.6976
2018-11-02 08:00:00	-17.2002	-17.1997	-10.9622	-11.4065	-9.09339	-8.72858
2018-11-02 09:00:00	-17.0964	-17.1992	-10.9952	-11.4513	-9.1271	-8.76117
2018-11-02 10:00:00	-16.7151	-16.7366	-11.0033	-11.4471	-9.1515	-8.79426
2018-11-02 11:00:00	-16.0176	-16.635	-10.9714	-11.4053	-9.17992	-8.82595
2018-11-02 12:00:00	-15.2886	-16.4979	-10.9009	-11.3941	-9.18357	-8.85386
2018-11-02 13:00:00	-15.1949	-16.6099	-10.8325	-11.3944	-9.19345	-8.87867
2018-11-02 14:00:00	-15.3123	-16.8695	-10.8087	-11.4414	-9.19472	-8.90147
2018-11-02 15:00:00	-15.1836	-17.0351	-10.7903	-11.5049	-9.18545	-8.92423
2018-11-02 16:00:00	-15.8375	-17.3631	-10.7949	-11.5793	-9.18834	-8.94856
2018-11-02 17:00:00	-16.5842	-17.5249	-10.8614	-11.666	-9.20594	-8.9749
2018-11-02 18:00:00	-17.0223	-17.6342	-10.9451	-11.732	-9.21486	-9.00376
2018-11-02 19:00:00	-16.4094	-17.1113	-10.9915	-11.7369	-9.23741	-9.03442
2018-11-02 20:00:00	-15.4491	-16.0718	-10.9491	-11.6067	-9.26154	-9.06485
2018-11-02 21:00:00	-14.7665	-15.3655	-10.8706	-11.4156	-9.26417	-9.08999
2018-11-02 22:00:00	-14.5103	-15.0017	-10.8078	-11.2673	-9.26662	-9.10553
2018-11-02 23:00:00	-14.6079	-14.8118	-10.7693	-11.1642	-9.26667	-9.11227
2018-11-03	-14.8524	-14.9345	-10.7626	-11.1127	-9.26623	-9.11334
2018-11-03 01:00:00	-15.0967	-15.1395	-10.7621	-11.1174	-9.24167	-9.11194
2018-11-03 02:00:00	-15.0103	-15.2934	-10.7617	-11.1416	-9.23594	-9.11124
2018-11-03 03:00:00	-15.0239	-15.2889	-10.7558	-11.1577	-9.2361	-9.11299
2018-11-03 04:00:00	-15.4527	-15.3777	-10.7664	-11.1678	-9.23498	-9.11718
2018-11-03 05:00:00	-15.8695	-15.6331	-10.8059	-11.2063	-9.24713	-9.12298
2018-11-03 06:00:00	-16.2442	-15.9302	-10.8626	-11.2737	-9.26126	-9.13067
2018-11-03 07:00:00	-16.9442	-16.2861	-10.9378	-11.3598	-9.2723	-9.14129
2018-11-03 08:00:00	-17.6387	-16.7218	-11.0483	-11.4693	-9.29217	-9.15557
2018-11-03 09:00:00	-18.0048	-16.9041	-11.1536	-11.5753	-9.3267	-9.17411
2018-11-03 10:00:00	-18.395	-17.1468	-11.2522	-11.6604	-9.36514	-9.19691
2018-11-03 11:00:00	-18.4946	-17.7551	-11.3431	-11.7865	-9.40194	-9.22267
2018-11-03 12:00:00	-18.3717	-18.3107	-11.4015	-11.9588	-9.45216	-9.25156
2018-11-03 13:00:00	-18.2671	-18.98	-11.4356	-12.1462	-9.49502	-9.28543
2018-11-03 14:00:00	-18.5138	-19.6177	-11.4842	-12.3574	-9.53306	-9.32504
2018-11-03 15:00:00	-18.7457	-19.8981	-11.5476	-12.5427	-9.57475	-9.37089
2018-11-03 16:00:00	-18.8264	-19.8849	-11.6118	-12.6611	-9.61254	-9.42221
2018-11-03 17:00:00	-18.7793	-19.5974	-11.6566	-12.7108	-9.65951	-9.47601
2018-11-03 18:00:00	-18.8125	-19.1931	-11.7021	-12.6988	-9.69892	-9.52874
2018-11-03 19:00:00	-19.0504	-19.3738	-11.7512	-12.7042	-9.74124	-9.57726
2018-11-03 20:00:00	-19.1847	-19.6863	-11.8124	-12.7845	-9.7838	-9.62092
2018-11-03 21:00:00	-19.1788	-19.8886	-11.8604	-12.8763	-9.8219	-9.66292
2018-11-03 22:00:00	-19.2105	-19.5368	-11.906	-12.9144	-9.86872	-9.70559
2018-11-03 23:00:00	-19.0724	-19.6322	-11.9439	-12.919	-9.90529	-9.74822
2018-11-04	-19.1928	-19.7183	-11.975	-12.9705	-9.94365	-9.78841
2018-11-04 01:00:00	-19.2189	-19.9582	-12.0195	-13.0323	-9.97935	-9.82721
2018-11-04 02:00:00	-19.2557	-19.6898	-12.0579	-13.0739	-10.0151	-9.86581
2018-11-04 03:00:00	-19.2819	-19.7266	-12.0863	-13.0771	-10.0512	-9.90443
2018-11-04 04:00:00	-19.3671	-20.0807	-12.1294	-13.1414	-10.0869	-9.94124
2018-11-04 05:00:00	-19.335	-20.0952	-12.1676	-13.2167	-10.1207	-9.97735
2018-11-04 06:00:00	-19.2042	-19.8887	-12.1829	-13.2362	-10.1535	-10.0146
2018-11-04 07:00:00	-19.1302	-19.6489	-12.2045	-13.2218	-10.1853	-10.0515
2018-11-04 08:00:00	-19.0584	-19.2757	-12.2192	-13.1808	-10.2187	-10.0863
2018-11-04 09:00:00	-19.1963	-19.8179	-12.2468	-13.1933	-10.2404	-10.1174
2018-11-04 10:00:00	-19.2514	-19.773	-12.2787	-13.2703	-10.2735	-10.1458
2018-11-04 11:00:00	-19.2003	-19.4086	-12.2957	-13.2547	-10.3028	-10.1753
2018-11-04 12:00:00	-19.1595	-18.4858	-12.3193	-13.1487	-10.3331	-10.2045
2018-11-04 13:00:00	-19.0862	-18.0529	-12.3389	-12.9941	-10.3555	-10.2295
2018-11-04 14:00:00	-19.0631	-18.1614	-12.3466	-12.9284	-10.3872	-10.2468
2018-11-04 15:00:00	-19.0892	-17.906	-12.3662	-12.8952	-10.4107	-10.2585
2018-11-04 16:00:00	-18.8398	-17.935	-12.3776	-12.8498	-10.4387	-10.2683
2018-11-04 17:00:00	-18.294	-17.81	-12.3613	-12.8313	-10.4558	-10.2766
2018-11-04 18:00:00	-17.9445	-17.8545	-12.3227	-12.8103	-10.4796	-10.2846
2018-11-04 19:00:00	-17.724	-17.6216	-12.2928	-12.7901	-10.4878	-10.2924
2018-11-04 20:00:00	-17.3075	-17.6413	-12.2545	-12.7574	-10.5116	-10.3002
2018-11-04 21:00:00	-17.2177	-17.5051	-12.2082	-12.7426	-10.5134	-10.3073
2018-11-04 22:00:00	-16.9666	-17.4695	-12.1812	-12.7168	-10.5054	-10.3142
2018-11-04 23:00:00	-16.6857	-17.3248	-12.1421	-12.6951	-10.4869	-10.3207
2018-11-05	-16.3394	-16.96	-12.0933	-12.6391	-10.4869	-10.3269
2018-11-05 01:00:00	-16.187	-16.6653	-12.0382	-12.5574	-10.4652	-10.3318
2018-11-05 02:00:00	-17.1399	-16.6828	-12.0342	-12.5043	-10.46	-10.334
2018-11-05 03:00:00	-18.1797	-17.1675	-12.1128	-12.5299	-10.4569	-10.334
2018-11-05 04:00:00	-18.6312	-17.997	-12.2057	-12.6563	-10.4523	-10.3345
2018-11-05 05:00:00	-18.923	-18.0373	-12.2898	-12.78	-10.4755	-10.34
2018-11-05 06:00:00	-19.1935	-18.3465	-12.368	-12.845	-10.5067	-10.3524
2018-11-05 07:00:00	-19.3732	-19.0052	-12.4387	-12.9772	-10.5388	-10.369
2018-11-05 08:00:00	-19.6185	-19.4596	-12.5089	-13.14	-10.5663	-10.3899
2018-11-05 09:00:00	-19.8309	-20.1121	-12.5802	-13.3076	-10.6033	-10.4166
2018-11-05 10:00:00	-19.9797	-20.2557	-12.6439	-13.4655	-10.6435	-10.4491
2018-11-05 11:00:00	-20.1264	-20.4918	-12.7038	-13.5705	-10.6775	-10.487
2018-11-05 12:00:00	-20.1655	-20.572	-12.753	-13.6702	-10.724	-10.5276
2018-11-05 13:00:00	-20.1296	-20.4933	-12.7938	-13.7294	-10.7624	-10.5696
2018-11-05 14:00:00	-20.1531	-20.6478	-12.8297	-13.7824	-10.8001	-10.6115
2018-11-05 15:00:00	-20.2718	-20.9244	-12.8751	-13.869	-10.8392	-10.6521
2018-11-05 16:00:00	-20.283	-20.743	-12.9159	-13.9311	-10.8767	-10.6925
2018-11-05 17:00:00	-20.3677	-20.5924	-12.956	-13.9375	-10.9174	-10.7331
2018-11-05 18:00:00	-20.3308	-20.5687	-12.9976	-13.9505	-10.9509	-10.7718
2018-11-05 19:00:00	-20.4372	-20.9564	-13.0311	-14.0076	-10.9857	-10.8078
2018-11-05 20:00:00	-20.4625	-20.8655	-13.0685	-14.0776	-11.0208	-10.8427
2018-11-05 21:00:00	-20.5157	-20.9237	-13.109	-14.1051	-11.053	-10.8783
2018-11-05 22:00:00	-20.5844	-20.9666	-13.1529	-14.1492	-11.0885	-10.9135
2018-11-05 23:00:00	-20.6111	-20.8191	-13.1837	-14.1712	-11.1216	-10.9482
2018-11-06	-20.568	-20.8076	-13.2189	-14.1791	-11.1595	-10.982
2018-11-06 01:00:00	-20.6095	-20.9311	-13.2444	-14.2115	-11.1921	-11.0142
2018-11-06 02:00:00	-20.5912	-20.9021	-13.2783	-14.2471	-11.2192	-11.0453
2018-11-06 03:00:00	-20.5382	-20.8668	-13.2972	-14.2647	-11.255	-11.0762
2018-11-06 04:00:00	-20.6354	-21.2485	-13.3296	-14.3173	-11.2861	-11.1064
2018-11-06 05:00:00	-20.6339	-21.346	-13.3601	-14.3998	-11.3143	-11.1364
2018-11-06 06:00:00	-20.6941	-21.3407	-13.3863	-14.4442	-11.3461	-11.1682
2018-11-06 07:00:00	-20.746	-21.2429	-13.4177	-14.4689	-11.3759	-11.201
2018-11-06 08:00:00	-20.7508	-21.0886	-13.4488	-14.4713	-11.4057	-11.2334
2018-11-06 09:00:00	-20.7492	-21.0204	-13.4791	-14.468	-11.431	-11.2644
2018-11-06 10:00:00	-20.7167	-20.9377	-13.5024	-14.4691	-11.4633	-11.2934
2018-11-06 11:00:00	-20.7379	-21.2563	-13.5209	-14.5012	-11.4879	-11.3207
2018-11-06 12:00:00	-20.7694	-21.3782	-13.5479	-14.5701	-11.5189	-11.3471
2018-11-06 13:00:00	-20.7308	-21.2247	-13.5659	-14.597	-11.5421	-11.3748
2018-11-06 14:00:00	-20.7188	-21.2493	-13.586	-14.6063	-11.5727	-11.4033
2018-11-06 15:00:00	-20.797	-21.369	-13.6124	-14.6413	-11.5998	-11.4311
2018-11-06 16:00:00	-20.8672	-21.2611	-13.6417	-14.6678	-11.6272	-11.4585
2018-11-06 17:00:00	-20.8982	-21.4655	-13.6718	-14.6941	-11.6482	-11.4859
2018-11-06 18:00:00	-20.8593	-21.4773	-13.6982	-14.7428	-11.6781	-11.5129
2018-11-06 19:00:00	-20.6674	-21.5583	-13.7234	-14.7751	-11.7	-11.5405
2018-11-06 20:00:00	-20.4477	-21.4085	-13.7241	-14.7974	-11.7215	-11.5683
2018-11-06 21:00:00	-20.1453	-21.1434	-13.6973	-14.7773	-11.7469	-11.5961
2018-11-06 22:00:00	-20.3269	-21.4731	-13.6966	-14.7886	-11.7469	-11.6222
2018-11-06 23:00:00	-20.6661	-21.1937	-13.7218	-14.819	-11.7655	-11.6466
2018-11-07	-20.4411	-21.0242	-13.7313	-14.7844	-11.7741	-11.6711
2018-11-07 01:00:00	-20.2365	-20.2025	-13.7274	-14.702	-11.789	-11.6939
2018-11-07 02:00:00	-20.1241	-20.1739	-13.7253	-14.5917	-11.8013	-11.7132
2018-11-07 03:00:00	-19.6563	-19.9148	-13.7103	-14.5496	-11.8027	-11.7267
2018-11-07 04:00:00	-19.5225	-20.033	-13.6792	-14.5094	-11.8276	-11.7368
2018-11-07 05:00:00	-19.3457	-21.0263	-13.6503	-14.6011	-11.8285	-11.7451
2018-11-07 06:00:00	-19.4005	-21.3033	-13.6404	-14.7576	-11.8285	-11.7552
2018-11-07 07:00:00	-19.8517	-21.1701	-13.6484	-14.8125	-11.8285	-11.7724
2018-11-07 08:00:00	-20.33	-21.289	-13.6954	-14.8431	-11.8285	-11.7942
2018-11-07 09:00:00	-20.6114	-21.655	-13.7526	-14.9185	-11.8455	-11.8172
2018-11-07 10:00:00	-20.7941	-21.3979	-13.8066	-14.971	-11.8563	-11.8416
2018-11-07 11:00:00	-20.7208	-21.3291	-13.837	-14.9626	-11.8865	-11.8678
2018-11-07 12:00:00	-20.6797	-21.4683	-13.8622	-14.989	-11.9101	-11.893
2018-11-07 13:00:00	-20.3607	-20.7671	-13.8642	-14.9625	-11.9322	-11.9172
2018-11-07 14:00:00	-20.1697	-20.3113	-13.8566	-14.8453	-11.9538	-11.94
2018-11-07 15:00:00	-20.1796	-20.8281	-13.8442	-14.828	-11.9656	-11.9576
2018-11-07 16:00:00	-20.443	-21.6083	-13.8764	-14.9536	-11.9682	-11.9713
2018-11-07 17:00:00	-20.412	-21.6463	-13.8928	-15.0709	-11.9918	-11.9874
2018-11-07 18:00:00	-20.2943	-21.1837	-13.9163	-15.07	-12.013	-12.0091
2018-11-07 19:00:00	-20.0619	-20.6391	-13.8934	-14.9919	-12.0213	-12.0327
2018-11-07 20:00:00	-20.0538	-20.3242	-13.8962	-14.9019	-12.0306	-12.0531
2018-11-07 21:00:00	-20.0914	-20.3945	-13.8968	-14.8588	-12.0521	-12.0684
2018-11-07 22:00:00	-20.2064	-20.8136	-13.9102	-14.8929	-12.0493	-12.0798
2018-11-07 23:00:00	-20.3157	-21.07	-13.9282	-14.9685	-12.0659	-12.0908
2018-11-08	-20.4396	-20.9911	-13.9516	-15.0091	-12.0736	-12.1048
2018-11-08 01:00:00	-20.5528	-21.1281	-13.9843	-15.0321	-12.0867	-12.1214
2018-11-08 02:00:00	-20.5787	-21.0718	-14.0124	-15.0632	-12.1085	-12.1391
2018-11-08 03:00:00	-20.6491	-20.4253	-14.0361	-15.016	-12.1281	-12.1575
2018-11-08 04:00:00	-20.6724	-21.0447	-14.0585	-14.9971	-12.1451	-12.1747
2018-11-08 05:00:00	-20.869	-21.6339	-14.0829	-15.1305	-12.1592	-12.1891
2018-11-08 06:00:00	-20.8256	-21.8299	-14.1143	-15.2417	-12.1827	-12.2062
2018-11-08 07:00:00	-20.8669	-21.3062	-14.1329	-15.2582	-12.199	-12.2284
2018-11-08 08:00:00	-20.8858	-21.3978	-14.1615	-15.231	-12.2225	-12.2527
2018-11-08 09:00:00	-20.7773	-21.0538	-14.1702	-15.2291	-12.24	-12.2748
2018-11-08 10:00:00	-20.7954	-20.816	-14.1736	-15.1735	-12.2646	-12.2953
2018-11-08 11:00:00	-20.9064	-21.1428	-14.2018	-15.1754	-12.2835	-12.3127
2018-11-08 12:00:00	-21.0372	-21.3908	-14.2312	-15.2404	-12.2944	-12.328
2018-11-08 13:00:00	-21.0124	-21.4604	-14.254	-15.2911	-12.3224	-12.3444
2018-11-08 14:00:00	-20.8682	-21.232	-14.2671	-15.3013	-12.3466	-12.363
2018-11-08 15:00:00	-20.9009	-21.4534	-14.282	-15.3104	-12.3646	-12.3823
2018-11-08 16:00:00	-21.0134	-21.2965	-14.2976	-15.3392	-12.3849	-12.4011
2018-11-08 17:00:00	-21.02	-21.3261	-14.3303	-15.3363	-12.4013	-12.42
2018-11-08 18:00:00	-20.9167	-20.5832	-14.338	-15.2879	-12.4213	-12.4384
2018-11-08 19:00:00	-20.7366	-19.4822	-14.338	-15.099	-12.4435	-12.4548
2018-11-08 20:00:00	-19.8801	-18.9209	-14.3141	-14.8879	-12.4561	-12.4646
2018-11-08 21:00:00	-18.7753	-18.563	-14.2216	-14.7372	-12.4603	-12.4645
2018-11-08 22:00:00	-18.1706	-18.303	-14.1015	-14.6139	-12.4648	-12.4568
2018-11-08 23:00:00	-18.5017	-18.8053	-14.0236	-14.5747	-12.4445	-12.4443
2018-11-09	-19.2166	-19.6135	-14.019	-14.6724	-12.416	-12.4305
2018-11-09 01:00:00	-19.6219	-20.4024	-14.0527	-14.835	-12.4053	-12.4213
2018-11-09 02:00:00	-19.6218	-20.4985	-14.068	-14.9658	-12.4037	-12.4209
2018-11-09 03:00:00	-19.6713	-20.2926	-14.0876	-14.9969	-12.4026	-12.4293
2018-11-09 04:00:00	-19.6685	-20.002	-14.1042	-14.9759	-12.4029	-12.4418
2018-11-09 05:00:00	-19.7773	-19.8352	-14.115	-14.9386	-12.402	-12.4541
2018-11-09 06:00:00	-19.868	-20.4094	-14.1292	-14.9709	-12.4077	-12.4642
2018-11-09 07:00:00	-19.648	-20.7011	-14.142	-15.075	-12.4296	-12.4735
2018-11-09 08:00:00	-19.5842	-20.6905	-14.1328	-15.1311	-12.4307	-12.4859
2018-11-09 09:00:00	-19.1429	-20.2978	-14.1128	-15.1222	-12.4341	-12.5014
2018-11-09 10:00:00	-18.4495	-19.333	-14.0588	-15.0045	-12.4379	-12.5173
2018-11-09 11:00:00	-17.972	-18.2822	-13.9757	-14.7842	-12.4285	-12.529
2018-11-09 12:00:00	-17.6161	-17.8812	-13.8931	-14.5795	-12.4107	-12.5317
2018-11-09 13:00:00	-17.5789	-18.1313	-13.8291	-14.4941	-12.3895	-12.5242
2018-11-09 14:00:00	-17.2793	-18.4921	-13.7717	-14.5068	-12.3609	-12.5112
2018-11-09 15:00:00	-16.7734	-17.8795	-13.6986	-14.4699	-12.3402	-12.4988
2018-11-09 16:00:00	-16.3884	-17.2157	-13.6108	-14.3148	-12.3056	-12.4885
2018-11-09 17:00:00	-16.5343	-17.0332	-13.5313	-14.1818	-12.2703	-12.4756
2018-11-09 18:00:00	-17.2193	-17.9715	-13.5168	-14.1952	-12.2362	-12.4582
2018-11-09 19:00:00	-17.548	-18.1151	-13.5404	-14.2956	-12.2028	-12.4404
2018-11-09 20:00:00	-18.1382	-19.3085	-13.5745	-14.4152	-12.1934	-12.4286
2018-11-09 21:00:00	-18.1547	-19.9751	-13.6172	-14.6457	-12.1749	-12.4238
2018-11-09 22:00:00	-17.9303	-19.797	-13.6243	-14.7573	-12.167	-12.4295
2018-11-09 23:00:00	-17.716	-19.1235	-13.5993	-14.7265	-12.1663	-12.4434
2018-11-10	-17.1873	-18.2323	-13.5689	-14.59	-12.1666	-12.4582
2018-11-10 01:00:00	-16.6189	-17.493	-13.497	-14.4062	-12.1425	-12.4675
2018-11-10 02:00:00	-16.0864	-16.8461	-13.4117	-14.2215	-12.1288	-12.4678
2018-11-10 03:00:00	-16.0745	-16.3863	-13.3246	-14.0478	-12.0983	-12.4592
2018-11-10 04:00:00	-17.0402	-16.5428	-13.3069	-13.9449	-12.0709	-12.4429
2018-11-10 05:00:00	-17.9622	-17.9323	-13.3705	-14.0341	-12.0511	-12.4221
2018-11-10 06:00:00	-18.5658	-19.4447	-13.4538	-14.3212	-12.0313	-12.4038
2018-11-10 07:00:00	-18.721	-19.7156	-13.5255	-14.5661	-12.0512	-12.3979
2018-11-10 08:00:00	-18.4153	-19.2665	-13.5689	-14.624	-12.0585	-12.4066
2018-11-10 09:00:00	-17.5605	-17.8177	-13.5419	-14.4921	-12.0673	-12.4223
2018-11-10 10:00:00	-16.7522	-17.0075	-13.4631	-14.2479	-12.0681	-12.4352
2018-11-10 11:00:00	-16.1394	-16.3351	-13.3656	-14.0527	-12.064	-12.4371
2018-11-10 12:00:00	-15.7278	-16.1082	-13.2645	-13.89	-12.0428	-12.4281
2018-11-10 13:00:00	-15.3793	-15.9166	-13.1695	-13.7847	-12.0142	-12.4111
2018-11-10 14:00:00	-15.1569	-15.7793	-13.0818	-13.6939	-11.9791	-12.3898
2018-11-10 15:00:00	-15.0197	-15.6514	-13.0031	-13.6185	-11.9419	-12.3666
2018-11-10 16:00:00	-15.0051	-15.5282	-12.9416	-13.5497	-11.8997	-12.3427
2018-11-10 17:00:00	-15.3223	-15.9425	-12.9043	-13.5328	-11.8657	-12.3185
2018-11-10 18:00:00	-15.8304	-16.5604	-12.9073	-13.611	-11.8324	-12.2955
2018-11-10 19:00:00	-15.9519	-16.9154	-12.9137	-13.7112	-11.8068	-12.2772
2018-11-10 20:00:00	-15.7882	-16.6533	-12.9137	-13.7431	-11.7883	-12.2658
2018-11-10 21:00:00	-15.6973	-16.3253	-12.8885	-13.6931	-11.7661	-12.2593
2018-11-10 22:00:00	-15.5303	-16.1366	-12.8592	-13.6336	-11.7525	-12.2532
2018-11-10 23:00:00	-15.4255	-16.0591	-12.8228	-13.5886	-11.731	-12.2451
2018-11-11	-15.3743	-15.9671	-12.7953	-13.5526	-11.7118	-12.2352
2018-11-11 01:00:00	-15.1522	-15.8939	-12.7608	-13.5166	-11.6878	-12.2243
2018-11-11 02:00:00	-14.7338	-15.4812	-12.7036	-13.4535	-11.6602	-12.2128
2018-11-11 03:00:00	-14.4351	-15.1741	-12.6351	-13.3528	-11.6396	-12.2002
2018-11-11 04:00:00	-14.208	-14.8956	-12.5627	-13.2599	-11.61	-12.185
2018-11-11 05:00:00	-14.0699	-14.6693	-12.4993	-13.1686	-11.5721	-12.1668
2018-11-11 06:00:00	-13.9387	-14.5639	-12.4382	-13.0927	-11.5414	-12.1461
2018-11-11 07:00:00	-13.9264	-14.3426	-12.3844	-13.0224	-11.5069	-12.1237
2018-11-11 08:00:00	-14.0165	-14.3276	-12.3466	-12.957	-11.473	-12.1004
2018-11-11 09:00:00	-13.9604	-14.4709	-12.3092	-12.9336	-11.4398	-12.0763
2018-11-11 10:00:00	-13.8413	-14.4385	-12.2735	-12.9204	-11.4089	-12.0529
2018-11-11 11:00:00	-13.6998	-14.3692	-12.226	-12.8888	-11.3787	-12.0314
2018-11-11 12:00:00	-13.5679	-14.2421	-12.1796	-12.8494	-11.3461	-12.011
2018-11-11 13:00:00	-13.5301	-14.152	-12.1322	-12.8042	-11.319	-11.9913
2018-11-11 14:00:00	-13.5097	-14.3048	-12.0901	-12.7837	-11.283	-11.9715
2018-11-11 15:00:00	-13.682	-14.4202	-12.0602	-12.7927	-11.2459	-11.952
2018-11-11 16:00:00	-13.8267	-14.6086	-12.0432	-12.81	-11.2191	-11.9343
2018-11-11 17:00:00	-14.1162	-14.9744	-12.0407	-12.859	-11.189	-11.9189
2018-11-11 18:00:00	-14.6202	-15.6932	-12.0559	-12.9694	-11.1696	-11.9067
2018-11-11 19:00:00	-15.211	-16.7127	-12.1005	-13.1656	-11.1436	-11.8994
2018-11-11 20:00:00	-15.559	-17.1672	-12.1589	-13.3727	-11.1432	-11.9001
2018-11-11 21:00:00	-15.6559	-17.5757	-12.2048	-13.5228	-11.1432	-11.9104
2018-11-11 22:00:00	-16.3002	-18.4784	-12.2576	-13.7153	-11.1432	-11.9278
2018-11-11 23:00:00	-17.0147	-19.0979	-12.3429	-13.9493	-11.1669	-11.9511
2018-11-12	-17.295	-19.126	-12.4303	-14.1068	-11.1775	-11.9819
2018-11-12 01:00:00	-17.6903	-18.8431	-12.5112	-14.1668	-11.2054	-12.0181
2018-11-12 02:00:00	-17.6955	-18.5222	-12.5851	-14.1592	-11.2324	-12.055
2018-11-12 03:00:00	-17.2102	-18.1756	-12.6071	-14.1273	-11.2687	-12.0885
2018-11-12 04:00:00	-16.8616	-17.7041	-12.6071	-14.0593	-11.2962	-12.1167
2018-11-12 05:00:00	-17.0501	-17.2795	-12.6237	-13.9639	-11.3217	-12.139
2018-11-12 06:00:00	-17.4728	-17.1282	-12.6571	-13.888	-11.3261	-12.1546
2018-11-12 07:00:00	-17.8586	-17.2133	-12.7079	-13.861	-11.3467	-12.1644
2018-11-12 08:00:00	-18.1368	-17.3883	-12.7656	-13.876	-11.3723	-12.1708
2018-11-12 09:00:00	-18.4479	-17.5173	-12.8263	-13.9056	-11.4032	-12.1767
2018-11-12 10:00:00	-18.5696	-17.6241	-12.8879	-13.9373	-11.4348	-12.1837
2018-11-12 11:00:00	-18.615	-17.6976	-12.9406	-13.9675	-11.4711	-12.1921
2018-11-12 12:00:00	-18.7771	-17.7287	-12.9894	-13.9929	-11.5027	-12.2016
2018-11-12 13:00:00	-18.5826	-17.7297	-13.0316	-14.0072	-11.5352	-12.2121
2018-11-12 14:00:00	-18.0292	-17.8073	-13.0408	-14.0301	-11.5637	-12.2228
2018-11-12 15:00:00	-17.6677	-17.7136	-13.0217	-14.0423	-11.5935	-12.2337
2018-11-12 16:00:00	-17.8884	-17.5281	-13.0213	-14.0217	-11.6042	-12.2447
2018-11-12 17:00:00	-17.7044	-17.4515	-13.0413	-13.9997	-11.6207	-12.2547
2018-11-12 18:00:00	-17.3108	-17.3305	-13.0158	-13.9804	-11.6207	-12.2629
2018-11-12 19:00:00	-16.9958	-17.1098	-12.9876	-13.9422	-11.6207	-12.2697
2018-11-12 20:00:00	-16.7374	-16.8883	-12.9527	-13.8899	-11.6207	-12.2747
2018-11-12 21:00:00	-16.4618	-16.6744	-12.9187	-13.8322	-11.6227	-12.2774
2018-11-12 22:00:00	-16.0425	-16.4759	-12.863	-13.7732	-11.6255	-12.2776
2018-11-12 23:00:00	-15.8001	-16.2492	-12.8	-13.7104	-11.602	-12.2755
2018-11-13	-15.7763	-15.9959	-12.7545	-13.6375	-11.5985	-12.2711
2018-11-13 01:00:00	-15.5687	-15.7912	-12.7212	-13.5651	-11.5737	-12.2645
2018-11-13 02:00:00	-15.389	-15.576	-12.6722	-13.4934	-11.5562	-12.2556
2018-11-13 03:00:00	-15.4516	-15.3753	-12.625	-13.4203	-11.5485	-12.2447
2018-11-13 04:00:00	-15.5118	-15.2226	-12.601	-13.3526	-11.5221	-12.232
2018-11-13 05:00:00	-15.2185	-15.1121	-12.5581	-13.2942	-11.5061	-12.2178
2018-11-13 06:00:00	-15.2537	-15.0306	-12.5296	-13.2444	-11.4948	-12.2026
2018-11-13 07:00:00	-15.2696	-14.982	-12.5065	-13.2036	-11.4774	-12.1868
2018-11-13 08:00:00	-15.2138	-14.9519	-12.4922	-13.1707	-11.4672	-12.1711
2018-11-13 09:00:00	-15.4622	-14.9428	-12.4751	-13.1447	-11.4417	-12.1557
2018-11-13 10:00:00	-15.9839	-14.9618	-12.5141	-13.1265	-11.4406	-12.1408
2018-11-13 11:00:00	-15.7593	-15.0323	-12.5287	-13.1183	-11.4201	-12.1269
2018-11-13 12:00:00	-16.0762	-15.2123	-12.5262	-13.1306	-11.41	-12.114
2018-11-13 13:00:00	-16.8342	-15.4976	-12.5675	-13.1706	-11.4087	-12.1028
2018-11-13 14:00:00	-17.4073	-15.8469	-12.635	-13.2396	-11.406	-12.0942
2018-11-13 15:00:00	-17.7727	-16.1351	-12.7098	-13.3172	-11.426	-12.0894
2018-11-13 16:00:00	-17.804	-16.4173	-12.7711	-13.3981	-11.4475	-12.0886
2018-11-13 17:00:00	-17.7564	-16.5829	-12.8109	-13.4723	-11.4813	-12.0918
2018-11-13 18:00:00	-17.6689	-16.6091	-12.8469	-13.519	-11.5111	-12.0983
2018-11-13 19:00:00	-17.8203	-16.6544	-12.8776	-13.5505	-11.5394	-12.1069
2018-11-13 20:00:00	-17.9703	-16.7315	-12.9181	-13.5821	-11.5606	-12.1162
2018-11-13 21:00:00	-18.3965	-16.8679	-12.9635	-13.6197	-11.5884	-12.1259
2018-11-13 22:00:00	-18.95	-17.1108	-13.0304	-13.6757	-11.6118	-12.1359
2018-11-13 23:00:00	-19.3754	-17.4156	-13.1094	-13.7529	-11.6458	-12.147
2018-11-14	-19.68	-17.7421	-13.193	-13.8466	-11.6874	-12.16
2018-11-14 01:00:00	-19.8476	-18.0017	-13.2737	-13.9426	-11.7374	-12.1758
2018-11-14 02:00:00	-19.7153	-18.2024	-13.3391	-14.0286	-11.789	-12.1945
2018-11-14 03:00:00	-19.6546	-18.4141	-13.3824	-14.1116	-11.8393	-12.2156
2018-11-14 04:00:00	-19.8196	-18.5844	-13.4325	-14.1923	-11.879	-12.2385
2018-11-14 05:00:00	-19.6249	-18.659	-13.4731	-14.2583	-11.9237	-12.263
2018-11-14 06:00:00	-19.2412	-18.6396	-13.4996	-14.3036	-11.9652	-12.2884
2018-11-14 07:00:00	-19.3706	-18.5313	-13.5054	-14.3215	-12.0036	-12.3138
2018-11-14 08:00:00	-19.8797	-18.527	-13.5525	-14.3323	-12.0342	-12.3381
2018-11-14 09:00:00	-20.2308	-18.679	-13.6177	-14.3665	-12.0676	-12.3606
2018-11-14 10:00:00	-20.5277	-18.858	-13.6875	-14.4209	-12.111	-12.382
2018-11-14 11:00:00	-20.6603	-19.0008	-13.7517	-14.4802	-12.1576	-12.4035
2018-11-14 12:00:00	-20.9362	-19.0731	-13.8219	-14.531	-12.2043	-12.4259
2018-11-14 13:00:00	-20.9739	-19.1264	-13.9	-14.573	-12.2543	-12.449
2018-11-14 14:00:00	-21.1104	-19.2025	-13.9571	-14.6115	-12.3021	-12.4723
2018-11-14 15:00:00	-21.3291	-19.3841	-14.0242	-14.664	-12.3519	-12.4957
2018-11-14 16:00:00	-21.5126	-19.5678	-14.0846	-14.7292	-12.3968	-12.5192
2018-11-14 17:00:00	-21.7218	-19.7111	-14.1548	-14.7953	-12.4474	-12.5436
2018-11-14 18:00:00	-21.7178	-19.7808	-14.2122	-14.85	-12.4943	-12.569
2018-11-14 19:00:00	-21.7788	-19.8635	-14.2669	-14.8986	-12.5473	-12.5953
2018-11-14 20:00:00	-21.8493	-19.9341	-14.3218	-14.9452	-12.5987	-12.6219
2018-11-14 21:00:00	-22.2022	-19.9966	-14.3963	-14.9889	-12.6492	-12.6485
2018-11-14 22:00:00	-22.0294	-20.0564	-14.4519	-15.0291	-12.7025	-12.675
2018-11-14 23:00:00	-22.1042	-20.1604	-14.4947	-15.0736	-12.7512	-12.7013
2018-11-15	-22.8788	-20.2544	-14.5743	-15.1222	-12.8028	-12.7275
2018-11-15 01:00:00	-22.5117	-20.3243	-14.661	-15.1661	-12.8541	-12.7538
2018-11-15 02:00:00	-22.4673	-20.455	-14.6946	-15.2153	-12.9075	-12.7803
2018-11-15 03:00:00	-22.6426	-20.5713	-14.7361	-15.2702	-12.9532	-12.8069
2018-11-15 04:00:00	-22.8398	-20.656	-14.8091	-15.3205	-13.0047	-12.834
2018-11-15 05:00:00	-22.9133	-20.7681	-14.8647	-15.3715	-13.0503	-12.8615
2018-11-15 06:00:00	-22.874	-20.8727	-14.9053	-15.4246	-13.0975	-12.8892
2018-11-15 07:00:00	-22.8703	-20.9596	-14.9477	-15.4757	-13.1457	-12.9174
2018-11-15 08:00:00	-22.818	-21.0195	-14.9938	-15.5225	-13.1899	-12.9458
2018-11-15 09:00:00	-22.91	-21.042	-15.0447	-15.5617	-13.2355	-12.9744
2018-11-15 10:00:00	-23.0321	-21.0403	-15.0902	-15.5925	-13.2806	-13.0029
2018-11-15 11:00:00	-22.8891	-21.0172	-15.1324	-15.6167	-13.3271	-13.0308
2018-11-15 12:00:00	-22.9495	-20.9911	-15.1647	-15.632	-13.368	-13.0579
2018-11-15 13:00:00	-23.0536	-21.083	-15.2082	-15.661	-13.41	-13.084
2018-11-15 14:00:00	-23.0579	-21.1109	-15.2587	-15.6931	-13.4521	-13.1092
2018-11-15 15:00:00	-23.2831	-21.1709	-15.3058	-15.7232	-13.4979	-13.1342
2018-11-15 16:00:00	-23.2148	-21.2605	-15.3528	-15.7618	-13.5422	-13.1589
2018-11-15 17:00:00	-23.2239	-21.3099	-15.3895	-15.7983	-13.5844	-13.1837
2018-11-15 18:00:00	-23.2651	-21.3967	-15.4324	-15.8366	-13.6315	-13.2087
2018-11-15 19:00:00	-23.2656	-21.4896	-15.4792	-15.8788	-13.6778	-13.2338
2018-11-15 20:00:00	-23.596	-21.6028	-15.5331	-15.9264	-13.7225	-13.2591
2018-11-15 21:00:00	-23.6587	-21.6643	-15.5956	-15.9718	-13.7744	-13.285
2018-11-15 22:00:00	-23.8947	-21.6865	-15.6558	-16.0081	-13.8201	-13.3113
2018-11-15 23:00:00	-24.0146	-21.7001	-15.7146	-16.0381	-13.8688	-13.3377
2018-11-16	-23.9556	-21.694	-15.7616	-16.0642	-13.9164	-13.364
2018-11-16 01:00:00	-23.9411	-21.6484	-15.8067	-16.0799	-13.9606	-13.3897
2018-11-16 02:00:00	-23.8115	-21.6569	-15.8389	-16.0959	-14.0022	-13.4147
2018-11-16 03:00:00	-24.1744	-21.6759	-15.8891	-16.116	-14.0431	-13.4387
2018-11-16 04:00:00	-24.0751	-21.7285	-15.9488	-16.1406	-14.0846	-13.4621
2018-11-16 05:00:00	-24.2122	-21.8175	-15.9948	-16.1728	-14.1262	-13.4851
2018-11-16 06:00:00	-24.2972	-21.9237	-16.0372	-16.2145	-14.1647	-13.508
2018-11-16 07:00:00	-24.2601	-21.956	-16.0769	-16.2515	-14.2129	-13.5314
2018-11-16 08:00:00	-24.3674	-21.9632	-16.122	-16.2793	-14.2535	-13.5552
2018-11-16 09:00:00	-24.4248	-21.969	-16.158	-16.3021	-14.295	-13.5792
2018-11-16 10:00:00	-24.9837	-22.0129	-16.2488	-16.3273	-14.3352	-13.6028
2018-11-16 11:00:00	-24.5276	-22.0653	-16.281	-16.3572	-14.3775	-13.6261
2018-11-16 12:00:00	-24.2231	-22.0848	-16.2853	-16.3857	-14.4165	-13.6493
2018-11-16 13:00:00	-24.0308	-22.0631	-16.3077	-16.4053	-14.4504	-13.6724
2018-11-16 14:00:00	-23.9453	-22.072	-16.3098	-16.4223	-14.4853	-13.6953
2018-11-16 15:00:00	-23.7311	-22.1082	-16.3257	-16.4448	-14.522	-13.7176
2018-11-16 16:00:00	-23.7495	-22.1069	-16.3457	-16.4666	-14.5539	-13.7396
2018-11-16 17:00:00	-23.655	-22.0489	-16.3676	-16.4782	-14.5874	-13.7613
2018-11-16 18:00:00	-23.677	-21.9841	-16.3847	-16.4802	-14.6115	-13.7825
2018-11-16 19:00:00	-24.0825	-21.9821	-16.4285	-16.485	-14.6444	-13.8029
2018-11-16 20:00:00	-23.9678	-22.0375	-16.4695	-16.5015	-14.6742	-13.8223
2018-11-16 21:00:00	-24.3398	-22.1124	-16.5079	-16.5275	-14.708	-13.8412
2018-11-16 22:00:00	-24.3778	-22.179	-16.5591	-16.5582	-14.7434	-13.8602
2018-11-16 23:00:00	-24.4707	-22.2035	-16.6038	-16.5848	-14.7794	-13.8796
2018-11-17	-24.8263	-22.2335	-16.6534	-16.6085	-14.816	-13.8994
2018-11-17 01:00:00	-24.9026	-22.2645	-16.7146	-16.6324	-14.8471	-13.9194
2018-11-17 02:00:00	-24.9435	-22.3028	-16.7599	-16.6566	-14.8892	-13.9394
2018-11-17 03:00:00	-25.0808	-22.3517	-16.797	-16.6834	-14.924	-13.9595
2018-11-17 04:00:00	-25.2426	-22.3801	-16.8419	-16.7096	-14.9537	-13.9796
2018-11-17 05:00:00	-25.2559	-22.4027	-16.8997	-16.7322	-14.9912	-13.9999
2018-11-17 06:00:00	-25.1403	-22.4827	-16.9303	-16.7593	-15.0284	-14.0202
2018-11-17 07:00:00	-25.6524	-22.6201	-16.9831	-16.8006	-15.0596	-14.0406
2018-11-17 08:00:00	-25.396	-22.706	-17.0342	-16.8458	-15.0975	-14.0614
2018-11-17 09:00:00	-25.3287	-22.7064	-17.0652	-16.8788	-15.1294	-14.0831
2018-11-17 10:00:00	-25.5434	-22.6542	-17.0881	-16.897	-15.1611	-14.1053
2018-11-17 11:00:00	-25.4834	-22.5954	-17.1235	-16.9025	-15.186	-14.1274
2018-11-17 12:00:00	-25.3641	-22.6889	-17.1431	-16.92	-15.2217	-14.1487
2018-11-17 13:00:00	-25.1942	-22.8673	-17.1526	-16.9642	-15.2574	-14.1692
2018-11-17 14:00:00	-25.1027	-22.9678	-17.1774	-17.014	-15.2891	-14.19
2018-11-17 15:00:00	-25.0829	-22.9698	-17.1981	-17.0495	-15.3245	-14.2118
2018-11-17 16:00:00	-25.4985	-22.9067	-17.2448	-17.0675	-15.3553	-14.2343
2018-11-17 17:00:00	-25.318	-22.824	-17.2832	-17.0715	-15.3857	-14.2568
2018-11-17 18:00:00	-25.0136	-22.7698	-17.2996	-17.0736	-15.3928	-14.2784
2018-11-17 19:00:00	-24.7657	-22.669	-17.2991	-17.0697	-15.4127	-14.2987
2018-11-17 20:00:00	-24.8926	-22.5681	-17.2996	-17.0579	-15.4497	-14.3178
2018-11-17 21:00:00	-24.3254	-22.496	-17.291	-17.0467	-15.45	-14.3355
2018-11-17 22:00:00	-23.955	-22.397	-17.2558	-17.0353	-15.4737	-14.3517
2018-11-17 23:00:00	-23.7217	-22.2109	-17.2345	-17.009	-15.4782	-14.3667
2018-11-18	-23.5056	-22.0363	-17.2057	-16.9711	-15.4656	-14.3802
2018-11-18 01:00:00	-23.3821	-21.9048	-17.1823	-16.9355	-15.4497	-14.3918
2018-11-18 02:00:00	-23.2107	-21.7698	-17.1565	-16.9007	-15.4498	-14.4014
2018-11-18 03:00:00	-23.0565	-21.664	-17.1323	-16.8674	-15.4387	-14.4094
2018-11-18 04:00:00	-22.8542	-21.5648	-17.1112	-16.839	-15.4115	-14.4159
2018-11-18 05:00:00	-22.7297	-21.3993	-17.0791	-16.8029	-15.4012	-14.4213
2018-11-18 06:00:00	-22.5133	-21.2304	-17.049	-16.7594	-15.3957	-14.4257
2018-11-18 07:00:00	-21.9097	-21.0241	-16.984	-16.7089	-15.3696	-14.4288
2018-11-18 08:00:00	-21.5865	-20.7812	-16.9038	-16.6481	-15.3415	-14.4303
2018-11-18 09:00:00	-21.4429	-20.5137	-16.8382	-16.5759	-15.3129	-14.4299
2018-11-18 10:00:00	-21.6298	-20.2982	-16.7914	-16.502	-15.2866	-14.4273
2018-11-18 11:00:00	-22.1402	-20.1634	-16.7865	-16.4382	-15.2539	-14.4225
2018-11-18 12:00:00	-22.4059	-20.1219	-16.7889	-16.3929	-15.2364	-14.4157
2018-11-18 13:00:00	-22.8879	-20.1399	-16.813	-16.3666	-15.207	-14.408
2018-11-18 14:00:00	-22.9453	-20.2181	-16.8307	-16.3572	-15.1835	-14.4004
2018-11-18 15:00:00	-23.1135	-20.3653	-16.8402	-16.3686	-15.1744	-14.3936
2018-11-18 16:00:00	-23.2188	-20.5202	-16.8642	-16.3938	-15.1744	-14.3885
2018-11-18 17:00:00	-22.7866	-20.6714	-16.8606	-16.4295	-15.1765	-14.3857
2018-11-18 18:00:00	-22.3963	-20.6616	-16.8407	-16.4525	-15.1753	-14.3854
2018-11-18 19:00:00	-22.3016	-20.5427	-16.8464	-16.4476	-15.1825	-14.3872
2018-11-18 20:00:00	-22.1264	-20.4117	-16.8293	-16.4251	-15.1856	-14.3898
2018-11-18 21:00:00	-22.3153	-20.3211	-16.806	-16.3994	-15.1832	-14.3919
2018-11-18 22:00:00	-22.3767	-20.2815	-16.7818	-16.3794	-15.1832	-14.3931
2018-11-18 23:00:00	-22.5276	-20.2939	-16.7631	-16.3691	-15.1831	-14.3934
2018-11-19	-24.1387	-20.3742	-16.8243	-16.3718	-15.1795	-14.3934
2018-11-19 01:00:00	-24.055	-20.5849	-16.9094	-16.3974	-15.1744	-14.3937
2018-11-19 02:00:00	-24.5531	-20.9449	-16.959	-16.4597	-15.1779	-14.3951
2018-11-19 03:00:00	-24.6897	-21.3436	-17.0125	-16.5523	-15.2098	-14.399
2018-11-19 04:00:00	-24.9199	-21.7213	-17.0614	-16.6582	-15.2414	-14.4068
2018-11-19 05:00:00	-25.0667	-22.0518	-17.1122	-16.7688	-15.2827	-14.4191
2018-11-19 06:00:00	-25.3811	-22.2414	-17.1681	-16.8642	-15.328	-14.4357
2018-11-19 07:00:00	-25.3316	-22.3786	-17.2404	-16.9405	-15.3761	-14.4559
2018-11-19 08:00:00	-25.1363	-22.4839	-17.2675	-17.0068	-15.3989	-14.4783
2018-11-19 09:00:00	-25.0369	-22.5223	-17.2802	-17.058	-15.4433	-14.502
2018-11-19 10:00:00	-25.2081	-22.5608	-17.313	-17.0993	-15.4806	-14.5262
2018-11-19 11:00:00	-25.1172	-22.5726	-17.338	-17.134	-15.5135	-14.5503
2018-11-19 12:00:00	-25.2451	-22.5623	-17.3687	-17.1596	-15.5509	-14.5739
2018-11-19 13:00:00	-25.2984	-22.5605	-17.411	-17.1816	-15.5825	-14.5967
2018-11-19 14:00:00	-25.6407	-22.5481	-17.4689	-17.1988	-15.6131	-14.6186
2018-11-19 15:00:00	-25.404	-22.6649	-17.5048	-17.2237	-15.6342	-14.6396
2018-11-19 16:00:00	-25.4866	-22.9497	-17.5431	-17.2861	-15.6687	-14.66
2018-11-19 17:00:00	-25.4916	-23.0514	-17.5712	-17.3534	-15.6963	-14.6809
2018-11-19 18:00:00	-25.7658	-22.9809	-17.5982	-17.3847	-15.7304	-14.7033
2018-11-19 19:00:00	-26.2378	-22.9769	-17.6834	-17.404	-15.7573	-14.7265
2018-11-19 20:00:00	-25.9334	-22.9937	-17.7125	-17.4248	-15.789	-14.7491
2018-11-19 21:00:00	-25.9376	-23.072	-17.7391	-17.4549	-15.8158	-14.7709
2018-11-19 22:00:00	-25.7911	-23.0805	-17.7418	-17.4835	-15.8473	-14.7923
2018-11-19 23:00:00	-25.7221	-23.066	-17.746	-17.5024	-15.8793	-14.8135
2018-11-20	-25.8741	-23.0635	-17.7833	-17.5188	-15.912	-14.8344
2018-11-20 01:00:00	-25.7083	-23.0625	-17.8011	-17.5345	-15.945	-14.8547
2018-11-20 02:00:00	-25.5503	-23.0821	-17.8161	-17.5511	-15.9682	-14.8744
2018-11-20 03:00:00	-25.6189	-23.1186	-17.8307	-17.5727	-15.9991	-14.8936
2018-11-20 04:00:00	-25.6961	-23.1196	-17.8485	-17.5913	-16.0254	-14.9124
2018-11-20 05:00:00	-25.627	-23.1406	-17.8814	-17.6095	-16.0532	-14.9311
2018-11-20 06:00:00	-25.584	-23.1455	-17.8972	-17.6265	-16.0793	-14.9496
2018-11-20 07:00:00	-25.6679	-23.1607	-17.9197	-17.6443	-16.1011	-14.9678
2018-11-20 08:00:00	-25.7044	-23.1227	-17.9475	-17.6559	-16.1292	-14.9857
2018-11-20 09:00:00	-25.6769	-23.1122	-17.9576	-17.6627	-16.1441	-15.0033
2018-11-20 10:00:00	-25.6401	-23.169	-17.9851	-17.6801	-16.1659	-15.0204
2018-11-20 11:00:00	-25.5917	-23.208	-18.0089	-17.7008	-16.1942	-15.0371
2018-11-20 12:00:00	-25.5244	-23.2772	-18.0121	-17.7281	-16.2067	-15.0538
2018-11-20 13:00:00	-25.4144	-23.2076	-18.0384	-17.7448	-16.2279	-15.0707
2018-11-20 14:00:00	-25.1506	-23.0382	-18.0332	-17.735	-16.2521	-15.0878
2018-11-20 15:00:00	-24.9638	-22.8422	-18.009	-17.7069	-16.2522	-15.1041
2018-11-20 16:00:00	-24.8057	-22.6469	-18.0047	-17.6679	-16.2547	-15.1186
2018-11-20 17:00:00	-24.7627	-22.5068	-17.9839	-17.6296	-16.2781	-15.1307
2018-11-20 18:00:00	-24.7088	-22.3984	-17.983	-17.5965	-16.285	-15.1405
2018-11-20 19:00:00	-24.6161	-22.3258	-17.9833	-17.5705	-16.2853	-15.1485
2018-11-20 20:00:00	-24.3943	-22.2432	-17.9674	-17.547	-16.2883	-15.155
2018-11-20 21:00:00	-23.8617	-22.1468	-17.9409	-17.5239	-16.2896	-15.1606
2018-11-20 22:00:00	-23.3359	-21.912	-17.8817	-17.4858	-16.271	-15.1655
2018-11-20 23:00:00	-22.7828	-21.5443	-17.8153	-17.413	-16.2618	-15.1693
2018-11-21	-22.31	-21.2227	-17.7395	-17.3252	-16.2398	-15.1709
2018-11-21 01:00:00	-21.4412	-20.8789	-17.639	-17.2316	-16.2078	-15.1693
2018-11-21 02:00:00	-20.7901	-20.4932	-17.5095	-17.1253	-16.1677	-15.1643
2018-11-21 03:00:00	-20.4354	-20.1	-17.3962	-17.0081	-16.1179	-15.1558
2018-11-21 04:00:00	-20.33	-19.7432	-17.3003	-16.8866	-16.0693	-15.1437
2018-11-21 05:00:00	-20.2127	-19.4806	-17.2247	-16.7757	-16.0155	-15.128
2018-11-21 06:00:00	-19.8658	-19.2409	-17.1419	-16.6761	-15.9685	-15.1093
2018-11-21 07:00:00	-19.437	-18.9839	-17.0483	-16.5788	-15.9153	-15.0883
2018-11-21 08:00:00	-19.0244	-18.6909	-16.9446	-16.476	-15.8614	-15.0657
2018-11-21 09:00:00	-18.8643	-18.4275	-16.8428	-16.3702	-15.8029	-15.0415
2018-11-21 10:00:00	-18.6285	-18.2421	-16.7573	-16.2761	-15.7476	-15.0156
2018-11-21 11:00:00	-18.3484	-18.0355	-16.6645	-16.1879	-15.6884	-14.9884
2018-11-21 12:00:00	-18.1129	-17.8276	-16.573	-16.0989	-15.6306	-14.9603
2018-11-21 13:00:00	-17.8971	-17.6274	-16.4805	-16.0115	-15.569	-14.9316
2018-11-21 14:00:00	-17.7209	-17.4235	-16.3924	-15.9244	-15.5117	-14.9021
2018-11-21 15:00:00	-17.7532	-17.2424	-16.3145	-15.8385	-15.4497	-14.872
2018-11-21 16:00:00	-18.3177	-17.1761	-16.2694	-15.764	-15.3955	-14.8414
2018-11-21 17:00:00	-19.0047	-17.387	-16.2741	-15.7326	-15.3406	-14.8104
2018-11-21 18:00:00	-18.9408	-17.751	-16.28	-15.7617	-15.2986	-14.7805
2018-11-21 19:00:00	-18.5947	-17.8731	-16.242	-15.7968	-15.2644	-14.7539
2018-11-21 20:00:00	-18.3636	-17.7923	-16.1948	-15.7943	-15.2281	-14.7319
2018-11-21 21:00:00	-18.2874	-17.6937	-16.1469	-15.7685	-15.1893	-14.7131
2018-11-21 22:00:00	-18.1447	-17.598	-16.0966	-15.7354	-15.1525	-14.6955
2018-11-21 23:00:00	-18.0224	-17.5192	-16.0425	-15.7002	-15.1084	-14.6782
2018-11-22	-18.0626	-17.4685	-15.997	-15.6673	-15.0709	-14.6608
2018-11-22 01:00:00	-18.4076	-17.4735	-15.9655	-15.6419	-15.0318	-14.6433
2018-11-22 02:00:00	-18.8373	-17.5855	-15.9619	-15.6335	-14.986	-14.6259
2018-11-22 03:00:00	-19.0889	-17.8323	-15.9817	-15.6559	-14.961	-14.6093
2018-11-22 04:00:00	-19.4541	-18.0924	-15.9906	-15.7029	-14.9374	-14.5946
2018-11-22 05:00:00	-19.7443	-18.2816	-16.0169	-15.7524	-14.9151	-14.5829
2018-11-22 06:00:00	-19.8198	-18.4281	-16.0449	-15.7969	-14.9092	-14.5746
2018-11-22 07:00:00	-20.2001	-18.541	-16.052	-15.8338	-14.9087	-14.5691
2018-11-22 08:00:00	-20.8683	-18.7227	-16.1145	-15.8751	-14.8845	-14.5659
2018-11-22 09:00:00	-20.4877	-18.993	-16.1307	-15.932	-14.8777	-14.5646
2018-11-22 10:00:00	-20.2865	-19.3477	-16.1311	-16.0166	-14.8781	-14.5653
2018-11-22 11:00:00	-19.8323	-19.474	-16.1076	-16.0945	-14.8797	-14.569
2018-11-22 12:00:00	-19.6672	-19.3376	-16.0769	-16.1223	-14.8804	-14.5759
2018-11-22 13:00:00	-19.7415	-19.1557	-16.0514	-16.1092	-14.8692	-14.5841
2018-11-22 14:00:00	-20.0059	-19.1037	-16.0454	-16.0927	-14.8504	-14.5915
2018-11-22 15:00:00	-20.0776	-19.1938	-16.0681	-16.0982	-14.8491	-14.5969
2018-11-22 16:00:00	-20.2094	-19.3192	-16.0719	-16.1243	-14.8481	-14.6011
2018-11-22 17:00:00	-20.5053	-19.3928	-16.078	-16.1513	-14.846	-14.6053
2018-11-22 18:00:00	-20.6301	-19.4999	-16.0994	-16.1798	-14.8444	-14.6103
2018-11-22 19:00:00	-20.7658	-19.6429	-16.1304	-16.2161	-14.844	-14.6159
2018-11-22 20:00:00	-21.0103	-19.8339	-16.1591	-16.2651	-14.8441	-14.6225
2018-11-22 21:00:00	-21.0359	-19.9942	-16.1908	-16.319	-14.8641	-14.6305
2018-11-22 22:00:00	-20.6446	-20.0808	-16.2028	-16.3687	-14.8722	-14.64
2018-11-22 23:00:00	-20.1025	-19.9293	-16.1689	-16.387	-14.8876	-14.6511
2018-11-23	-20.0367	-19.6063	-16.1435	-16.3532	-14.9021	-14.6626
2018-11-23 01:00:00	-20.099	-19.3982	-16.1258	-16.3005	-14.8802	-14.6724
2018-11-23 02:00:00	-20.7607	-19.3942	-16.1378	-16.2697	-14.8721	-14.679
2018-11-23 03:00:00	-21.3804	-19.5709	-16.1985	-16.2779	-14.8721	-14.6829
2018-11-23 04:00:00	-21.4668	-19.8434	-16.2436	-16.3213	-14.8742	-14.6859
2018-11-23 05:00:00	-21.6406	-20.1476	-16.2856	-16.3901	-14.9001	-14.69
2018-11-23 06:00:00	-21.5715	-20.3752	-16.3073	-16.4642	-14.9003	-14.6967
2018-11-23 07:00:00	-21.7045	-20.5241	-16.3301	-16.5296	-14.9239	-14.7065
2018-11-23 08:00:00	-21.7466	-20.6041	-16.358	-16.5798	-14.937	-14.7188
2018-11-23 09:00:00	-21.7783	-20.714	-16.3847	-16.6253	-14.9568	-14.7329
2018-11-23 10:00:00	-21.9954	-20.8078	-16.4117	-16.6719	-14.9757	-14.7479
2018-11-23 11:00:00	-22.2846	-20.8408	-16.469	-16.7078	-14.9997	-14.7636
2018-11-23 12:00:00	-21.5493	-20.8732	-16.4787	-16.739	-15.0133	-14.7797
2018-11-23 13:00:00	-21.1054	-20.7447	-16.4459	-16.7519	-15.0282	-14.7958
2018-11-23 14:00:00	-20.8106	-20.4737	-16.4206	-16.7247	-15.0416	-14.8114
2018-11-23 15:00:00	-20.3774	-20.2908	-16.3749	-16.6835	-15.0416	-14.8252
2018-11-23 16:00:00	-20.0623	-20.1063	-16.332	-16.6471	-15.0414	-14.836
2018-11-23 17:00:00	-19.6901	-19.718	-16.2787	-16.5811	-15.0162	-14.844
2018-11-23 18:00:00	-19.2117	-19.3114	-16.2133	-16.4854	-15.0202	-14.8489
2018-11-23 19:00:00	-18.9941	-18.9308	-16.143	-16.3792	-14.9939	-14.8497
2018-11-23 20:00:00	-18.5699	-18.6223	-16.0721	-16.2748	-14.9659	-14.8461
2018-11-23 21:00:00	-18.4199	-18.3735	-15.9949	-16.1801	-14.9403	-14.8381
2018-11-23 22:00:00	-18.4858	-18.1467	-15.9444	-16.0923	-14.905	-14.8268
2018-11-23 23:00:00	-18.3867	-17.967	-15.8982	-16.0112	-14.8695	-14.8128
2018-11-24	-18.27	-17.8538	-15.8581	-15.944	-14.8417	-14.7969
2018-11-24 01:00:00	-17.9022	-17.7377	-15.7951	-15.8864	-14.8077	-14.7797
2018-11-24 02:00:00	-17.6906	-17.5867	-15.731	-15.8272	-14.7706	-14.762
2018-11-24 03:00:00	-17.8056	-17.4463	-15.6739	-15.766	-14.7394	-14.7439
2018-11-24 04:00:00	-18.399	-17.3597	-15.6625	-15.7114	-14.7061	-14.7253
2018-11-24 05:00:00	-18.1454	-17.3202	-15.6468	-15.6691	-14.6758	-14.7063
2018-11-24 06:00:00	-17.8744	-17.2635	-15.6054	-15.6329	-14.642	-14.6874
2018-11-24 07:00:00	-17.7116	-17.1845	-15.5583	-15.5944	-14.6194	-14.6689
2018-11-24 08:00:00	-17.8678	-17.1589	-15.5354	-15.5589	-14.5908	-14.6508
2018-11-24 09:00:00	-18.2381	-17.253	-15.5126	-15.5431	-14.5699	-14.633
2018-11-24 10:00:00	-18.1084	-17.4009	-15.5183	-15.551	-14.5477	-14.6161
2018-11-24 11:00:00	-18.4863	-17.5277	-15.5085	-15.5673	-14.5202	-14.6008
2018-11-24 12:00:00	-19.0762	-17.7102	-15.5334	-15.5937	-14.5152	-14.5878
2018-11-24 13:00:00	-20.073	-17.9519	-15.6086	-15.6358	-14.5148	-14.5772
2018-11-24 14:00:00	-20.6342	-18.2883	-15.6807	-15.7009	-14.5115	-14.5694
2018-11-24 15:00:00	-21.0926	-18.669	-15.7656	-15.7876	-14.5067	-14.5648
2018-11-24 16:00:00	-21.1141	-19.0982	-15.8295	-15.8935	-14.5165	-14.5643
2018-11-24 17:00:00	-21.4783	-19.5193	-15.8825	-16.0138	-14.5437	-14.5683
2018-11-24 18:00:00	-21.9516	-19.8659	-15.9623	-16.1329	-14.5744	-14.5772
2018-11-24 19:00:00	-22.2269	-20.1741	-16.0432	-16.2453	-14.616	-14.5905
2018-11-24 20:00:00	-22.9149	-20.4465	-16.124	-16.3523	-14.6618	-14.6077
2018-11-24 21:00:00	-22.597	-20.6695	-16.2149	-16.4508	-14.7101	-14.628
2018-11-24 22:00:00	-22.1339	-20.8327	-16.2403	-16.5388	-14.7439	-14.6507
2018-11-24 23:00:00	-22.2184	-20.8756	-16.2633	-16.605	-14.7821	-14.6751
2018-11-25	-21.43	-20.8814	-16.2501	-16.6487	-14.8054	-14.7002
2018-11-25 01:00:00	-21.6551	-20.9435	-16.2518	-16.6891	-14.8284	-14.7249
2018-11-25 02:00:00	-21.9468	-21.0124	-16.2851	-16.7314	-14.8434	-14.7488
2018-11-25 03:00:00	-21.6302	-21.0596	-16.3097	-16.7722	-14.8437	-14.772
2018-11-25 04:00:00	-21.5309	-20.9883	-16.2981	-16.7975	-14.8688	-14.7947
2018-11-25 05:00:00	-21.2801	-20.8013	-16.2813	-16.7943	-14.8721	-14.8166
2018-11-25 06:00:00	-21.4446	-20.565	-16.2693	-16.7656	-14.8721	-14.8368
2018-11-25 07:00:00	-21.4286	-20.3381	-16.296	-16.7244	-14.8721	-14.8542
2018-11-25 08:00:00	-20.3199	-20.1053	-16.2342	-16.675	-14.8721	-14.8684
2018-11-25 09:00:00	-20.6373	-19.9022	-16.1829	-16.6223	-14.8721	-14.8791
2018-11-25 10:00:00	-20.4271	-19.7358	-16.1759	-16.5717	-14.8559	-14.8866
2018-11-25 11:00:00	-19.8985	-19.6192	-16.1272	-16.5289	-14.8439	-14.8913
2018-11-25 12:00:00	-20.2869	-19.495	-16.0966	-16.4898	-14.8439	-14.8937
2018-11-25 13:00:00	-20.8564	-19.4003	-16.1253	-16.4514	-14.8354	-14.8946
2018-11-25 14:00:00	-20.9295	-19.4344	-16.1208	-16.4303	-14.8157	-14.8941
2018-11-25 15:00:00	-21.0213	-19.5403	-16.1339	-16.434	-14.8157	-14.8928
2018-11-25 16:00:00	-21.3772	-19.6364	-16.1677	-16.4491	-14.8157	-14.8919
2018-11-25 17:00:00	-21.6511	-19.7683	-16.2085	-16.4726	-14.8162	-14.8922
2018-11-25 18:00:00	-23.4077	-19.9461	-16.3077	-16.509	-14.8439	-14.894
2018-11-25 19:00:00	-23.4527	-20.1614	-16.4567	-16.5591	-14.8574	-14.8976
2018-11-25 20:00:00	-23.262	-20.4189	-16.4864	-16.6219	-14.879	-14.9033
2018-11-25 21:00:00	-23.0727	-20.7325	-16.5208	-16.7023	-14.9056	-14.9116
2018-11-25 22:00:00	-22.8205	-21.0067	-16.5208	-16.7914	-14.9411	-14.9228
2018-11-25 23:00:00	-22.9054	-21.2187	-16.5447	-16.8745	-14.9871	-14.9373
2018-11-26	-23.1603	-21.4038	-16.577	-16.953	-15.0285	-14.9546
2018-11-26 01:00:00	-23.208	-21.4731	-16.6244	-17.0162	-15.0705	-14.9742
2018-11-26 02:00:00	-22.9314	-21.4916	-16.6423	-17.0588	-15.1123	-14.9952
2018-11-26 03:00:00	-22.6923	-21.5559	-16.6624	-17.0959	-15.1562	-15.0168
2018-11-26 04:00:00	-22.4156	-21.645	-16.6399	-17.1399	-15.1872	-15.038
2018-11-26 05:00:00	-22.1954	-21.614	-16.6367	-17.1711	-15.2238	-15.0592
2018-11-26 06:00:00	-22.1199	-21.5479	-16.644	-17.1851	-15.2479	-15.0801
2018-11-26 07:00:00	-22.4873	-21.4489	-16.6735	-17.1862	-15.2718	-15.1001
2018-11-26 08:00:00	-22.6041	-21.3827	-16.7164	-17.1817	-15.2879	-15.1187
2018-11-26 09:00:00	-22.9289	-21.3906	-16.7692	-17.1841	-15.3019	-15.1356
2018-11-26 10:00:00	-22.8164	-21.4419	-16.7849	-17.2005	-15.3213	-15.151
2018-11-26 11:00:00	-23.1302	-21.4098	-16.8298	-17.2125	-15.3447	-15.1657
2018-11-26 12:00:00	-22.7133	-21.3902	-16.8422	-17.2174	-15.3708	-15.1802
2018-11-26 13:00:00	-22.5926	-21.3971	-16.8402	-17.2268	-15.3902	-15.194
2018-11-26 14:00:00	-22.3375	-21.3324	-16.8402	-17.2308	-15.4016	-15.2073
2018-11-26 15:00:00	-21.9651	-21.2055	-16.8246	-17.2195	-15.4096	-15.2202
2018-11-26 16:00:00	-21.6575	-21.0519	-16.7965	-17.1956	-15.4345	-15.232
2018-11-26 17:00:00	-21.7872	-20.8806	-16.7902	-17.1625	-15.4385	-15.2424
2018-11-26 18:00:00	-21.5327	-20.726	-16.7828	-17.1229	-15.4384	-15.2508
2018-11-26 19:00:00	-21.5075	-20.6757	-16.761	-17.0933	-15.4384	-15.2572
2018-11-26 20:00:00	-21.2344	-20.6674	-16.7473	-17.0791	-15.4342	-15.2619
2018-11-26 21:00:00	-21.0565	-20.6184	-16.7181	-17.0685	-15.4113	-15.2656
2018-11-26 22:00:00	-20.6771	-20.4754	-16.6772	-17.0458	-15.4103	-15.2691
2018-11-26 23:00:00	-20.782	-20.2637	-16.6452	-17.0037	-15.4103	-15.272
2018-11-27	-20.5883	-20.0634	-16.6177	-16.9506	-15.4039	-15.2737
2018-11-27 01:00:00	-20.7381	-19.9177	-16.6136	-16.8994	-15.3819	-15.2736
2018-11-27 02:00:00	-20.5463	-19.822	-16.5834	-16.8564	-15.3615	-15.2715
2018-11-27 03:00:00	-20.3082	-19.7818	-16.5496	-16.824	-15.3445	-15.2679
2018-11-27 04:00:00	-20.1324	-19.7798	-16.5129	-16.8053	-15.3232	-15.2636
2018-11-27 05:00:00	-19.8537	-19.7089	-16.4599	-16.7864	-15.2967	-15.259
2018-11-27 06:00:00	-19.8178	-19.5743	-16.4206	-16.7552	-15.2881	-15.2546
2018-11-27 07:00:00	-19.8152	-19.426	-16.386	-16.7137	-15.2653	-15.25
2018-11-27 08:00:00	-20.2604	-19.3229	-16.3816	-16.6723	-15.24	-15.2447
2018-11-27 09:00:00	-19.9707	-19.2874	-16.365	-16.64	-15.2205	-15.2384
2018-11-27 10:00:00	-19.8615	-19.3256	-16.3381	-16.6253	-15.1971	-15.2314
2018-11-27 11:00:00	-19.7397	-19.332	-16.3056	-16.6176	-15.1832	-15.2245
2018-11-27 12:00:00	-19.9009	-19.3335	-16.2981	-16.6095	-15.1705	-15.2181
2018-11-27 13:00:00	-19.8041	-19.3306	-16.2724	-16.6034	-15.1549	-15.2125
2018-11-27 14:00:00	-19.7092	-19.2693	-16.2472	-16.591	-15.1396	-15.2075
2018-11-27 15:00:00	-19.8232	-19.2146	-16.2232	-16.5715	-15.1265	-15.2028
2018-11-27 16:00:00	-19.6236	-19.221	-16.206	-16.5597	-15.1168	-15.1982
2018-11-27 17:00:00	-19.6412	-19.1676	-16.1869	-16.5489	-15.1024	-15.1935
2018-11-27 18:00:00	-19.2385	-19.0312	-16.1543	-16.5221	-15.0972	-15.189
2018-11-27 19:00:00	-19.1616	-18.9005	-16.1103	-16.4863	-15.0788	-15.1842
2018-11-27 20:00:00	-18.9085	-18.7286	-16.0879	-16.4432	-15.0712	-15.1786
2018-11-27 21:00:00	-18.8909	-18.5136	-16.0293	-16.3878	-15.0448	-15.1718
2018-11-27 22:00:00	-18.6937	-18.2818	-16.0079	-16.3218	-15.0233	-15.1636
2018-11-27 23:00:00	-18.3814	-18.0688	-15.9456	-16.2508	-14.9949	-15.1534
2018-11-28	-18.4321	-17.9123	-15.9085	-16.1845	-14.9699	-15.1412
2018-11-28 01:00:00	-18.2489	-17.7908	-15.8677	-16.1263	-14.9467	-15.1271
2018-11-28 02:00:00	-17.8938	-17.694	-15.8142	-16.0748	-14.9172	-15.1117
2018-11-28 03:00:00	-17.8678	-17.6181	-15.7572	-16.03	-14.8868	-15.0955
2018-11-28 04:00:00	-17.7709	-17.5375	-15.7175	-15.9885	-14.8572	-15.079
2018-11-28 05:00:00	-17.5379	-17.464	-15.6627	-15.9485	-14.8253	-15.0623
2018-11-28 06:00:00	-17.3527	-17.4022	-15.6095	-15.9118	-14.7943	-15.0456
2018-11-28 07:00:00	-17.1485	-17.3355	-15.5506	-15.8769	-14.7576	-15.029
2018-11-28 08:00:00	-16.9753	-17.2506	-15.4938	-15.8407	-14.73	-15.0125
2018-11-28 09:00:00	-16.8337	-17.1425	-15.4379	-15.8002	-14.6987	-14.9961
2018-11-28 10:00:00	-16.7343	-17.0238	-15.3866	-15.7555	-14.6592	-14.9796
2018-11-28 11:00:00	-16.6135	-16.8978	-15.3341	-15.7077	-14.6292	-14.9628
2018-11-28 12:00:00	-16.4955	-16.7706	-15.2835	-15.6576	-14.5929	-14.9455
2018-11-28 13:00:00	-16.3607	-16.6384	-15.2303	-15.6063	-14.5602	-14.9276
2018-11-28 14:00:00	-16.1653	-16.4673	-15.1751	-15.5497	-14.5202	-14.909
2018-11-28 15:00:00	-15.9834	-16.2532	-15.1137	-15.4823	-14.4832	-14.8897
2018-11-28 16:00:00	-15.8333	-16.0503	-15.0553	-15.4081	-14.447	-14.8694
2018-11-28 17:00:00	-15.7166	-15.8845	-14.9962	-15.3365	-14.4057	-14.8476
2018-11-28 18:00:00	-15.6177	-15.7429	-14.943	-15.2681	-14.3677	-14.8245
2018-11-28 19:00:00	-15.5388	-15.6896	-14.8903	-15.2124	-14.3294	-14.8003
2018-11-28 20:00:00	-15.4599	-15.6769	-14.8424	-15.1719	-14.2916	-14.7755
2018-11-28 21:00:00	-15.3908	-15.6858	-14.7926	-15.1421	-14.2557	-14.7509
2018-11-28 22:00:00	-15.3047	-15.6671	-14.7462	-15.1177	-14.217	-14.7271
2018-11-28 23:00:00	-15.1807	-15.5369	-14.6992	-15.0808	-14.185	-14.7043
2018-11-29	-15.0707	-15.3594	-14.6466	-15.0266	-14.1472	-14.6822
2018-11-29 01:00:00	-14.969	-15.1961	-14.596	-14.9645	-14.1053	-14.66
2018-11-29 02:00:00	-14.8661	-15.0846	-14.5462	-14.9069	-14.0723	-14.637
2018-11-29 03:00:00	-14.7781	-14.9588	-14.496	-14.8517	-14.0369	-14.6131
2018-11-29 04:00:00	-14.7107	-14.8194	-14.4475	-14.7937	-13.9924	-14.5887
2018-11-29 05:00:00	-14.6386	-14.6636	-14.4037	-14.732	-13.9611	-14.5637
2018-11-29 06:00:00	-14.5547	-14.5006	-14.3538	-14.6666	-13.9223	-14.5381
2018-11-29 07:00:00	-14.4843	-14.3404	-14.3107	-14.5992	-13.8801	-14.5117
2018-11-29 08:00:00	-14.4357	-14.2493	-14.2687	-14.5338	-13.8508	-14.4846
2018-11-29 09:00:00	-14.421	-14.383	-14.2293	-14.5027	-13.8154	-14.4566
2018-11-29 10:00:00	-14.4207	-14.5562	-14.1909	-14.504	-13.7751	-14.4289
2018-11-29 11:00:00	-14.3779	-14.7187	-14.1533	-14.5196	-13.7423	-14.4031
2018-11-29 12:00:00	-14.337	-14.7765	-14.1145	-14.5326	-13.7055	-14.3799
2018-11-29 13:00:00	-14.2846	-14.6927	-14.0762	-14.5223	-13.6737	-14.3595
2018-11-29 14:00:00	-14.2178	-14.5688	-14.0399	-14.4913	-13.6369	-14.3408
2018-11-29 15:00:00	-14.1382	-14.4311	-13.9949	-14.4496	-13.6041	-14.3224
2018-11-29 16:00:00	-14.0561	-14.2845	-13.9597	-14.4008	-13.5728	-14.3036
2018-11-29 17:00:00	-13.9775	-14.1449	-13.9172	-14.3475	-13.5388	-14.2838
2018-11-29 18:00:00	-13.9285	-14.0404	-13.8768	-14.2964	-13.5137	-14.263
2018-11-29 19:00:00	-13.8733	-13.9326	-13.8436	-14.248	-13.4806	-14.2411
2018-11-29 20:00:00	-13.8393	-13.7986	-13.8051	-14.1951	-13.4473	-14.2186
2018-11-29 21:00:00	-13.813	-13.7019	-13.7678	-14.1425	-13.4197	-14.1953
2018-11-29 22:00:00	-13.777	-13.6479	-13.7398	-14.0978	-13.3883	-14.1714
2018-11-29 23:00:00	-13.7477	-13.614	-13.704	-14.0606	-13.3577	-14.1472
2018-11-30	-13.7128	-13.5963	-13.6701	-14.0288	-13.3235	-14.1229
2018-11-30 01:00:00	-13.6829	-13.5994	-13.6397	-14.0033	-13.2986	-14.0991
2018-11-30 02:00:00	-13.648	-13.6102	-13.6074	-13.983	-13.2657	-14.0758
2018-11-30 03:00:00	-13.6134	-13.6226	-13.576	-13.966	-13.239	-14.0533
2018-11-30 04:00:00	-13.5857	-13.6338	-13.5421	-13.9509	-13.2059	-14.0316
2018-11-30 05:00:00	-13.5541	-13.6431	-13.5156	-13.9369	-13.1816	-14.0109
2018-11-30 06:00:00	-13.5339	-13.6502	-13.4818	-13.9237	-13.1523	-13.991
2018-11-30 07:00:00	-13.5057	-13.6554	-13.4522	-13.9109	-13.1247	-13.9719
2018-11-30 08:00:00	-13.4801	-13.6587	-13.4243	-13.8984	-13.0932	-13.9535
2018-11-30 09:00:00	-13.4607	-13.6604	-13.3974	-13.886	-13.0714	-13.9358
2018-11-30 10:00:00	-13.4344	-13.6606	-13.3711	-13.8737	-13.043	-13.9186
2018-11-30 11:00:00	-13.4192	-13.6595	-13.3398	-13.8614	-13.0191	-13.9019
2018-11-30 12:00:00	-13.3933	-13.6572	-13.3166	-13.8492	-12.9873	-13.8856
2018-11-30 13:00:00	-13.3659	-13.6538	-13.2881	-13.837	-12.9672	-13.8698
2018-11-30 14:00:00	-13.3335	-13.6494	-13.262	-13.8248	-12.94	-13.8543
2018-11-30 15:00:00	-13.3125	-13.6442	-13.2338	-13.8126	-12.9163	-13.8392
2018-11-30 16:00:00	-13.2825	-13.6382	-13.2071	-13.8003	-12.8863	-13.8244
2018-11-30 17:00:00	-13.2623	-13.6315	-13.1834	-13.7881	-12.868	-13.8099
2018-11-30 18:00:00	-13.2366	-13.6241	-13.1562	-13.7758	-12.8395	-13.7956
2018-11-30 19:00:00	-13.2079	-13.6162	-13.1311	-13.7636	-12.8188	-13.7816
2018-11-30 20:00:00	-13.1853	-13.6078	-13.1008	-13.7513	-12.7924	-13.7678
2018-11-30 21:00:00	-13.1574	-13.5989	-13.0805	-13.739	-12.7646	-13.7542
2018-11-30 22:00:00	-13.131	-13.5897	-13.0518	-13.7268	-12.7446	-13.7408
2018-11-30 23:00:00	-13.1025	-13.58	-13.031	-13.7145	-12.7213	-13.7276
2018-12-01	-13.0851	-13.5701	-13.0005	-13.7023	-12.6995	-13.7145
2018-12-01 01:00:00	-13.0586	-13.5598	-12.9781	-13.69	-12.672	-13.7016
2018-12-01 02:00:00	-13.0336	-13.5494	-12.9554	-13.6778	-12.6486	-13.6889
2018-12-01 03:00:00	-13.022	-13.539	-12.9333	-13.6657	-12.6328	-13.6763
2018-12-01 04:00:00	-13.0055	-13.5286	-12.9145	-13.6536	-12.609	-13.6639
2018-12-01 05:00:00	-12.983	-13.5184	-12.8882	-13.6417	-12.5937	-13.6516
2018-12-01 06:00:00	-12.978	-13.5085	-12.8683	-13.6299	-12.5682	-13.6394
2018-12-01 07:00:00	-12.978	-13.4993	-12.8493	-13.6183	-12.5429	-13.6273
2018-12-01 08:00:00	-12.978	-13.491	-12.8284	-13.6069	-12.5328	-13.6154
2018-12-01 09:00:00	-12.9775	-13.4838	-12.8126	-13.5959	-12.5111	-13.6036
2018-12-01 10:00:00	-12.9737	-13.4782	-12.7916	-13.5853	-12.4867	-13.592
2018-12-01 11:00:00	-12.9728	-13.4743	-12.7775	-13.5753	-12.4729	-13.5805
2018-12-01 12:00:00	-12.9724	-13.472	-12.7535	-13.5658	-12.451	-13.5692
2018-12-01 13:00:00	-12.973	-13.4713	-12.7493	-13.557	-12.4266	-13.558
2018-12-01 14:00:00	-12.9729	-13.4722	-12.7256	-13.5487	-12.4242	-13.5471
2018-12-01 15:00:00	-12.9745	-13.4744	-12.714	-13.541	-12.3952	-13.5363
2018-12-01 16:00:00	-12.9953	-13.478	-12.694	-13.534	-12.3801	-13.5258
2018-12-01 17:00:00	-12.9962	-13.483	-12.6878	-13.5275	-12.3655	-13.5155
2018-12-01 18:00:00	-12.9962	-13.4892	-12.6666	-13.5216	-12.3534	-13.5054
2018-12-01 19:00:00	-12.9962	-13.4965	-12.6552	-13.5162	-12.3381	-13.4956
2018-12-01 20:00:00	-12.9962	-13.5048	-12.6392	-13.5114	-12.3152	-13.486
2018-12-01 21:00:00	-12.9962	-13.514	-12.6392	-13.5071	-12.3108	-13.4766
2018-12-01 22:00:00	-12.9976	-13.5242	-12.6202	-13.5033	-12.299	-13.4676
2018-12-01 23:00:00	-13.0113	-13.5352	-12.6118	-13.4999	-12.2835	-13.4587
2018-12-02	-13.0079	-13.5471	-12.5946	-13.4971	-12.2719	-13.4502
2018-12-02 01:00:00	-12.9827	-13.5598	-12.5844	-13.4947	-12.2562	-13.4418
2018-12-02 02:00:00	-12.9687	-13.5733	-12.5816	-13.4927	-12.2562	-13.4338
2018-12-02 03:00:00	-12.9678	-13.5876	-12.557	-13.4912	-12.2315	-13.426
2018-12-02 04:00:00	-12.9643	-13.6026	-12.5511	-13.4901	-12.2244	-13.4184
2018-12-02 05:00:00	-12.9634	-13.6182	-12.5274	-13.4895	-12.2144	-13.4111
2018-12-02 06:00:00	-12.96	-13.6344	-12.5208	-13.4892	-12.193	-13.4041
2018-12-02 07:00:00	-12.9594	-13.651	-12.5202	-13.4893	-12.1921	-13.3973
2018-12-02 08:00:00	-12.9771	-13.6681	-12.5142	-13.4897	-12.1921	-13.3908
2018-12-02 09:00:00	-12.9971	-13.6862	-12.4927	-13.4906	-12.1672	-13.3845
2018-12-02 10:00:00	-13.0166	-13.7056	-12.4891	-13.4919	-12.1612	-13.3785
2018-12-02 11:00:00	-13.0429	-13.7267	-12.4897	-13.4937	-12.16	-13.3727
2018-12-02 12:00:00	-13.0672	-13.7499	-12.4898	-13.4963	-12.1357	-13.3671
2018-12-02 13:00:00	-13.0942	-13.7755	-12.4796	-13.4996	-12.1332	-13.3619
2018-12-02 14:00:00	-13.1261	-13.8035	-12.4695	-13.5039	-12.1332	-13.3569
2018-12-02 15:00:00	-13.1635	-13.8338	-12.4642	-13.5089	-12.1364	-13.3522
2018-12-02 16:00:00	-13.1913	-13.8662	-12.4654	-13.515	-12.1189	-13.3478
2018-12-02 17:00:00	-13.2228	-13.9006	-12.4654	-13.5218	-12.1103	-13.3437
2018-12-02 18:00:00	-13.2375	-13.9367	-12.4644	-13.5296	-12.1093	-13.34
2018-12-02 19:00:00	-13.2594	-13.9741	-12.4622	-13.538	-12.107	-13.3366
2018-12-02 20:00:00	-13.2832	-14.0124	-12.4632	-13.5472	-12.1081	-13.3336
2018-12-02 21:00:00	-13.2876	-14.0512	-12.4627	-13.557	-12.1076	-13.331
2018-12-02 22:00:00	-13.2992	-14.0902	-12.4649	-13.5672	-12.1025	-13.3287
2018-12-02 23:00:00	-13.3177	-14.129	-12.4653	-13.5779	-12.0854	-13.3268
2018-12-03	-13.34	-14.1675	-12.4654	-13.5887	-12.0849	-13.3253
2018-12-03 01:00:00	-13.3455	-14.2056	-12.4654	-13.5998	-12.083	-13.324
2018-12-03 02:00:00	-13.3454	-14.2432	-12.4653	-13.6111	-12.083	-13.3231
2018-12-03 03:00:00	-13.345	-14.2803	-12.4649	-13.6225	-12.0825	-13.3225
2018-12-03 04:00:00	-13.3186	-14.3166	-12.4626	-13.6339	-12.0802	-13.3222
2018-12-03 05:00:00	-13.3137	-14.3521	-12.4611	-13.6454	-12.0787	-13.3222
2018-12-03 06:00:00	-13.2912	-14.3865	-12.4574	-13.6568	-12.0752	-13.3224
2018-12-03 07:00:00	-13.2843	-14.4196	-12.4483	-13.668	-12.0738	-13.3228
2018-12-03 08:00:00	-13.2849	-14.4512	-12.4339	-13.6791	-12.0735	-13.3234
2018-12-03 09:00:00	-13.2824	-14.4813	-12.4286	-13.6899	-12.0735	-13.3243
2018-12-03 10:00:00	-13.281	-14.5101	-12.4286	-13.7004	-12.0735	-13.3253
2018-12-03 11:00:00	-13.281	-14.5376	-12.4286	-13.7106	-12.0735	-13.3265
2018-12-03 12:00:00	-13.281	-14.5641	-12.4286	-13.7206	-12.0735	-13.3278
2018-12-03 13:00:00	-13.281	-14.5901	-12.4286	-13.7303	-12.0735	-13.3292
2018-12-03 14:00:00	-13.2679	-14.6157	-12.4227	-13.7399	-12.0735	-13.3307
2018-12-03 15:00:00	-13.2517	-14.6412	-12.4057	-13.7495	-12.0622	-13.3323
2018-12-03 16:00:00	-13.243	-14.6669	-12.3996	-13.7591	-12.0446	-13.3341
2018-12-03 17:00:00	-13.2424	-14.6932	-12.3964	-13.7687	-12.0414	-13.3359
2018-12-03 18:00:00	-13.2445	-14.7201	-12.3955	-13.7786	-12.0404	-13.3378
2018-12-03 19:00:00	-13.2211	-14.7481	-12.3963	-13.7887	-12.0413	-13.3398
2018-12-03 20:00:00	-13.2187	-14.7772	-12.3941	-13.7991	-12.039	-13.3419
2018-12-03 21:00:00	-13.2213	-14.8075	-12.3974	-13.8099	-12.0423	-13.3441
2018-12-03 22:00:00	-13.2085	-14.8391	-12.3972	-13.8211	-12.0427	-13.3465
2018-12-03 23:00:00	-13.1943	-14.8719	-12.3839	-13.8328	-12.0411	-13.349
2018-12-04	-13.1973	-14.9058	-12.3771	-13.8449	-12.0454	-13.3516
2018-12-04 01:00:00	-13.1978	-14.9406	-12.3735	-13.8575	-12.0458	-13.3545
2018-12-04 02:00:00	-13.2143	-14.9761	-12.3739	-13.8704	-12.0463	-13.3575
2018-12-04 03:00:00	-13.2258	-15.0121	-12.3739	-13.8837	-12.0463	-13.3607
2018-12-04 04:00:00	-13.2258	-15.0485	-12.3739	-13.8974	-12.0463	-13.3641
2018-12-04 05:00:00	-13.2313	-15.0851	-12.3739	-13.9113	-12.0463	-13.3677
2018-12-04 06:00:00	-13.2534	-15.1217	-12.3739	-13.9254	-12.0463	-13.3715
2018-12-04 07:00:00	-13.2764	-15.1582	-12.3739	-13.9397	-12.0463	-13.3755
2018-12-04 08:00:00	-13.281	-15.1943	-12.3739	-13.9541	-12.0463	-13.3797
2018-12-04 09:00:00	-13.2834	-15.23	-12.3762	-13.9686	-12.0485	-13.384
2018-12-04 10:00:00	-13.2912	-15.265	-12.3812	-13.983	-12.0536	-13.3886
2018-12-04 11:00:00	-13.2905	-15.2991	-12.3831	-13.9974	-12.0555	-13.3933
2018-12-04 12:00:00	-13.3048	-15.3321	-12.3833	-14.0117	-12.0558	-13.3981
2018-12-04 13:00:00	-13.2937	-15.3635	-12.3833	-14.0258	-12.0558	-13.4031
2018-12-04 14:00:00	-13.2902	-15.3928	-12.3833	-14.0394	-12.0558	-13.4082
2018-12-04 15:00:00	-13.2514	-15.4195	-12.3838	-14.0526	-12.0563	-13.4134
2018-12-04 16:00:00	-13.1921	-15.4433	-12.383	-14.0651	-12.0568	-13.4186
2018-12-04 17:00:00	-13.1798	-15.4637	-12.3697	-14.0767	-12.0558	-13.424
2018-12-04 18:00:00	-13.1417	-15.4806	-12.3599	-14.0875	-12.056	-13.4293
2018-12-04 19:00:00	-13.1336	-15.4939	-12.3607	-14.0972	-12.0605	-13.4346
2018-12-04 20:00:00	-13.4486	-15.5034	-12.3682	-14.1058	-12.0628	-13.4399
2018-12-04 21:00:00	-13.5114	-15.5094	-12.3927	-14.1133	-12.0652	-13.445
2018-12-04 22:00:00	-13.5087	-15.5119	-12.3928	-14.1196	-12.0653	-13.45
2018-12-04 23:00:00	-14.0752	-15.5114	-12.4024	-14.1247	-12.0651	-13.4549
2018-12-05	-14.923	-15.5081	-12.4935	-14.1288	-12.0648	-13.4595
2018-12-05 01:00:00	-14.3415	-15.5023	-12.5157	-14.1318	-12.0651	-13.464
2018-12-05 02:00:00	-15.0805	-15.4942	-12.5681	-14.1339	-12.0653	-13.4682
2018-12-05 03:00:00	-15.0786	-15.4838	-12.6291	-14.135	-12.0653	-13.4721
2018-12-05 04:00:00	-15.4127	-15.4713	-12.6874	-14.1352	-12.0653	-13.4758
2018-12-05 05:00:00	-14.8163	-15.4564	-12.6974	-14.1344	-12.0744	-13.4792
2018-12-05 06:00:00	-14.5932	-15.4393	-12.694	-14.1327	-12.0926	-13.4823
2018-12-05 07:00:00	-14.5424	-15.4198	-12.694	-14.1301	-12.0926	-13.4852
2018-12-05 08:00:00	-14.4276	-15.3981	-12.6924	-14.1265	-12.0926	-13.4877
2018-12-05 09:00:00	-14.5096	-15.3745	-12.694	-14.122	-12.0935	-13.4899
2018-12-05 10:00:00	-14.776	-15.3492	-12.7146	-14.1167	-12.0982	-13.4917
2018-12-05 11:00:00	-14.6479	-15.3228	-12.7214	-14.1105	-12.1171	-13.4933
2018-12-05 12:00:00	-14.3837	-15.2959	-12.7132	-14.1038	-12.1198	-13.4945
2018-12-05 13:00:00	-14.1186	-15.2691	-12.6862	-14.0966	-12.1198	-13.4953
2018-12-05 14:00:00	-14.0398	-15.2428	-12.6666	-14.0891	-12.1239	-13.4959
2018-12-05 15:00:00	-13.9403	-15.217	-12.6447	-14.0814	-12.1469	-13.4961
2018-12-05 16:00:00	-13.8913	-15.1912	-12.6389	-14.0735	-12.1471	-13.4961
2018-12-05 17:00:00	-13.9115	-15.1649	-12.6191	-14.0654	-12.1296	-13.4958
2018-12-05 18:00:00	-13.9086	-15.1375	-12.6112	-14.0569	-12.1193	-13.4952
2018-12-05 19:00:00	-13.8998	-15.1087	-12.6071	-14.0479	-12.1151	-13.4944
2018-12-05 20:00:00	-14.0057	-15.0788	-12.6047	-14.0383	-12.1127	-13.4933
2018-12-05 21:00:00	-14.1573	-15.0482	-12.6024	-14.0283	-12.0949	-13.492
2018-12-05 22:00:00	-14.3337	-15.0178	-12.6238	-14.018	-12.0837	-13.4905
2018-12-05 23:00:00	-14.5423	-14.9885	-12.6405	-14.0075	-12.0808	-13.4887
2018-12-06	-14.8066	-14.9619	-12.6744	-13.9971	-12.0766	-13.4866
2018-12-06 01:00:00	-15.0744	-14.9391	-12.716	-13.9874	-12.0735	-13.4844
2018-12-06 02:00:00	-15.2482	-14.9214	-12.7585	-13.9785	-12.0749	-13.482
2018-12-06 03:00:00	-15.4348	-14.9092	-12.7995	-13.9708	-12.0967	-13.4794
2018-12-06 04:00:00	-15.6102	-14.9029	-12.8469	-13.9646	-12.1008	-13.4768
2018-12-06 05:00:00	-15.8062	-14.9027	-12.8944	-13.96	-12.1167	-13.4741
2018-12-06 06:00:00	-15.9401	-14.9085	-12.9405	-13.9572	-12.1281	-13.4715
2018-12-06 07:00:00	-16.0599	-14.92	-12.9838	-13.9562	-12.1379	-13.4691
2018-12-06 08:00:00	-16.271	-14.9365	-13.0295	-13.957	-12.1554	-13.4668
2018-12-06 09:00:00	-16.3953	-14.9574	-13.074	-13.9595	-12.1761	-13.4648
2018-12-06 10:00:00	-16.463	-14.9822	-13.1182	-13.9636	-12.1827	-13.4631
2018-12-06 11:00:00	-16.5112	-15.0103	-13.1538	-13.9691	-12.2054	-13.4618
2018-12-06 12:00:00	-16.4693	-15.0413	-13.1777	-13.9761	-12.2216	-13.4608
2018-12-06 13:00:00	-16.3944	-15.0747	-13.2005	-13.9842	-12.2373	-13.4602
2018-12-06 14:00:00	-16.3044	-15.1099	-13.2253	-13.9935	-12.2598	-13.46
2018-12-06 15:00:00	-16.1683	-15.1462	-13.2259	-14.0037	-12.2717	-13.4602
2018-12-06 16:00:00	-16.016	-15.1825	-13.2271	-14.0146	-12.2933	-13.4609
2018-12-06 17:00:00	-15.8975	-15.218	-13.227	-14.026	-12.2954	-13.4619
2018-12-06 18:00:00	-15.79	-15.2517	-13.2148	-14.0375	-12.3216	-13.4633
2018-12-06 19:00:00	-15.6738	-15.2828	-13.2018	-14.0488	-12.3289	-13.4651
2018-12-06 20:00:00	-15.5686	-15.3106	-13.1905	-14.0598	-12.3509	-13.4672
2018-12-06 21:00:00	-15.4705	-15.3349	-13.1753	-14.0701	-12.3514	-13.4695
2018-12-06 22:00:00	-15.377	-15.3557	-13.1756	-14.0797	-12.3517	-13.4721
2018-12-06 23:00:00	-15.2994	-15.3731	-13.1522	-14.0885	-12.3534	-13.4749
2018-12-07	-15.2504	-15.3875	-13.1491	-14.0964	-12.3721	-13.4777
2018-12-07 01:00:00	-15.2007	-15.3991	-13.1349	-14.1035	-12.379	-13.4807
2018-12-07 02:00:00	-15.1548	-15.4082	-13.118	-14.1098	-12.3766	-13.4836
2018-12-07 03:00:00	-15.1263	-15.4152	-13.1154	-14.1154	-12.3739	-13.4866
2018-12-07 04:00:00	-15.1504	-15.4204	-13.1154	-14.1203	-12.3739	-13.4895
2018-12-07 05:00:00	-15.171	-15.4241	-13.1152	-14.1245	-12.374	-13.4924
[truncated: 4,578 more rows]
