# Supplementary material for: Permafrost cooled in winter by thermal bridging through snow-covered shrub branches
Source: Nat Geosci. 2022 Jul 7;15(7):554–60. doi: 10.1038/s41561-022-00979-2 (PMC9279148; doi:10.1038/s41561-022-00979-2)
Supplement: Source Data Fig. 5 — Temperature time series. [file 41561_2022_979_MOESM3_ESM.xlsx]

## Sheet: Figure5
	Figure 5a			Figure 5b			Inset	For inset	Figure 5c
Date time	Measurements	Snow + shrubs	Snow only	Measurements	Snow + shrubs	Snow only	in shrub +2°C	In shrub	DAT-15 Salix	FEM Salix Soil -15cm	FEM snow Soil -15cm
2018-09-15	-2.81805	-0.287011	-0.740821	-0.284769	-0.0130065	-0.0316633	1.938	-0.062	0.240106	0.246914	0.252921
2018-09-15 01:00:00	-3.28631	-0.571463	-1.07441	-0.329842	-0.0326023	-0.0702069	1.88353	-0.116473	0.228973	0.243806	0.254204
2018-09-15 02:00:00	-2.9017	-0.763137	-1.18602	-0.30676	-0.05381	-0.0964436	1.84648	-0.153516	0.20667	0.241783	0.254359
2018-09-15 03:00:00	-2.43312	-0.907457	-1.36209	-0.268322	-0.0718262	-0.111209	1.81234	-0.187659	0.202203	0.240819	0.253774
2018-09-15 04:00:00	-2.38497	-0.999957	-1.39097	-0.252538		-0.12061	1.78744	-0.212557	0.179042	0.240331	0.252672
2018-09-15 05:00:00	-2.28183	-0.992369	-1.22146	-0.261876	-0.0920598	-0.11932	1.78214	-0.217865	0.175476	0.239881	0.251258
2018-09-15 06:00:00	-2.0851	-0.938551	-1.13646	-0.261641	-0.0926399	-0.110175	1.78248	-0.217524	0.175006	0.239287	0.249684
2018-09-15 07:00:00	-1.77252	-0.868961	-1.02575	-0.22452	-0.0890599	-0.100637	1.7867	-0.213304	0.150518	0.238519	0.248036
2018-09-15 08:00:00	-1.18692	-0.800759	-0.946756	-0.154475	-0.083792	-0.0925869	1.7919	-0.208097	0.148716	0.237596	0.246354
2018-09-15 09:00:00	-0.620377	-0.764126	-0.957781	-0.105987	-0.079232	-0.088614	1.79179	-0.208211	0.134691	0.236547	0.244654
2018-09-15 10:00:00	-0.0795073	-0.745778	-0.942846	-0.0639382	-0.0764733	-0.0882652	1.7906	-0.209402	0.122	0.235396	0.242946
2018-09-15 11:00:00	-0.197827	-0.698892	-0.820094	-0.03123	-0.0739965	-0.0850586	1.79719	-0.202814	0.122	0.234165	0.241235
2018-09-15 12:00:00	-0.0457852	-0.529089	-0.386908	0.065998	-0.0666779	-0.0673391	1.8305	-0.169495	0.121882	0.232866	0.239524
2018-09-15 13:00:00	0.877171	-0.33525	-0.190459	0.225523	-0.0533154	-0.041143	1.86398	-0.136022	0.118514	0.231513	0.237815
2018-09-15 14:00:00	0.605635	-0.233694	-0.221467	0.27449	-0.0396423	-0.0265514	1.87963	-0.120367	0.0990874	0.230114	0.236109
2018-09-15 15:00:00	-0.0107642	-0.249413	-0.390643	0.134456	-0.0323764	-0.0300616	1.87605	-0.123948	0.093683	0.228675	0.234402
2018-09-15 16:00:00	-0.255742	-0.338918	-0.578112	-0.0148732	-0.0336005	-0.0446561	1.86119	-0.13881	0.094897	0.227203	0.232695
2018-09-15 17:00:00	-1.29702	-0.456021	-0.750798	-0.0615518	-0.0410696	-0.0618061	1.84145	-0.158553	0.0952103	0.225701	0.230984
2018-09-15 18:00:00	-1.87213	-0.597044	-0.972994	-0.116233	-0.0521576	-0.0795719	1.81513	-0.184866	0.0770009	0.224173	0.229271
2018-09-15 19:00:00	-2.38607	-0.772353	-1.25018	-0.193176	-0.0660137	-0.100454	1.78021	-0.219791	0.0687389	0.222623	0.227552
2018-09-15 20:00:00	-2.61796	-0.954434	-1.47398	-0.204511	-0.0818957	-0.122898	1.7433	-0.256702	0.0685039	0.221053	0.225829
2018-09-15 21:00:00	-2.71242	-1.10372	-1.6061	-0.198491	-0.097695	-0.141385	1.71146	-0.288542	0.0685039	0.219464	0.2241
2018-09-15 22:00:00	-2.84923	-1.22471	-1.73638	-0.198491	-0.111667	-0.155021	1.6822	-0.317798	0.0685039	0.21786	0.222367
2018-09-15 23:00:00	-2.91728	-1.32439	-1.83716	-0.198062	-0.123403	-0.166115	1.6555	-0.344504	0.0685039	0.216242	0.220629
2018-09-16	-2.98664	-1.41844	-1.96007	-0.191182	-0.13362	-0.176714	1.62848	-0.371523	0.0685039	0.214611	0.218887
2018-09-16 01:00:00	-2.96162	-1.49942	-2.0384	-0.174061	-0.142819	-0.18674	1.60396	-0.39604	0.0683082	0.212968	0.21714
2018-09-16 02:00:00	-3.06957	-1.58194	-2.16003	-0.171794	-0.151523	-0.196677	1.57805	-0.421945	0.0665462	0.211316	0.215391
2018-09-16 03:00:00	-3.14146	-1.65209	-2.22041	-0.168823	-0.159721	-0.206033	1.55512	-0.444876	0.0479097	0.209655	0.213637
2018-09-16 04:00:00	-3.32808	-1.72569	-2.33575	-0.166594	-0.167622	-0.215149	1.53048	-0.469517	0.0419199	0.207987	0.211881
2018-09-16 05:00:00	-3.15348	-1.80832	-2.45236	-0.147007	-0.175795	-0.225761	1.50419	-0.49581	0.0419591	0.206312	0.210123
2018-09-16 06:00:00	-3.08964	-1.90488	-2.59897	-0.144974	-0.184837	-0.238258	1.47502	-0.524981	0.0419591	0.204632	0.208362
2018-09-16 07:00:00	-2.89539	-1.95695	-2.56779	-0.140516	-0.193128	-0.246897	1.45638	-0.543621	0.0419591	0.202946	0.2066
2018-09-16 08:00:00	-2.46994	-1.98837	-2.61302	-0.114317	-0.19936	-0.250624	1.43937	-0.56063	0.0419199	0.201257	0.204837
2018-09-16 09:00:00	-1.81637	-2.02564	-2.67413	-0.0917502	-0.204264	-0.255092	1.42098	-0.579022	0.0418025	0.199565	0.203074
2018-09-16 10:00:00	-0.764663	-2.04515	-2.65532	-0.0674981	-0.208243	-0.259086	1.40764	-0.592361	0.0418025	0.197871	0.201312
2018-09-16 11:00:00	-0.164014	-1.9977	-2.48063	-0.0496977	-0.209335	-0.255557	1.40873	-0.591272	0.0418025	0.196175	0.19955
2018-09-16 12:00:00	-0.0535709	-1.89058	-2.27841	-0.0384295	-0.205593	-0.243068	1.42061	-0.57939	0.041685	0.194478	0.19779
2018-09-16 13:00:00	-0.00837697	-1.82714	-2.31522	-0.0390947	-0.199739	-0.233748	1.42179	-0.578214	0.0410586	0.19278	0.196032
2018-09-16 14:00:00	0.891588	-1.87211	-2.53154	-0.0425769	-0.197785	-0.239718	1.4035	-0.596501	0.0364393	0.191082	0.194277
2018-09-16 15:00:00	0.77059	-2.1039	-3.12167	-0.0376861	-0.206777	-0.269067	1.3487	-0.651305	0.0321723	0.189385	0.192522
2018-09-16 16:00:00	-0.58868	-2.22204	-2.91108	-0.0377644	-0.221218	-0.293941	1.32774	-0.672261	0.0172195	0.18769	0.19077
2018-09-16 17:00:00	-1.55512	-2.1288	-2.53639	-0.0386252	-0.228087	-0.285279	1.34278	-0.657216	0.0145578	0.185995	0.18902
2018-09-16 18:00:00	-1.93139	-1.93975	-2.23959	-0.0381165	-0.222294	-0.257673	1.36979	-0.630214	0.0150667	0.184303	0.187274
2018-09-16 19:00:00	-2.17028	-1.72641	-1.93932	-0.0383513	-0.207565	-0.229445	1.40254	-0.597461	0.0150667	0.182613	0.185533
2018-09-16 20:00:00	-2.26973	-1.5526	-1.79629	-0.0496977	-0.190541	-0.208179	1.42902	-0.570979	0.0150667	0.180926	0.183798
2018-09-16 21:00:00	-2.43818	-1.52302	-2.00406	-0.0650727	-0.179097	-0.204996	1.42789	-0.572114	0.0150667	0.179242	0.182068
2018-09-16 22:00:00	-2.59511	-1.52988	-1.96803	-0.0650727	-0.175058	-0.212385	1.42767	-0.572327	0.0150667	0.177562	0.180341
2018-09-16 23:00:00	-2.53336	-1.51276	-1.91426	-0.0692976	-0.174371	-0.214557	1.43241	-0.567594	0.0150667	0.175885	0.178619
2018-09-17	-2.57511	-1.51373	-1.97413	-0.0899901	-0.174509	-0.214844	1.43104	-0.568961	0.0150667	0.174212	0.176902
2018-09-17 01:00:00	-2.47753	-1.52263	-1.97439	-0.0917502	-0.175128	-0.217071	1.42932	-0.570678	0.0150667	0.172544	0.175188
2018-09-17 02:00:00	-2.75503	-1.53811	-2.00833	-0.0917502	-0.176346	-0.219804	1.4258	-0.574205	0.0150667	0.17088	0.17348
2018-09-17 03:00:00	-3.02263	-1.5421	-1.98487	-0.0917502	-0.177592	-0.221472	1.42475	-0.575252	0.0150667	0.169221	0.171778
2018-09-17 04:00:00	-2.65333	-1.52061	-1.91921	-0.0917502	-0.177704	-0.219809	1.42835	-0.571648	0.0150667	0.167567	0.170081
2018-09-17 05:00:00	-2.60324	-1.56302	-2.11945	-0.0917502	-0.178825	-0.223329	1.41602	-0.583978	0.0150667	0.165918	0.168389
2018-09-17 06:00:00	-2.98774	-1.73051	-2.51662	-0.0917502	-0.186085	-0.243503	1.37927	-0.62073	0.0150667	0.164275	0.166704
2018-09-17 07:00:00	-2.66651	-1.91265	-2.69106	-0.0917502	-0.199696	-0.270212	1.34407	-0.655933	0.0150667	0.162637	0.165024
2018-09-17 08:00:00	-2.15113	-2.02993	-2.74035	-0.0915546	-0.214298	-0.287147	1.32006	-0.679938	0.014871	0.161005	0.16335
2018-09-17 09:00:00	-2.1606	-2.06315	-2.67165	-0.0799766	-0.22444	-0.290978	1.30959	-0.690411	0.0128357	0.159379	0.161682
2018-09-17 10:00:00	-1.82916	-2.01909	-2.51587	-0.066833	-0.227663	-0.284393	1.31228	-0.687719	0.0113092	0.157759	0.160022
2018-09-17 11:00:00	-1.49703	-1.9154	-2.30956	-0.0650727	-0.224141	-0.270738	1.32583	-0.674168	0.00907822	0.156145	0.158371
2018-09-17 12:00:00	-1.4445	-1.77536	-2.08966	-0.0628428	-0.215435	-0.25337	1.34672	-0.653278	0.00594709	0.154538	0.156728
2018-09-17 13:00:00	-0.960425	-1.66111	-2.01084	-0.0412467	-0.204896	-0.239072	1.36243	-0.637568	0.00927391	0.152937	0.155094
2018-09-17 14:00:00	-0.723959	-1.60946	-2.03564	-0.0383904	-0.196591	-0.233932	1.36789	-0.632106	0.0118963	0.151342	0.153468
2018-09-17 15:00:00	-0.969487	-1.54698	-1.88771	-0.0399164	-0.190628	-0.230589	1.38023	-0.619773	0.00927391	0.149754	0.15185
2018-09-17 16:00:00	-1.122	-1.46423	-1.77084	-0.039799	-0.184772	-0.222466	1.39607	-0.603926	0.00849113	0.148173	0.150241
2018-09-17 17:00:00	-1.18332	-1.32576	-1.49065	-0.0428508	-0.176222	-0.207505	1.42456	-0.575435	0.00653417	0.146599	0.148639
2018-09-17 18:00:00	-1.63447	-1.16767	-1.29317	-0.0401902	-0.164331	-0.188033	1.45566	-0.544337	0.000780875	0.145031	0.147046
2018-09-17 19:00:00	-1.57047	-1.03118	-1.15802	-0.0552532	-0.151171	-0.171332	1.48323	-0.516772	-0.0049722	0.143471	0.145461
2018-09-17 20:00:00	-1.3961	-0.916995	-1.03205	-0.0665983	-0.138897	-0.158951	1.50867	-0.491335	-0.00630281	0.141917	0.143884
2018-09-17 21:00:00	-1.66877	-0.847481	-1.01879	-0.0667939	-0.129221	-0.151629	1.52583	-0.474172	-0.00869005	0.140371	0.142315
2018-09-17 22:00:00	-1.8317	-0.794333	-0.947232	-0.066833	-0.122225	-0.147481	1.54211	-0.457886	-0.0100598	0.138831	0.140754
2018-09-17 23:00:00	-1.46418	-0.731733	-0.847201	-0.0669504	-0.116355	-0.141631	1.5608	-0.439201	-0.010412	0.137299	0.1392
2018-09-18	-1.34894	-0.679779	-0.811867	-0.0674198	-0.110862	-0.135352	1.57627	-0.423726	-0.0113121	0.135774	0.137653
2018-09-18 01:00:00	-1.1458	-0.657368	-0.827133	-0.0703146	-0.106564	-0.132609	1.58587	-0.414132	-0.0124469	0.134256	0.136114
2018-09-18 02:00:00	-1.27822	-0.666008	-0.877249	-0.0854528	-0.104516	-0.134188	1.58969	-0.410314	-0.0135818	0.132745	0.134582
2018-09-18 03:00:00	-0.997843	-0.669903	-0.853716	-0.0967957	-0.104044	-0.13602	1.59532	-0.404682	-0.0137775	0.131241	0.133058
2018-09-18 04:00:00	-1.28263	-0.72395	-1.03644	-0.0970694	-0.105768	-0.14136	1.58797	-0.412027	-0.0144819	0.129745	0.131541
2018-09-18 05:00:00	-1.38861	-0.811611	-1.16587	-0.095857	-0.11057	-0.152656	1.57527	-0.424732	-0.0122121	0.128256	0.130032
2018-09-18 06:00:00	-0.714145	-0.778223	-0.871007	-0.0969521	-0.113484	-0.152364	1.58985	-0.410147	-0.0124078	0.126775	0.12853
2018-09-18 07:00:00	-0.237729	-0.701538	-0.805616	-0.0947618	-0.111185	-0.139827	1.60572	-0.394283	-0.0146776	0.125301	0.127036
2018-09-18 08:00:00	-0.0502063	-0.623137	-0.694127	-0.0722314	-0.105116	-0.128246	1.62224	-0.377761	-0.0143645	0.123834	0.125552
2018-09-18 09:00:00	-0.0117034	-0.570327	-0.674004	-0.0679675	-0.0985596	-0.121178	1.63409	-0.365909	-0.0150298	0.122374	0.124076
2018-09-18 10:00:00	0.762955	-0.486538	-0.481612	-0.0455114	-0.0917584	-0.112942	1.65509	-0.344907	-0.015695	0.120922	0.122608
2018-09-18 11:00:00	1.34572	-0.412305	-0.443042	-0.0451201	-0.0846276	-0.103285	1.6721	-0.327895	-0.0148732	0.119477	0.12115
2018-09-18 12:00:00	2.07091	-0.336182	-0.318522	-0.0442985	-0.0773349	-0.0946795	1.6915	-0.308505	-0.0142471	0.118039	0.1197
2018-09-18 13:00:00	2.05866	-0.25263	-0.20453	-0.03123	-0.069716	-0.0850185	1.71276	-0.287238	-0.0100989	0.116609	0.118258
2018-09-18 14:00:00	2.15957	-0.116446	0.0714226	-0.0199213	-0.0599784	-0.0697017	1.74622	-0.253779	-0.00880746	0.115186	0.116825
2018-09-18 15:00:00	1.70882	0.0548449	0.315984	-0.0183952	-0.046854	-0.048235	1.78551	-0.214491	-0.00747687	0.11377	0.115401
2018-09-18 16:00:00	1.48078	0.207495	0.462778	-0.0183952	-0.03195	-0.0282514	1.8208	-0.179197	-0.0119382	0.112362	0.113986
2018-09-18 17:00:00	1.05017	0.288024	0.4493	-0.0190995	-0.0192449	-0.0177304	1.84272	-0.157278	-0.0130731	0.11096	0.112578
2018-09-18 18:00:00	0.619354	0.289104	0.35069	-0.0234431	-0.0120908	-0.0185961	1.85117	-0.148828	-0.0141297	0.109566	0.111179
2018-09-18 19:00:00	-1.43714	0.0787468	-0.291625	-0.0367471	-0.0164359	-0.0422161	1.81455	-0.185455	-0.0129166	0.10818	0.109787
2018-09-18 20:00:00	-2.19215	-0.239845	-0.74558	-0.0450419	-0.0341811	-0.085061	1.76257	-0.237431	-0.0163211	0.1068	0.108401
2018-09-18 21:00:00	-1.99923	-0.545297	-1.08621	-0.0430465	-0.0597835	-0.125397	1.71213	-0.287867	-0.0161255	0.105427	0.10702
2018-09-18 22:00:00	-1.37253	-0.59602	-0.680013	-0.043829	-0.0791632	-0.135195	1.71299	-0.287008	-0.0155776	0.104062	0.105647
2018-09-18 23:00:00	-1.3345	-0.589103	-0.781211	-0.0574049	-0.0871385	-0.12493	1.70958	-0.290422	-0.0157733	0.102704	0.104282
2018-09-19	-1.17454	-0.5526	-0.636591	-0.0696105	-0.0872202	-0.116514	1.71423	-0.285772	-0.0162037	0.101353	0.102927
2018-09-19 01:00:00	-0.874364	-0.520048	-0.631774	-0.0691802	-0.0843364	-0.11058	1.71718	-0.282822	-0.0157733	0.100009	0.10158
2018-09-19 02:00:00	-0.19001	-0.407046	-0.312643	-0.0712535	-0.0783486	-0.0987586	1.73998	-0.260018	-0.0178473	0.0986715	0.100244
2018-09-19 03:00:00	-0.21475	-0.30132	-0.270247	-0.071762	-0.0697403	-0.0836145	1.75734	-0.242661	-0.0181604	0.0973414	0.098917
2018-09-19 04:00:00	-0.906686	-0.332234	-0.544499	-0.0872521	-0.0646298	-0.0846648	1.74725	-0.252751	-0.0176125	0.0960182	0.097599
2018-09-19 05:00:00	-2.6959	-0.60949	-1.27568	-0.108451	-0.0727961	-0.117591	1.68954	-0.310455	-0.0160863	0.094702	0.0962888
2018-09-19 06:00:00	-3.38549	-1.04094	-1.95944	-0.152559	-0.0980417	-0.174911	1.60709	-0.392907	-0.0119382	0.0933927	0.0949851
2018-09-19 07:00:00	-4.93297	-1.46692	-2.43537	-0.194739	-0.134086	-0.231704	1.52636	-0.473641	-0.0116251	0.0920902	0.0936875
2018-09-19 08:00:00	-4.23257	-1.81384	-2.7685	-0.198491	-0.171132	-0.273952	1.45577	-0.544233	-0.0116251	0.0907945	0.0923964
2018-09-19 09:00:00	-2.18964	-1.79244	-2.07084	-0.163818	-0.193309	-0.274669	1.46058	-0.539425	-0.0116251	0.0895057	0.0911136
2018-09-19 10:00:00	-1.75334	-1.44424	-1.28618	-0.14427	-0.189036	-0.225531	1.51791	-0.482091	-0.0116251	0.0882235	0.0898415
2018-09-19 11:00:00	-0.121786	-0.975442	-0.613822	-0.0877606	-0.161296	-0.158764	1.59341	-0.406595	-0.0125252	0.0869481	0.0885817
2018-09-19 12:00:00	1.63245	-0.440545	0.184541	-0.0588133	-0.1194	-0.0917649	1.68839	-0.311611	-0.0180821	0.0856794	0.0873346
2018-09-19 13:00:00	1.70584	0.037703	0.64928	-0.0453549	-0.0735172	-0.0330452	1.77515	-0.224853	-0.0172995	0.0844173	0.0860993
2018-09-19 14:00:00	1.70331	0.33734	0.75151	-0.0451984	-0.0342192	0.00184898	1.83236	-0.167636	-0.0173777	0.0831617	0.0848739
2018-09-19 15:00:00	2.11115	0.492682	0.804575	-0.0452375	-0.0072611	0.0142869	1.87093	-0.129074	-0.0147558	0.0819128	0.0836565
2018-09-19 16:00:00	1.82367	0.577633	0.848555	-0.0382339	0.0086253	0.0182781	1.90094	-0.0990636	-0.0159689	0.0806703	0.0824457
2018-09-19 17:00:00	1.12931	0.552937	0.626999	-0.0331864	0.0151625	0.0138286	1.90816	-0.0918419	-0.0176125	0.0794344	0.0812403
2018-09-19 18:00:00	0.262845	0.433662	0.372145	-0.0436725	0.0128909	-0.00221004	1.8984	-0.101596	-0.0185126	0.0782048	0.0800397
2018-09-19 19:00:00	-0.248083	0.308292	0.250823	-0.0450419	0.00487572	-0.019784	1.88864	-0.111363	-0.0185517	0.0769817	0.0788438
2018-09-19 20:00:00	-0.981349	0.185654	0.0787735	-0.045081	-0.00526526	-0.0336807	1.87538	-0.12462	-0.0183952	0.0757649	0.0776527
2018-09-19 21:00:00	-0.100355	0.0711067	-0.050604	-0.0565051	-0.015474	-0.0458302	1.86124	-0.138763	-0.0180038	0.0745544	0.0764667
2018-09-19 22:00:00	-0.984562	-0.0998309	-0.390529	-0.0707449	-0.0272767	-0.0631434	1.83147	-0.168529	-0.0173386	0.0733503	0.0752862
2018-09-19 23:00:00	-1.22117	-0.253969	-0.501362	-0.0696105	-0.0406044	-0.0823277	1.80679	-0.193213	-0.0162037	0.0721523	0.0741113
2018-09-20	-2.12336	-0.444383	-0.857021	-0.0800158	-0.0556981	-0.10269	1.76935	-0.23065	-0.0134644	0.0709605	0.0729422
2018-09-20 01:00:00	-2.2135	-0.623787	-1.02239	-0.0922977	-0.0719196	-0.124294	1.73494	-0.265058	-0.0117425	0.0697749	0.0717793
2018-09-20 02:00:00	-2.86088	-0.898997	-1.59502	-0.118892	-0.0917302	-0.153797	1.67513	-0.324874	-0.0116643	0.0685954	0.0706224
2018-09-20 03:00:00	-3.6285	-1.13103	-1.71294	-0.14513	-0.113844	-0.184551	1.62888	-0.371117	-0.0116251	0.067422	0.0694717
2018-09-20 04:00:00	-3.01363	-1.24139	-1.69195	-0.170034	-0.132121	-0.198271	1.60327	-0.396728	-0.0116251	0.0662546	0.0683278
2018-09-20 05:00:00	-3.97813	-1.41808	-2.13951	-0.18872	-0.147778	-0.212671	1.55492	-0.445081	-0.0116251	0.0650932	0.0671912
2018-09-20 06:00:00	-5.36389	-1.66295	-2.49118	-0.237846	-0.165995	-0.241544	1.49651	-0.503493	-0.0116251	0.0639377	0.0660619
2018-09-20 07:00:00	-5.26619	-1.93421	-2.86582	-0.251522	-0.188568	-0.275674	1.43304	-0.566956	-0.0112729	0.0627881	0.0649396
2018-09-20 08:00:00	-3.80532	-2.06775	-2.75816	-0.241363	-0.209249	-0.295554	1.3994	-0.600596	-0.0111555	0.0616444	0.0638244
2018-09-20 09:00:00	-2.11036	-2.12608	-2.81756	-0.179534	-0.223125	-0.299381	1.37296	-0.62704	-0.0113512	0.0605065	0.0627172
2018-09-20 10:00:00	-0.244332	-1.89708	-1.96888	-0.114903	-0.222132	-0.274894	1.41049	-0.589509	-0.0116643	0.0593744	0.061619
2018-09-20 11:00:00	-0.0123295	-1.57515	-1.61968	-0.0822063	-0.205183	-0.228772	1.45534	-0.544662	-0.0132296	0.0582481	0.0605306
2018-09-20 12:00:00	1.04563	-1.31302	-1.38335	-0.0583047	-0.181164	-0.192967	1.49116	-0.508838	-0.0173777	0.0571274	0.0594521
2018-09-20 13:00:00	1.65001	-0.83041	-0.258862	-0.0450419	-0.149149	-0.143723	1.58667	-0.413327	-0.018356	0.0560124	0.0583831
2018-09-20 14:00:00	1.51827	-0.278948	0.360761	-0.0449636	-0.107131	-0.0745167	1.6884	-0.311604	-0.0184734	0.0549031	0.0573234
2018-09-20 15:00:00	1.23873	0.0509251	0.371342	-0.0435942	-0.0660357	-0.0296268	1.74658	-0.253416	-0.0184343	0.0537993	0.0562719
2018-09-20 16:00:00	0.209492	0.0678706	-0.0186384	-0.0439855	-0.0414369	-0.0307107	1.7528	-0.247195	-0.0183952	0.052701	0.0552264
2018-09-20 17:00:00	-1.15448	-0.0431443	-0.20933	-0.0508323	-0.0364978	-0.0549005	1.74564	-0.254358	-0.018356	0.0516083	0.0541847
2018-09-20 18:00:00	-1.9587	-0.326892	-0.894572	-0.0858048	-0.0486617	-0.0918532	1.69944	-0.300559	-0.0134644	0.050521	0.0531453
2018-09-20 19:00:00	-5.88099	-0.723062	-1.49159	-0.142354	-0.0745394	-0.142813	1.63259	-0.367407	-0.0119773	0.0494392	0.0521076
2018-09-20 20:00:00	-8.75296	-1.1727	-2.13056	-0.283245	-0.109886	-0.198435	1.55184	-0.448158	-0.0114686	0.0483627	0.0510715
2018-09-20 21:00:00	-9.15321	-1.55157	-2.45579	-0.392307	-0.147493	-0.245288	1.48259	-0.517412	-0.00853351	0.0472916	0.0500376
2018-09-20 22:00:00	-9.33102	-1.91637	-2.97656	-0.465216	-0.183449	-0.284659	1.40592	-0.594082	-0.00477652	0.0462258	0.0490069
2018-09-20 23:00:00	-10.0202	-2.27953	-3.42589	-0.527055	-0.217943	-0.325179	1.32586	-0.674144	-0.00555923	0.0451652	0.0479803
2018-09-21	-10.2921	-2.64333	-3.90128	-0.58018	-0.252172	-0.366964	1.24181	-0.758189	-0.0180821	0.0441099	0.0469585
2018-09-21 01:00:00	-8.7343	-2.83683	-3.81285	-0.576093	-0.281006	-0.392713	1.1933	-0.806698	-0.0246562	0.0430598	0.0459423
2018-09-21 02:00:00	-6.48279	-2.83634	-3.58652	-0.467815	-0.297256	-0.390497	1.17674	-0.823258	-0.020704	0.0420148	0.0449329
2018-09-21 03:00:00	-5.55455	-2.64952	-3.09273	-0.443177	-0.297051	-0.364823	1.19488	-0.805118	-0.0120556	0.040975	0.0439317
2018-09-21 04:00:00	-5.74721	-2.50801	-3.11689	-0.431547	-0.287242	-0.340627	1.19781	-0.802191	-0.00708552	0.0399402	0.042939
2018-09-21 05:00:00	-5.64894	-2.40382	-2.96059	-0.431593	-0.27635	-0.329858	1.20202	-0.797985	-0.00935534	0.0389105	0.0419545
2018-09-21 06:00:00	-5.53153	-2.35264	-2.99675	-0.431781	-0.268879	-0.326478	1.19807	-0.801926	-0.0106859	0.0378857	0.040977
2018-09-21 07:00:00	-5.10819	-2.31999	-2.94938	-0.425563	-0.264993	-0.326515	1.19471	-0.80529	-0.00869005	0.0368659	0.0400058
2018-09-21 08:00:00	-4.11888	-2.1935	-2.60048	-0.378057	-0.259717	-0.316277	1.21434	-0.78566	-0.00645935	0.0358511	0.0390406
2018-09-21 09:00:00	-3.07616	-1.92	-2.04392	-0.317618	-0.246271	-0.285162	1.26321	-0.736791	-0.00845524	0.0348411	0.0380815
2018-09-21 10:00:00	-2.08124	-1.59825	-1.63204	-0.250193	-0.223714	-0.243747	1.31895	-0.681052	-0.0112729	0.033836	0.0371289
2018-09-21 11:00:00	-1.34077	-1.30929	-1.32186	-0.194309	-0.197103	-0.207871	1.37082	-0.629179	-0.010999	0.0328357	0.0361825
2018-09-21 12:00:00	-0.879378	-1.16199	-1.37551	-0.152011	-0.174837	-0.190139	1.39665	-0.603353	-0.0116251	0.0318402	0.0352414
2018-09-21 13:00:00	-0.642759	-1.08655	-1.30329	-0.131992	-0.160661	-0.186608	1.41626	-0.583741	-0.0116251	0.0308494	0.0343042
2018-09-21 14:00:00	-0.651627	-0.995638	-1.13748	-0.117328	-0.151312	-0.180824	1.44179	-0.558213	-0.0116251	0.0298633	0.0333703
2018-09-21 15:00:00	-0.910609	-0.88869	-0.995483	-0.11111	-0.142545	-0.169165	1.4692	-0.530798	-0.0116251	0.0288819	0.0324393
2018-09-21 16:00:00	-1.53431	-0.794972	-0.904915	-0.129763	-0.133373	-0.157521	1.49343	-0.506574	-0.0116251	0.0279051	0.0315115
2018-09-21 17:00:00	-2.10005	-0.698666	-0.758485	-0.156234	-0.124014	-0.146649	1.51961	-0.480388	-0.0116251	0.0269329	0.0305866
2018-09-21 18:00:00	-2.94493	-0.645725	-0.783707	-0.210959	-0.116051	-0.139551	1.53566	-0.464337	-0.0116251	0.0259653	0.0296646
2018-09-21 19:00:00	-3.79894	-0.695706	-1.00968	-0.27008	-0.113155	-0.144967	1.53094	-0.469058	-0.0116251	0.0250022	0.0287451
2018-09-21 20:00:00	-4.39802	-0.841394	-1.30913	-0.324648	-0.118162	-0.164089	1.50889	-0.49111	-0.0110773	0.0240437	0.0278275
2018-09-21 21:00:00	-4.75357	-1.01653	-1.53921	-0.368449	-0.129863	-0.187867	1.48197	-0.518034	-0.0106859	0.0230895	0.0269116
2018-09-21 22:00:00	-5.01192	-1.23371	-1.90277	-0.404791	-0.146297	-0.213724	1.44291	-0.557087	-0.0110773	0.0221398	0.0259973
2018-09-21 23:00:00	-5.0489	-1.4519	-2.15152	-0.434154	-0.165319	-0.240367	1.40291	-0.597094	-0.0115469	0.0211945	0.025085
2018-09-22	-5.0686	-1.59896	-2.21374	-0.446146	-0.182919	-0.258555	1.37545	-0.624551	-0.011586	0.0202536	0.0241753
2018-09-22 01:00:00	-5.06284	-1.63004	-2.0863	-0.464936	-0.194198	-0.261255	1.36795	-0.632049	-0.0114686	0.019317	0.023269
2018-09-22 02:00:00	-5.26976	-1.6685	-2.23252	-0.468139	-0.200161	-0.260665	1.35228	-0.647722	-0.0113512	0.0183846	0.022367
2018-09-22 03:00:00	-5.25561	-1.74012	-2.34792	-0.489473	-0.205254	-0.267948	1.33162	-0.66838	-0.0109599	0.0174566	0.0214693
2018-09-22 04:00:00	-5.48036	-1.88822	-2.673	-0.509178	-0.214019	-0.285335	1.29495	-0.705053	-0.0090814	0.0165327	0.0205758
2018-09-22 05:00:00	-5.32531	-1.97547	-2.60444	-0.513719	-0.224469	-0.300138	1.27541	-0.724587	-0.00692897	0.0156131	0.0196863
2018-09-22 06:00:00	-5.26059	-2.01506	-2.64378	-0.514901	-0.232689	-0.304433	1.26077	-0.739226	-0.00700724	0.0146976	0.018801
2018-09-22 07:00:00	-4.56922	-1.99669	-2.52019	-0.510606	-0.236388	-0.301718	1.25774	-0.742257	-0.00806389	0.0137862	0.0179205
2018-09-22 08:00:00	-3.30485	-1.90456	-2.2978	-0.438938	-0.234269	-0.290361	1.26932	-0.730682	-0.0108033	0.0128789	0.017045
2018-09-22 09:00:00	-2.43354	-1.7017	-1.86552	-0.37069	-0.224351	-0.266232	1.30403	-0.695975	-0.0113903	0.0119757	0.0161751
2018-09-22 10:00:00	-1.44829	-1.45914	-1.55329	-0.286995	-0.207317	-0.234913	1.34476	-0.655241	-0.010999	0.0110765	0.0153109
2018-09-22 11:00:00	-0.59819	-1.2706	-1.41853	-0.214047	-0.188248	-0.21065	1.37595	-0.624052	-0.0116251	0.0101814	0.0144522
2018-09-22 12:00:00	-0.0630384	-1.12409	-1.25703	-0.147359	-0.171418	-0.195422	1.40421	-0.595786	-0.0116251	0.00929017	0.0135983
2018-09-22 13:00:00	1.49939	-1.03352	-1.23384	-0.117172	-0.158823	-0.186566	1.42313	-0.576865	-0.0143645	0.00840292	0.0127484
2018-09-22 14:00:00	1.57765	-0.86833	-0.83067	-0.115138	-0.146725	-0.171688	1.46297	-0.537032	-0.018356	0.00751958	0.0119022
2018-09-22 15:00:00	0.287078	-0.657094	-0.552997	-0.147163	-0.131264	-0.14591	1.50886	-0.491136	-0.0181604	0.00664012	0.0110597
2018-09-22 16:00:00	-0.355147	-0.745051	-1.26986	-0.211428	-0.122762	-0.148623	1.48705	-0.512951	-0.018356	0.00576451	0.0102201
2018-09-22 17:00:00	-2.70904	-0.927905	-1.4078	-0.293519	-0.12749	-0.178806	1.4625	-0.537504	-0.0184734	0.00489272	0.00938247
2018-09-22 18:00:00	-5.76492	-1.10322	-1.64452	-0.44377	-0.140795	-0.204549	1.43687	-0.563126	-0.0152254	0.00402473	0.00854611
2018-09-22 19:00:00	-8.69668	-1.41382	-2.3278	-0.646186	-0.161345	-0.238364	1.37588	-0.624116	-0.0112729	0.00316051	0.00771089
2018-09-22 20:00:00	-9.75915	-1.8153	-2.89604	-0.821752	-0.190333	-0.287885	1.29918	-0.70082	-0.0134253	0.00230002	0.00687676
2018-09-22 21:00:00	-10.2582	-2.26042	-3.52444	-0.958822	-0.22667	-0.342375	1.21065	-0.789352	-0.0242258	0.00144324	0.00604376
2018-09-22 22:00:00	-10.6236	-2.73693	-4.18262	-1.0943	-0.268085	-0.39894	1.11099	-0.889013	-0.0246562	0.00059014	0.00521225
2018-09-22 23:00:00	-10.717	-3.18688	-4.69308	-1.21638	-0.31123	-0.452932	1.01343	-0.98657	-0.0246562	-0.00025931	0.00438291
2018-09-23	-9.72088	-3.4145	-4.57981	-1.29353	-0.346908	-0.482578	0.959689	-1.04031	-0.0244214	-0.00110514	0.00355702
2018-09-23 01:00:00	-8.53367	-3.48366	-4.5488	-1.27253	-0.368746	-0.485391	0.926404	-1.0736	-0.0242258	-0.00194737	0.00273616
2018-09-23 02:00:00	-6.97089	-3.45101	-4.3725	-1.20091	-0.37725	-0.476867	0.910997	-1.089	-0.0244214	-0.00278604	0.00192163
2018-09-23 03:00:00	-6.50472	-3.34916	-4.15992	-1.13412	-0.376021	-0.462641	0.909498	-1.0905	-0.024891	-0.00362118	0.00111399
2018-09-23 04:00:00	-6.19555	-3.21557	-3.96191	-1.09334	-0.368852	-0.446133	0.915487	-1.08451	-0.0250084	-0.0044528	0.00031324
2018-09-23 05:00:00	-5.98853	-3.04887	-3.69284	-1.07569	-0.357912	-0.427794	0.931507	-1.06849	-0.0253214	-0.00528094	-0.000480927
2018-09-23 06:00:00	-5.83356	-2.93629	-3.67916	-1.0646	-0.346764	-0.414431	0.937055	-1.06295	-0.0257518	-0.00610562	-0.00126914
2018-09-23 07:00:00	-5.56506	-2.79821	-3.38981	-1.0565	-0.336026	-0.40265	0.955256	-1.04474	-0.0267301	-0.00692688	-0.00205202
2018-09-23 08:00:00	-4.70585	-2.56642	-2.95037	-0.976914	-0.321876	-0.378629	0.994552	-1.00545	-0.0297822	-0.00774474	-0.00282989
2018-09-23 09:00:00	-3.96067	-2.32178	-2.67979	-0.872733	-0.303281	-0.348431	1.03458	-0.965418	-0.0286083	-0.00855922	-0.00360291
2018-09-23 10:00:00	-3.21373	-2.00739	-2.11511	-0.760332	-0.279781	-0.313479	1.09474	-0.90526	-0.0151863	-0.00937035	-0.00437124
2018-09-23 11:00:00	-2.41355	-1.66146	-1.67241	-0.652028	-0.251691	-0.272394	1.16129	-0.838713	-0.0122513	-0.0101782	-0.00513516
2018-09-23 12:00:00	-1.99893	-1.33053	-1.27666	-0.559048	-0.22135	-0.233208	1.22762	-0.772377	-0.0106076	-0.0109827	-0.0058951
2018-09-23 13:00:00	-1.77793	-1.09948	-1.15677	-0.489821	-0.193864	-0.205925	1.27609	-0.723913	-0.0110773	-0.0117839	-0.00665192
2018-09-23 14:00:00	-1.78075	-1.02074	-1.27129	-0.456722	-0.175215	-0.198611	1.29806	-0.70194	-0.0114686	-0.0125819	-0.00740681
2018-09-23 15:00:00	-2.01617	-0.967212	-1.14589	-0.438872	-0.164879	-0.19876	1.32233	-0.677671	-0.0116251	-0.0133767	-0.00816071
2018-09-23 16:00:00	-2.33851	-0.917895	-1.11408	-0.464128	-0.158632	-0.195085	1.34386	-0.656138	-0.011586	-0.0141682	-0.00891404
2018-09-23 17:00:00	-3.05302	-0.964415	-1.35671	-0.52399	-0.156631	-0.198944	1.34291	-0.657091	-0.0115077	-0.0149566	-0.00966695
2018-09-23 18:00:00	-3.78021	-1.12913	-1.71636	-0.600681	-0.162221	-0.219046	1.31943	-0.680573	-0.010999	-0.0157419	-0.0104198
2018-09-23 19:00:00	-4.53566	-1.33651	-1.9939	-0.692718	-0.175396	-0.246747	1.28894	-0.711065	-0.0110381	-0.016524	-0.0111728
2018-09-23 20:00:00	-5.30974	-1.62547	-2.52433	-0.796253	-0.195524	-0.280639	1.23696	-0.763043	-0.0115469	-0.017303	-0.011926
2018-09-23 21:00:00	-7.31702	-2.03537	-3.22516	-0.994751	-0.224184	-0.328839	1.15794	-0.842059	-0.0117817	-0.0180789	-0.0126795
2018-09-23 22:00:00	-8.21806	-2.42231	-3.59597	-1.20522	-0.258457	-0.378631	1.08522	-0.914785	-0.0260649	-0.0188518	-0.0134328
2018-09-23 23:00:00	-9.50815	-2.90162	-4.45748	-1.40659	-0.297701	-0.432116	0.982846	-1.01715	-0.0259475	-0.0196216	-0.0141858
2018-09-24	-10.9524	-3.51117	-5.40016	-1.65825	-0.345168	-0.50361	0.852164	-1.14784	-0.0248127	-0.0203884	-0.014938
2018-09-24 01:00:00	-11.2896	-3.9339	-5.49418	-1.85436	-0.3932	-0.561437	0.764192	-1.23581	-0.0213692	-0.0211522	-0.0156887
2018-09-24 02:00:00	-9.58072	-4.05993	-5.28047	-1.86019	-0.42726	-0.575622	0.725135	-1.27487	-0.0193735	-0.0219131	-0.016436
2018-09-24 03:00:00	-7.49237	-3.92274	-4.77699	-1.69249	-0.43864	-0.552923	0.73051	-1.26949	-0.0237171	-0.022671	-0.0171777
2018-09-24 04:00:00	-7.00359	-3.74634	-4.62512	-1.56164	-0.432748	-0.522452	0.736388	-1.26361	-0.0248518	-0.023426	-0.0179125
2018-09-24 05:00:00	-6.90482	-3.60661	-4.48004	-1.50911	-0.420792	-0.503897	0.740129	-1.25987	-0.0244214	-0.0241781	-0.0186402
2018-09-24 06:00:00	-7.22209	-3.43757	-4.17563	-1.47842	-0.407747	-0.488041	0.756874	-1.24313	-0.023991	-0.0249273	-0.0193615
2018-09-24 07:00:00	-8.50562	-3.39518	-4.41349	-1.62145	-0.398602	-0.482506	0.74577	-1.25423	-0.0248518	-0.0256737	-0.0200776
2018-09-24 08:00:00	-8.02475	-3.46517	-4.59619	-1.68604	-0.397706	-0.495516	0.720063	-1.27994	-0.0245779	-0.0264172	-0.0207896
2018-09-24 09:00:00	-5.42775	-3.34389	-4.0061	-1.44993	-0.396683	-0.491815	0.743017	-1.25698	-0.0246562	-0.0271579	-0.0214979
2018-09-24 10:00:00	-4.04398	-2.93163	-3.10126	-1.20361	-0.380936	-0.444469	0.819821	-1.18018	-0.0255953	-0.0278958	-0.0222017
2018-09-24 11:00:00	-2.56386	-2.34581	-2.18958	-0.963639	-0.344962	-0.368967	0.926371	-1.07363	-0.0231692	-0.0286309	-0.0228998
2018-09-24 12:00:00	-0.969623	-1.97645	-2.21287	-0.724014	-0.303231	-0.315063	0.984657	-1.01534	-0.0115077	-0.0293632	-0.0235926
2018-09-24 13:00:00	-0.70703	-1.79708	-2.11539	-0.535176	-0.271495	-0.29898	1.02125	-0.97875	-0.0116251	-0.0300928	-0.0242817
2018-09-24 14:00:00	-0.665817	-1.6483	-1.89942	-0.442205	-0.251188	-0.291079	1.06049	-0.93951	-0.0116251	-0.0308197	-0.0249688
2018-09-24 15:00:00	-0.818936	-1.40195	-1.40713	-0.412234	-0.233043	-0.26799	1.12175	-0.878248	-0.0116251	-0.0315439	-0.0256547
2018-09-24 16:00:00	-1.19479	-1.41	-2.01059	-0.411723	-0.220822	-0.261723	1.12016	-0.879844	-0.0117817	-0.0322654	-0.02634
2018-09-24 17:00:00	-2.16819	-1.5047	-2.0318	-0.456546	-0.219088	-0.279985	1.11638	-0.883623	-0.0117425	-0.0329842	-0.0270254
2018-09-24 18:00:00	-3.03797	-1.52713	-1.93917	-0.556057	-0.22217	-0.288451	1.12693	-0.873071	-0.0118599	-0.0337003	-0.0277112
2018-09-24 19:00:00	-5.69963	-1.60828	-2.23301	-0.767966	-0.227001	-0.294478	1.11654	-0.883461	-0.0116251	-0.0344139	-0.0283972
2018-09-24 20:00:00	-8.73277	-1.88517	-2.89519	-1.10503	-0.239644	-0.324472	1.06483	-0.935167	-0.0172603	-0.0351248	-0.0290836
2018-09-24 21:00:00	-10.0707	-2.40595	-3.89933	-1.47715	-0.268671	-0.387628	0.964833	-1.03517	-0.027004	-0.0358331	-0.0297712
2018-09-24 22:00:00	-11.8184	-3.11807	-5.03877	-1.82931	-0.317362	-0.476808	0.826631	-1.17337	-0.0245388	-0.0365389	-0.0304607
2018-09-24 23:00:00	-11.5534	-3.75104	-5.5966	-2.10302	-0.376207	-0.560198	0.705821	-1.29418	-0.0203518	-0.037242	-0.0311519
2018-09-25	-12.128	-4.19559	-5.92257	-2.30094	-0.430483	-0.613296	0.611901	-1.3881	-0.0182386	-0.0379427	-0.0318433
2018-09-25 01:00:00	-12.9529	-4.53437	-6.28181	-2.47949	-0.473605	-0.646868	0.526924	-1.47308	-0.0181604	-0.0386408	-0.0325328
2018-09-25 02:00:00	-12.8423	-4.73022	-6.28977	-2.6279	-0.504385	-0.667128	0.468285	-1.53171	-0.0181604	-0.0393364	-0.0332186
2018-09-25 03:00:00	-12.5812	-4.87277	-6.47714	-2.70856	-0.525619	-0.679391	0.413408	-1.58659	-0.0181604	-0.0400295	-0.0338997
2018-09-25 04:00:00	-11.6148	-4.97497	-6.53333	-2.67208	-0.540922	-0.690667	0.36729	-1.63271	-0.0181604	-0.0407202	-0.0345755
2018-09-25 05:00:00	-11.1613	-5.04724	-6.59841	-2.598	-0.552597	-0.699913	0.327166	-1.67283	-0.0181604	-0.0414084	-0.0352458
2018-09-25 06:00:00	-10.7181	-5.04303	-6.45757	-2.53732	-0.559925	-0.70189	0.304706	-1.69529	-0.0181604	-0.0420942	-0.0359108
2018-09-25 07:00:00	-10.6646	-4.93747	-6.18371	-2.47927	-0.560401	-0.691021	0.303091	-1.69691	-0.0181604	-0.0427776	-0.0365701
2018-09-25 08:00:00	-10.3549	-4.77053	-5.91395	-2.52303	-0.553466	-0.671076	0.313538	-1.68646	-0.0181604	-0.0434585	-0.0372238
2018-09-25 09:00:00	-9.42874	-4.57988	-5.64618	-2.43022	-0.541171	-0.649002	0.330995	-1.66901	-0.0181604	-0.0441371	-0.0378719
2018-09-25 10:00:00	-8.96629	-4.30288	-5.12376	-2.40536	-0.523425	-0.619677	0.371381	-1.62862	-0.0181604	-0.0448133	-0.0385147
2018-09-25 11:00:00	-7.18673	-3.83556	-4.21701	-2.2132	-0.495178	-0.568048	0.454292	-1.54571	-0.0183169	-0.0454872	-0.0391522
2018-09-25 12:00:00	-4.64626	-3.19269	-3.18301	-1.88983	-0.451919	-0.49143	0.572712	-1.42729	-0.0241475	-0.0461588	-0.0397841
2018-09-25 13:00:00	-2.35236	-2.47543	-2.20758	-1.52181	-0.395348	-0.404023	0.708189	-1.29181	-0.0206648	-0.046828	-0.0404104
2018-09-25 14:00:00	-2.7364	-2.0378	-2.21583	-1.39838	-0.341001	-0.346355	0.78657	-1.21343	-0.0114295	-0.0474949	-0.0410326
2018-09-25 15:00:00	-2.9232	-1.89012	-2.32602	-1.32523	-0.304606	-0.335771	0.823169	-1.17683	-0.0116251	-0.0481595	-0.041653
2018-09-25 16:00:00	-3.7387	-1.88975	-2.45662	-1.29342	-0.28871	-0.347259	0.840231	-1.15977	-0.0116251	-0.0488219	-0.0422742
2018-09-25 17:00:00	-4.16753	-1.88934	-2.39934	-1.31883	-0.284553	-0.355689	0.860286	-1.13971	-0.0116251	-0.049482	-0.0428973
2018-09-25 18:00:00	-6.70291	-2.09789	-3.11552	-1.50924	-0.290909	-0.377455	0.828402	-1.1716	-0.0145993	-0.0501398	-0.0435228
2018-09-25 19:00:00	-8.86346	-2.53905	-3.94255	-1.78238	-0.313179	-0.431799	0.753195	-1.24681	-0.0303692	-0.0507954	-0.0441513
2018-09-25 20:00:00	-8.94204	-2.97587	-4.3608	-1.98528	-0.347712	-0.491808	0.68308	-1.31692	-0.0249301	-0.0514488	-0.044783
2018-09-25 21:00:00	-9.76181	-3.3898	-4.91963	-2.12597	-0.386458	-0.541011	0.606984	-1.39302	-0.024891	-0.0521	-0.0454173
2018-09-25 22:00:00	-10.3365	-3.76007	-5.31358	-2.28856	-0.423922	-0.583452	0.533998	-1.466	-0.024304	-0.052749	-0.046053
2018-09-25 23:00:00	-11.5066	-3.98339	-5.34672	-2.48269	-0.454543	-0.609816	0.487208	-1.51279	-0.0196865	-0.0533959	-0.0466886
2018-09-26	-10.0782	-4.09398	-5.38716	-2.51997	-0.475163	-0.618862	0.454695	-1.5453	-0.0181604	-0.0540406	-0.0473225
2018-09-26 01:00:00	-8.51306	-4.18988	-5.53647	-2.30362	-0.488509	-0.625607	0.420239	-1.57976	-0.0185126	-0.0546831	-0.0479538
2018-09-26 02:00:00	-8.94196	-4.17359	-5.27867	-2.25371	-0.495232	-0.625379	0.412208	-1.58779	-0.0190213	-0.0553235	-0.0485818
2018-09-26 03:00:00	-9.79987	-4.17548	-5.42438	-2.31343	-0.497911	-0.622355	0.394034	-1.60597	-0.0186691	-0.0559618	-0.0492062
2018-09-26 04:00:00	-9.81889	-4.21491	-5.49219	-2.39904	-0.500693	-0.627855	0.372018	-1.62798	-0.0181995	-0.0565981	-0.0498271
2018-09-26 05:00:00	-10.8657	-4.40116	-6.00732	-2.49533	-0.509874	-0.650055	0.319112	-1.68089	-0.0181604	-0.0572322	-0.0504453
2018-09-26 06:00:00	-11.8095	-4.64467	-6.3099	-2.66857	-0.527398	-0.684699	0.261097	-1.7389	-0.0181604	-0.0578643	-0.0510614
2018-09-26 07:00:00	-11.9412	-4.85875	-6.52693	-2.79558	-0.549007	-0.714844	0.208785	-1.79121	-0.0181604	-0.0584943	-0.0516756
2018-09-26 08:00:00	-10.8908	-4.95289	-6.44566	-2.78327	-0.567112	-0.728773	0.179443	-1.82056	-0.0181604	-0.0591222	-0.0522875
2018-09-26 09:00:00	-10.4839	-4.88694	-6.13988	-2.7657	-0.574928	-0.720809	0.179173	-1.82083	-0.0181604	-0.0597482	-0.0528961
2018-09-26 10:00:00	-8.53397	-4.44737	-4.93702	-2.66791	-0.561711	-0.671216	0.257636	-1.74236	-0.0181604	-0.0603721	-0.0534997
2018-09-26 11:00:00	-5.34265	-3.75466	-3.8362	-2.31968	-0.522327	-0.582113	0.378239	-1.62176	-0.0223083	-0.0609941	-0.054097
2018-09-26 12:00:00	-4.14706	-3.13922	-3.30273	-1.93231	-0.468386	-0.499435	0.480811	-1.51919	-0.028804	-0.061614	-0.0546876
2018-09-26 13:00:00	-3.12156	-2.80279	-3.28856	-1.70313	-0.420539	-0.458757	0.537143	-1.46286	-0.0189039	-0.062232	-0.0552732
2018-09-26 14:00:00	-3.53858	-2.72202	-3.47877	-1.59337	-0.392202	-0.45792	0.555808	-1.44419	-0.0110773	-0.062848	-0.0558567
2018-09-26 15:00:00	-3.30802	-2.79723	-3.74175	-1.50254	-0.38416	-0.47732	0.551022	-1.44898	-0.0113903	-0.0634621	-0.0564402
2018-09-26 16:00:00	-4.49634	-3.17857	-4.76812	-1.56035	-0.397916	-0.525063	0.480432	-1.51957	-0.0116251	-0.0640742	-0.0570258
2018-09-26 17:00:00	-6.54251	-3.63542	-5.26254	-1.74628	-0.429323	-0.589684	0.404596	-1.5954	-0.0116251	-0.0646844	-0.0576141
2018-09-26 18:00:00	-9.3641	-3.9552	-5.43481	-2.08246	-0.464851	-0.633933	0.352425	-1.64758	-0.0223866	-0.0652927	-0.0582047
2018-09-26 19:00:00	-11.6202	-4.24664	-5.88191	-2.45443	-0.496661	-0.663405	0.291917	-1.70808	-0.0245779	-0.065899	-0.0587965
2018-09-26 20:00:00	-12.5263	-4.50643	-6.12794	-2.77752	-0.524124	-0.691956	0.235545	-1.76446	-0.0185908	-0.0665035	-0.0593881
2018-09-26 21:00:00	-12.8668	-4.7835	-6.55156	-2.99149	-0.550032	-0.722465	0.170169	-1.82983	-0.0181604	-0.0671061	-0.0599788
2018-09-26 22:00:00	-13.1233	-5.00904	-6.7133	-3.15394	-0.574513	-0.750667	0.11539	-1.88461	-0.0181604	-0.0677069	-0.0605679
2018-09-26 23:00:00	-13.4431	-5.20842	-6.97727	-3.28185	-0.59678	-0.77368	0.0608255	-1.93917	-0.0181212	-0.0683057	-0.0611551
2018-09-27	-13.3797	-5.43936	-7.34213	-3.38265	-0.618594	-0.800093	-0.0028531	-2.00285	-0.0169864	-0.0689028	-0.06174
2018-09-27 01:00:00	-13.4254	-5.67477	-7.62234	-3.44649	-0.641334	-0.829986	-0.0665044	-2.0665	-0.013347	-0.0694979	-0.0623224
2018-09-27 02:00:00	-13.7532	-5.7587	-7.43955	-3.52881	-0.659831	-0.844626	-0.0973677	-2.09737	-0.0119773	-0.0700913	-0.0629019
2018-09-27 03:00:00	-13.7487	-5.75881	-7.41231	-3.60608	-0.670146	-0.842564	-0.118681	-2.11868	-0.0115469	-0.0706829	-0.0634777
2018-09-27 04:00:00	-13.7881	-5.78566	-7.52197	-3.65383	-0.675535	-0.843239	-0.147033	-2.14703	-0.0112338	-0.0712727	-0.0640495
2018-09-27 05:00:00	-14.1384	-5.96613	-8.01812	-3.69936	-0.685024	-0.864102	-0.206082	-2.20608	-0.0106859	-0.0718606	-0.0646179
2018-09-27 06:00:00	-14.0249	-6.0377	-7.76705	-3.75331	-0.696926	-0.882666	-0.231449	-2.23145	-0.00872919	-0.0724468	-0.0651833
2018-09-27 07:00:00	-13.6356	-6.04611	-7.80696	-3.74744	-0.705615	-0.884362	-0.252163	-2.25216	-0.0100206	-0.0730313	-0.0657456
2018-09-27 08:00:00	-12.3056	-5.89942	-7.31414	-3.6113	-0.705336	-0.869658	-0.237915	-2.23791	-0.0110381	-0.073614	-0.0663042
2018-09-27 09:00:00	-10.7	-5.54701	-6.58336	-3.38649	-0.690538	-0.828654	-0.183123	-2.18312	-0.0117817	-0.074195	-0.0668584
2018-09-27 10:00:00	-9.44866	-5.02773	-5.71645	-3.12988	-0.65906	-0.765116	-0.0956337	-2.09563	-0.016282	-0.0747742	-0.0674074
2018-09-27 11:00:00	-8.17069	-4.43704	-4.90313	-2.92602	-0.614326	-0.692868	0.00792047	-1.99208	-0.0181212	-0.0753517	-0.0679511
2018-09-27 12:00:00	-6.27922	-3.9406	-4.46881	-2.64654	-0.566008	-0.632435	0.0957578	-1.90424	-0.020704	-0.0759276	-0.0684903
2018-09-27 13:00:00	-4.55326	-3.70474	-4.57918	-2.38715	-0.527874	-0.606033	0.137548	-1.86245	-0.0260258	-0.0765017	-0.0690268
2018-09-27 14:00:00	-3.65309	-3.43635	-3.96543	-2.13782	-0.499755	-0.588134	0.204442	-1.79556	-0.0205083	-0.0770741	-0.0695625
2018-09-27 15:00:00	-3.50654	-3.09252	-3.48782	-1.8806	-0.472714	-0.552001	0.283603	-1.7164	-0.0112729	-0.0776449	-0.0700979
2018-09-27 16:00:00	-5.24722	-3.11801	-4.28777	-1.95318	-0.455278	-0.546659	0.277524	-1.72248	-0.0116251	-0.078214	-0.0706342
2018-09-27 17:00:00	-7.0574	-3.37259	-4.70768	-2.14236	-0.457587	-0.585899	0.243204	-1.7568	-0.0118599	-0.0787814	-0.0711726
2018-09-27 18:00:00	-10.0693	-3.78455	-5.48071	-2.44657	-0.480024	-0.641986	0.17573	-1.82427	-0.0282953	-0.0793473	-0.0717148
2018-09-27 19:00:00	-12.0539	-4.2183	-5.98706	-2.83363	-0.514804	-0.699515	0.103371	-1.89663	-0.0222692	-0.0799114	-0.0722607
2018-09-27 20:00:00	-13.1143	-4.69254	-6.70424	-3.12168	-0.555599	-0.75563	0.0138375	-1.98616	-0.0181604	-0.080474	-0.07281
2018-09-27 21:00:00	-13.228	-5.11707	-7.11207	-3.32378	-0.597273	-0.807083	-0.0684396	-2.06844	-0.0181604	-0.0810349	-0.0733613
2018-09-27 22:00:00	-13.6448	-5.49553	-7.57062	-3.51945	-0.636472	-0.850059	-0.149867	-2.14987	-0.0174169	-0.0815943	-0.0739136
2018-09-27 23:00:00	-14.5028	-5.77663	-7.76115	-3.71967	-0.670205	-0.882645	-0.215447	-2.21545	-0.0132688	-0.082152	-0.0744655
2018-09-28	-14.5828	-6.0292	-8.11017	-3.85776	-0.698652	-0.909329	-0.282874	-2.28287	-0.0115469	-0.0827082	-0.0750159
2018-09-28 01:00:00	-14.5238	-6.18283	-8.10683	-3.94446	-0.721138	-0.92849	-0.329614	-2.32961	-0.00896399	-0.0832628	-0.0755639
2018-09-28 02:00:00	-14.7154	-6.36588	-8.49222	-4.00658	-0.740341	-0.94705	-0.389647	-2.38965	-0.00634194	-0.0838158	-0.076109
2018-09-28 03:00:00	-14.4833	-6.49593	-8.49305	-4.06433	-0.757292	-0.965601	-0.434158	-2.43416	-0.0049722	-0.0843673	-0.0766508
2018-09-28 04:00:00	-14.2427	-6.53837	-8.44387	-4.06612	-0.769689	-0.972617	-0.462813	-2.46281	-0.00477652	-0.0849172	-0.0771891
2018-09-28 05:00:00	-13.6273	-6.51605	-8.34374	-3.97879	-0.775905	-0.970069	-0.480066	-2.48007	-0.00465911	-0.0854657	-0.0777235
2018-09-28 06:00:00	-12.4908	-6.32948	-7.81043	-3.81385	-0.772405	-0.950946	-0.460522	-2.46052	-0.00555923	-0.0860125	-0.0782534
2018-09-28 07:00:00	-12.3426	-6.13094	-7.66488	-3.70103	-0.760722	-0.924194	-0.444222	-2.44422	-0.00884659	-0.0865579	-0.0787787
2018-09-28 08:00:00	-12.426	-6.04776	-7.74081	-3.69018	-0.749165	-0.913681	-0.448043	-2.44804	-0.00998149	-0.0871018	-0.0792998
2018-09-28 09:00:00	-11.7969	-5.80866	-7.02551	-3.62616	-0.735807	-0.895664	-0.406601	-2.4066	-0.00974669	-0.0876442	-0.0798173
2018-09-28 10:00:00	-8.57571	-5.10367	-5.37501	-3.28872	-0.702822	-0.819881	-0.267855	-2.26786	-0.0123687	-0.0881851	-0.0803302
2018-09-28 11:00:00	-6.97436	-4.29099	-4.47384	-2.80493	-0.64593	-0.711818	-0.123121	-2.12312	-0.018043	-0.0887245	-0.0808377
2018-09-28 12:00:00	-6.99862	-3.70006	-4.09313	-2.62332	-0.582851	-0.634489	-0.0172015	-2.0172	-0.0181995	-0.0892624	-0.0813401
2018-09-28 13:00:00	-6.37152	-3.2908	-3.71831	-2.49006	-0.53002	-0.593258	0.0698517	-1.93015	-0.0188648	-0.0897989	-0.0818397
2018-09-28 14:00:00	-5.4218	-3.00421	-3.50628	-2.2784	-0.491589	-0.568102	0.140307	-1.85969	-0.0240301	-0.0903339	-0.0823387
2018-09-28 15:00:00	-6.41874	-2.80282	-3.3478	-2.25495	-0.464695	-0.550835	0.198256	-1.80174	-0.0250866	-0.0908675	-0.0828388
2018-09-28 16:00:00	-5.97327	-2.67078	-3.268	-2.18079	-0.445905	-0.539181	0.244368	-1.75563	-0.024891	-0.0913997	-0.0833407
2018-09-28 17:00:00	-6.59703	-2.71571	-3.63376	-2.12267	-0.437183	-0.544385	0.25253	-1.74747	-0.024891	-0.0919304	-0.0838451
2018-09-28 18:00:00	-8.6378	-2.95524	-4.18327	-2.30849	-0.442897	-0.575255	0.223862	-1.77614	-0.0246953	-0.0924597	-0.0843529
2018-09-28 19:00:00	-11.7728	-3.36862	-4.94131	-2.7101	-0.465155	-0.627816	0.159788	-1.84021	-0.0193343	-0.0929876	-0.0848646
2018-09-28 20:00:00	-13.4655	-3.90087	-5.75998	-3.17128	-0.502279	-0.694446	0.0695489	-1.93045	-0.0181604	-0.093514	-0.0853806
2018-09-28 21:00:00	-13.7379	-4.40849	-6.30633	-3.50515	-0.547164	-0.758547	-0.0183589	-2.01836	-0.0173777	-0.0940391	-0.0859003
2018-09-28 22:00:00	-13.9448	-4.74252	-6.44723	-3.73969	-0.588315	-0.799445	-0.0776052	-2.07761	-0.0131122	-0.0945628	-0.0864221
2018-09-28 23:00:00	-14.4083	-4.98245	-6.7138	-3.91572	-0.619962	-0.821688	-0.130753	-2.13075	-0.0116643	-0.0950851	-0.0869441
2018-09-29	-13.321	-5.09353	-6.62888	-3.9818	-0.640711	-0.831914	-0.160146	-2.16015	-0.0112729	-0.0956061	-0.0874645
2018-09-29 01:00:00	-12.9429	-5.13867	-6.65685	-3.83831	-0.652292	-0.833109	-0.182314	-2.18231	-0.0116251	-0.0961257	-0.0879823
2018-09-29 02:00:00	-14.3822	-5.23714	-6.90992	-4.03877	-0.660859	-0.841131	-0.218166	-2.21817	-0.0112729	-0.0966439	-0.0884969
2018-09-29 03:00:00	-14.8823	-5.55054	-7.67984	-4.18838	-0.677376	-0.876528	-0.298433	-2.29843	-0.00896399	-0.0971608	-0.089009
2018-09-29 04:00:00	-12.9822	-5.87448	-7.94522	-4.14945	-0.703449	-0.923811	-0.37048	-2.37048	-0.006068	-0.0976763	-0.0895192
2018-09-29 05:00:00	-10.0571	-5.68596	-6.74989	-3.82022	-0.717067	-0.914542	-0.331742	-2.33174	-0.010725	-0.0981906	-0.0900264
2018-09-29 06:00:00	-7.48374	-5.01171	-5.37461	-3.43406	-0.696014	-0.827632	-0.212479	-2.21248	-0.0175734	-0.0987035	-0.0905279
2018-09-29 07:00:00	-7.29534	-4.42067	-5.03824	-3.12298	-0.64982	-0.737623	-0.124832	-2.12483	-0.0181212	-0.0992151	-0.091022
2018-09-29 08:00:00	-6.75746	-4.00965	-4.65378	-2.89939	-0.601632	-0.688031	-0.0559585	-2.05596	-0.0185126	-0.0997254	-0.0915095
2018-09-29 09:00:00	-6.10548	-3.69382	-4.33387	-2.6036	-0.562992	-0.65881	0.00604011	-1.99396	-0.0218388	-0.100234	-0.0919927
2018-09-29 10:00:00	-5.55435	-3.37781	-3.88941	-2.36479	-0.531708	-0.62928	0.0750184	-1.92498	-0.0246562	-0.100742	-0.0924732
2018-09-29 11:00:00	-5.09039	-3.04301	-3.44213	-2.19047	-0.502133	-0.593357	0.150145	-1.84986	-0.0248518	-0.101249	-0.0929518
2018-09-29 12:00:00	-4.46258	-2.6984	-2.9876	-1.97918	-0.471392	-0.5538	0.229578	-1.77042	-0.0252432	-0.101754	-0.0934288
2018-09-29 13:00:00	-4.44186	-2.42008	-2.761	-1.84024	-0.441576	-0.520088	0.296393	-1.70361	-0.0290779	-0.102258	-0.0939048
2018-09-29 14:00:00	-4.60778	-2.27357	-2.76803	-1.77974	-0.41801	-0.503074	0.33939	-1.66061	-0.0313083	-0.10276	-0.0943804
2018-09-29 15:00:00	-4.82659	-2.27168	-2.95458	-1.74682	-0.405212	-0.505393	0.356713	-1.64329	-0.0314648	-0.103262	-0.0948567
2018-09-29 16:00:00	-5.28384	-2.37557	-3.20677	-1.82795	-0.403978	-0.521419	0.355092	-1.64491	-0.0314648	-0.103762	-0.0953346
2018-09-29 17:00:00	-5.68909	-2.56616	-3.56933	-1.9152	-0.412739	-0.546248	0.334912	-1.66509	-0.0309952	-0.104261	-0.0958145
2018-09-29 18:00:00	-5.89579	-2.77023	-3.80706	-1.98421	-0.427665	-0.572696	0.311487	-1.68851	-0.0293909	-0.104759	-0.0962962
2018-09-29 19:00:00	-6.43504	-2.9796	-4.09976	-2.05114	-0.445235	-0.596851	0.282155	-1.71784	-0.0268084	-0.105255	-0.0967794
2018-09-29 20:00:00	-6.63983	-3.16725	-4.29241	-2.08752	-0.462893	-0.618159	0.254232	-1.74577	-0.025204	-0.105751	-0.0972632
2018-09-29 21:00:00	-6.73375	-3.31448	-4.42466	-2.1888	-0.478635	-0.634174	0.230801	-1.7692	-0.0249692	-0.106245	-0.0977469
2018-09-29 22:00:00	-7.14742	-3.49308	-4.74686	-2.33748	-0.493715	-0.651912	0.195641	-1.80436	-0.024891	-0.106737	-0.0982299
2018-09-29 23:00:00	-8.33325	-3.74861	-5.18842	-2.49737	-0.511997	-0.680588	0.14342	-1.85658	-0.024891	-0.107229	-0.0987119
2018-09-30	-11.4322	-4.25361	-6.28044	-2.89082	-0.542286	-0.737541	0.0356751	-1.96432	-0.0221127	-0.10772	-0.0991934
2018-09-30 01:00:00	-12.5924	-4.93915	-7.31923	-3.23361	-0.589971	-0.82362	-0.103856	-2.10386	-0.0181604	-0.108209	-0.0996752
2018-09-30 02:00:00	-14.255	-5.65849	-8.23554	-3.54435	-0.650866	-0.914968	-0.251595	-2.25159	-0.0175734	-0.108697	-0.100157
2018-09-30 03:00:00	-15.3249	-6.25027	-8.76134	-3.9229	-0.713396	-0.988615	-0.378743	-2.37874	-0.0123295	-0.109184	-0.100639
2018-09-30 04:00:00	-15.6729	-6.6804	-9.11516	-4.21014	-0.767279	-1.03724	-0.483536	-2.48354	-0.00857265	-0.10967	-0.101119
2018-09-30 05:00:00	-15.5433	-6.95291	-9.25632	-4.41126	-0.807779	-1.06538	-0.56378	-2.56378	-0.00505047	-0.110155	-0.101594
2018-09-30 06:00:00	-16.0476	-7.19038	-9.59189	-4.56436	-0.837978	-1.08773	-0.644481	-2.64448	-0.00876832	-0.110638	-0.102064
2018-09-30 07:00:00	-15.5845	-7.23019	-9.23853	-4.68958	-0.857097	-1.09539	-0.679717	-2.67972	-0.014521	-0.111121	-0.102528
2018-09-30 08:00:00	-15.7652	-7.23011	-9.34253	-4.75744	-0.866558	-1.09107	-0.7162	-2.7162	-0.024304	-0.111602	-0.102986
2018-09-30 09:00:00	-14.6667	-7.1188	-8.94363	-4.73408	-0.867361	-1.08042	-0.723037	-2.72304	-0.0268084	-0.112082	-0.103436
2018-09-30 10:00:00	-12.7083	-6.50145	-7.24923	-4.62737	-0.845556	-1.01663	-0.617353	-2.61735	-0.0140514	-0.112562	-0.103879
2018-09-30 11:00:00	-9.33206	-5.36063	-5.1636	-4.24954	-0.784688	-0.877383	-0.413814	-2.41381	-0.0119773	-0.11304	-0.104312
2018-09-30 12:00:00	-6.9774	-4.29901	-4.2561	-3.81821	-0.696662	-0.733368	-0.237474	-2.23747	-0.0193343	-0.113517	-0.104734
2018-09-30 13:00:00	-6.14698	-3.63558	-3.9659	-3.48707	-0.612985	-0.651913	-0.123217	-2.12322	-0.0248518	-0.113992	-0.105149
2018-09-30 14:00:00	-6.8654	-3.63122	-4.96719	-3.29835	-0.565567	-0.658055	-0.127201	-2.1272	-0.0271605	-0.114467	-0.105562
2018-09-30 15:00:00	-7.8724	-3.87351	-5.29127	-3.28907	-0.558863	-0.711948	-0.151883	-2.15188	-0.024891	-0.114941	-0.105976
2018-09-30 16:00:00	-6.01477	-3.94165	-5.01558	-3.06551	-0.569004	-0.738679	-0.137194	-2.13719	-0.0273562	-0.115414	-0.106393
2018-09-30 17:00:00	-6.86559	-4.10404	-5.60839	-2.92217	-0.582215	-0.751793	-0.161826	-2.16183	-0.0357689	-0.115885	-0.106814
2018-09-30 18:00:00	-9.69262	-4.56595	-6.63294	-3.12344	-0.606102	-0.801922	-0.248532	-2.24853	-0.0282953	-0.116356	-0.107238
2018-09-30 19:00:00	-11.0801	-4.97974	-6.84528	-3.50432	-0.640241	-0.861542	-0.314106	-2.31411	-0.0213301	-0.116825	-0.107665
2018-09-30 20:00:00	-10.317	-5.09264	-6.5354	-3.65472	-0.668329	-0.879776	-0.326447	-2.32645	-0.0190213	-0.117293	-0.108095
2018-09-30 21:00:00	-11.4532	-5.03625	-6.36243	-3.81671	-0.679953	-0.864966	-0.320745	-2.32075	-0.0252823	-0.117761	-0.108524
2018-09-30 22:00:00	-10.2526	-4.93913	-6.21168	-3.90174	-0.678279	-0.846401	-0.310719	-2.31072	-0.0297431	-0.118227	-0.108952
2018-09-30 23:00:00	-8.38718	-4.82217	-6.02227	-3.62341	-0.670219	-0.83099	-0.294866	-2.29487	-0.0199604	-0.118692	-0.109378
2018-10-01	-8.63182	-4.83519	-6.31128	-3.40215	-0.664644	-0.830256	-0.307759	-2.30776	-0.0203909	-0.119157	-0.109803
2018-10-01 01:00:00	-10.017	-5.08958	-6.99421	-3.40762	-0.671944	-0.861687	-0.366476	-2.36648	-0.0231301	-0.11962	-0.110227
2018-10-01 02:00:00	-11.5933	-5.39199	-7.30756	-3.58916	-0.692534	-0.907214	-0.425444	-2.42544	-0.0437507	-0.120082	-0.110651
2018-10-01 03:00:00	-12.9128	-5.6323	-7.52764	-3.92168	-0.717882	-0.940851	-0.474941	-2.47494	-0.0448854	-0.120544	-0.111077
2018-10-01 04:00:00	-13.8669	-5.9172	-8.03941	-4.16735	-0.744227	-0.972184	-0.541729	-2.54173	-0.0446897	-0.121004	-0.111503
2018-10-01 05:00:00	-13.1099	-6.06512	-7.89359	-4.29675	-0.76665	-0.993842	-0.575962	-2.57596	-0.0451201	-0.121463	-0.111928
2018-10-01 06:00:00	-12.433	-6.18513	-8.14164	-4.28144	-0.783493	-1.0043	-0.61517	-2.61517	-0.0689455	-0.121922	-0.112352
2018-10-01 07:00:00	-12.7407	-6.26626	-8.13881	-4.29374	-0.795782	-1.01372	-0.645077	-2.64508	-0.0691411	-0.122379	-0.112774
2018-10-01 08:00:00	-13.3997	-6.33087	-8.22946	-4.42328	-0.805178	-1.02143	-0.67355	-2.67355	-0.0660115	-0.122835	-0.113194
2018-10-01 09:00:00	-12.7359	-6.21604	-7.72588	-4.44099	-0.807265	-1.01226	-0.661074	-2.66107	-0.0895207	-0.123291	-0.113611
2018-10-01 10:00:00	-12.29	-5.85234	-6.92633	-4.40775	-0.793854	-0.969768	-0.601003	-2.601	-0.0936667	-0.123745	-0.114025
2018-10-01 11:00:00	-9.9278	-5.12732	-5.43739	-4.25421	-0.755488	-0.883757	-0.466011	-2.46601	-0.12163	-0.124199	-0.114434
2018-10-01 12:00:00	-6.57366	-4.39416	-4.73248	-3.84541	-0.697717	-0.785852	-0.339018	-2.33902	-0.126479	-0.124652	-0.114837
2018-10-01 13:00:00	-4.41201	-3.95258	-4.63339	-3.41003	-0.641618	-0.728838	-0.262998	-2.263	-0.132813	-0.125103	-0.115236
2018-10-01 14:00:00	-4.99294	-3.86158	-4.96793	-3.15649	-0.606598	-0.724918	-0.242923	-2.24292	-0.140829	-0.125554	-0.115633
2018-10-01 15:00:00	-5.69993	-3.83967	-4.85466	-3.02157	-0.592379	-0.738117	-0.220646	-2.22065	-0.1447	-0.126004	-0.116032
2018-10-01 16:00:00	-6.81164	-3.97279	-5.374	-3.04222	-0.593388	-0.757235	-0.236452	-2.23645	-0.144974	-0.126453	-0.116434
2018-10-01 17:00:00	-9.15615	-4.37036	-6.26607	-3.22555	-0.611447	-0.805482	-0.305986	-2.30599	-0.137154	-0.126901	-0.116839
2018-10-01 18:00:00	-11.6527	-4.70399	-6.38028	-3.52656	-0.640037	-0.855911	-0.352777	-2.35278	-0.144583	-0.127348	-0.117247
2018-10-01 19:00:00	-13.0256	-5.04343	-6.9712	-3.87249	-0.671604	-0.894047	-0.415631	-2.41563	-0.151816	-0.127794	-0.117659
2018-10-01 20:00:00	-13.6203	-5.46047	-7.61243	-4.13443	-0.705919	-0.940536	-0.499085	-2.49909	-0.175976	-0.12824	-0.118074
2018-10-01 21:00:00	-13.7157	-5.78839	-7.79996	-4.328	-0.740164	-0.982839	-0.562993	-2.56299	-0.189775	-0.128684	-0.11849
2018-10-01 22:00:00	-13.9332	-6.08816	-8.23979	-4.48927	-0.771777	-1.01542	-0.631954	-2.63195	-0.203885	-0.129128	-0.118906
2018-10-01 23:00:00	-13.1699	-6.203	-8.00846	-4.53448	-0.795167	-1.03107	-0.661782	-2.66178	-0.225927	-0.12957	-0.119322
2018-10-02	-12.5325	-6.21101	-7.97822	-4.49473	-0.807415	-1.02779	-0.679736	-2.67974	-0.234055	-0.130012	-0.119736
2018-10-02 01:00:00	-10.7061	-6.11335	-7.67397	-4.2573	-0.80883	-1.01446	-0.675916	-2.67592	-0.255195	-0.130453	-0.120147
2018-10-02 02:00:00	-9.55266	-5.82031	-6.98387	-3.97138	-0.797196	-0.980943	-0.630355	-2.63036	-0.282425	-0.130893	-0.120554
2018-10-02 03:00:00	-9.05884	-5.48253	-6.60725	-3.72859	-0.774437	-0.93651	-0.58084	-2.58084	-0.285159	-0.131332	-0.120957
2018-10-02 04:00:00	-9.3009	-5.21575	-6.38155	-3.65361	-0.748449	-0.903467	-0.541576	-2.54158	-0.285159	-0.13177	-0.121356
2018-10-02 05:00:00	-8.24746	-4.91459	-5.85862	-3.49596	-0.722354	-0.873552	-0.485238	-2.48524	-0.285159	-0.132208	-0.121753
2018-10-02 06:00:00	-7.88027	-4.70317	-5.82215	-3.29876	-0.698987	-0.848617	-0.449093	-2.44909	-0.285159	-0.132644	-0.122147
2018-10-02 07:00:00	-7.62674	-4.54967	-5.63593	-3.17285	-0.680458	-0.834694	-0.416732	-2.41673	-0.285199	-0.13308	-0.12254
2018-10-02 08:00:00	-6.98805	-4.26403	-4.98831	-3.0208	-0.660901	-0.807997	-0.350792	-2.35079	-0.286214	-0.133515	-0.122933
2018-10-02 09:00:00	-6.34987	-3.92458	-4.5761	-2.83501	-0.635611	-0.766041	-0.279541	-2.27954	-0.291214	-0.133949	-0.123325
2018-10-02 10:00:00	-5.57401	-3.59012	-4.15028	-2.61475	-0.605941	-0.725011	-0.207046	-2.20705	-0.291839	-0.134382	-0.123715
2018-10-02 11:00:00	-4.873	-3.12091	-3.26413	-2.41798	-0.570085	-0.673225	-0.0998117	-2.09981	-0.291839	-0.134815	-0.124105
2018-10-02 12:00:00	-3.78525	-2.58751	-2.57548	-2.15491	-0.526568	-0.607857	0.0172254	-1.98277	-0.287347	-0.135247	-0.124494
2018-10-02 13:00:00	-3.24042	-2.11329	-2.0883	-1.92163	-0.479947	-0.54881	0.124126	-1.87587	-0.271486	-0.135678	-0.124882
2018-10-02 14:00:00	-3.36482	-1.8565	-2.12175	-1.80491	-0.440912	-0.516913	0.190256	-1.80974	-0.262735	-0.136108	-0.12527
2018-10-02 15:00:00	-3.4796	-1.75629	-2.12639	-1.73683	-0.415969	-0.510688	0.234852	-1.76515	-0.249998	-0.136537	-0.12566
2018-10-02 16:00:00	-3.66397	-1.78499	-2.34835	-1.72107	-0.405333	-0.518432	0.2551	-1.7449	-0.250858	-0.136965	-0.126054
2018-10-02 17:00:00	-3.89637	-1.93539	-2.70349	-1.70492	-0.407228	-0.538568	0.250697	-1.7493	-0.250545	-0.137393	-0.126451
2018-10-02 18:00:00	-4.41466	-2.1618	-3.07066	-1.72247	-0.419059	-0.567343	0.230499	-1.7695	-0.233547	-0.13782	-0.126853
2018-10-02 19:00:00	-4.82163	-2.39304	-3.34307	-1.77436	-0.436498	-0.595812	0.207039	-1.79296	-0.219948	-0.138246	-0.127257
2018-10-02 20:00:00	-5.33367	-2.63025	-3.67525	-1.82416	-0.456158	-0.621937	0.176472	-1.82353	-0.218776	-0.138672	-0.127665
2018-10-02 21:00:00	-5.45536	-2.77525	-3.6707	-1.88164	-0.473423	-0.638773	0.162948	-1.83705	-0.218502	-0.139097	-0.128074
2018-10-02 22:00:00	-5.1743	-2.83915	-3.68089	-1.90985	-0.484764	-0.642552	0.158765	-1.84124	-0.218502	-0.139521	-0.128484
2018-10-02 23:00:00	-5.42865	-2.9353	-3.90989	-1.90478	-0.492684	-0.648126	0.142226	-1.85777	-0.218502	-0.139944	-0.128894
2018-10-03	-5.82983	-3.04256	-4.02035	-1.94141	-0.500615	-0.659949	0.125195	-1.8748	-0.218307	-0.140366	-0.129303
2018-10-03 01:00:00	-6.15276	-3.16081	-4.20333	-1.99586	-0.509879	-0.673302	0.104173	-1.89583	-0.218346	-0.140788	-0.129711
2018-10-03 02:00:00	-7.30321	-3.39763	-4.73538	-2.12738	-0.524163	-0.69863	0.0553552	-1.94464	-0.235189	-0.141209	-0.130118
2018-10-03 03:00:00	-10.2102	-3.89054	-5.77547	-2.47156	-0.552036	-0.755291	-0.0468361	-2.04684	-0.238862	-0.14163	-0.130525
2018-10-03 04:00:00	-12.2745	-4.47675	-6.52452	-2.94952	-0.595175	-0.831499	-0.161234	-2.16123	-0.236048	-0.142049	-0.130932
2018-10-03 05:00:00	-12.8266	-4.98605	-7.02812	-3.34644	-0.64466	-0.896768	-0.263326	-2.26333	-0.247888	-0.142468	-0.131339
2018-10-03 06:00:00	-13.4139	-5.43573	-7.57534	-3.64639	-0.692196	-0.947525	-0.363572	-2.36357	-0.276721	-0.142887	-0.131746
2018-10-03 07:00:00	-13.6714	-5.81801	-7.9583	-3.89911	-0.734361	-0.990159	-0.454941	-2.45494	-0.299847	-0.143304	-0.132151
2018-10-03 08:00:00	-13.9656	-6.09048	-8.14077	-4.11532	-0.769084	-1.02087	-0.527778	-2.52778	-0.331873	-0.143721	-0.132552
2018-10-03 09:00:00	-13.2764	-6.17691	-7.96429	-4.2151	-0.792244	-1.03033	-0.565593	-2.56559	-0.355147	-0.144137	-0.132949
2018-10-03 10:00:00	-12.8591	-5.9715	-7.25782	-4.26384	-0.796631	-1.00534	-0.545967	-2.54597	-0.392537	-0.144553	-0.13334
2018-10-03 11:00:00	-10.5418	-5.43675	-6.12469	-4.22403	-0.775297	-0.938815	-0.462291	-2.46229	-0.423206	-0.144968	-0.133723
2018-10-03 12:00:00	-5.91318	-4.6172	-4.71349	-3.74496	-0.725913	-0.836685	-0.321357	-2.32136	-0.447247	-0.145382	-0.134098
2018-10-03 13:00:00	-3.37042	-3.53926	-2.97402	-3.1697	-0.649781	-0.705747	-0.122601	-2.1226	-0.458212	-0.145796	-0.134463
2018-10-03 14:00:00	-4.0433	-2.97837	-3.43454	-2.91893	-0.574539	-0.622394	-0.0396086	-2.03961	-0.464737	-0.146209	-0.134821
2018-10-03 15:00:00	-4.76007	-2.97524	-3.98414	-2.82989	-0.531581	-0.63198	-0.0374721	-2.03747	-0.459297	-0.146621	-0.135176
2018-10-03 16:00:00	-7.14923	-3.44094	-5.21098	-2.98856	-0.53375	-0.703766	-0.116485	-2.11649	-0.43838	-0.147033	-0.135533
2018-10-03 17:00:00	-9.66597	-4.10261	-6.17441	-3.27936	-0.572351	-0.799589	-0.225649	-2.22565	-0.437081	-0.147444	-0.135895
2018-10-03 18:00:00	-12.6949	-4.82375	-7.17444	-3.67075	-0.630838	-0.8929	-0.353069	-2.35307	-0.434735	-0.147854	-0.136262
2018-10-03 19:00:00	-13.5606	-5.37926	-7.54326	-4.04096	-0.690929	-0.962871	-0.451814	-2.45181	-0.445678	-0.148264	-0.136633
2018-10-03 20:00:00	-13.7631	-5.72683	-7.74136	-4.29522	-0.739248	-0.999773	-0.522679	-2.52268	-0.470687	-0.148673	-0.137007
2018-10-03 21:00:00	-14.7423	-6.04061	-8.20583	-4.53226	-0.775757	-1.02697	-0.600698	-2.6007	-0.496983	-0.149082	-0.13738
2018-10-03 22:00:00	-14.5907	-6.28852	-8.36581	-4.70787	-0.804665	-1.05413	-0.665425	-2.66542	-0.524731	-0.14949	-0.137751
2018-10-03 23:00:00	-15.2638	-6.53128	-8.7348	-4.84953	-0.830026	-1.08051	-0.734945	-2.73495	-0.548148	-0.149897	-0.138121
2018-10-04	-14.5958	-6.65996	-8.65677	-4.93808	-0.850653	-1.09849	-0.778736	-2.77874	-0.582328	-0.150304	-0.138488
2018-10-04 01:00:00	-14.1906	-6.76708	-8.86409	-4.97824	-0.866366	-1.10908	-0.824856	-2.82486	-0.613274	-0.15071	-0.138852
2018-10-04 02:00:00	-14.3737	-6.91698	-9.12051	-4.99851	-0.880882	-1.12635	-0.879075	-2.87908	-0.642198	-0.151116	-0.139214
2018-10-04 03:00:00	-14.6589	-7.02965	-9.15603	-5.07853	-0.895089	-1.14382	-0.921557	-2.92156	-0.663947	-0.151521	-0.139572
2018-10-04 04:00:00	-15.1258	-7.14547	-9.36203	-5.15843	-0.908806	-1.15852	-0.96752	-2.96752	-0.695617	-0.151925	-0.139929
2018-10-04 05:00:00	-14.1943	-7.18498	-9.24109	-5.19689	-0.91966	-1.16689	-0.99454	-2.99454	-0.719463	-0.152329	-0.140283
2018-10-04 06:00:00	-14.778	-7.21306	-9.33063	-5.23557	-0.927157	-1.17006	-1.02293	-3.02293	-0.749682	-0.152732	-0.140634
2018-10-04 07:00:00	-15.1246	-7.28806	-9.50114	-5.2961	-0.934392	-1.17955	-1.05992	-3.05992	-0.76619	-0.153135	-0.140983
2018-10-04 08:00:00	-13.4108	-7.17274	-8.93394	-5.1606	-0.936473	-1.17385	-1.04972	-3.04972	-0.792869	-0.153537	-0.14133
2018-10-04 09:00:00	-11.0857	-6.71591	-7.85861	-4.87244	-0.920618	-1.12286	-0.972471	-2.97247	-0.809751	-0.153939	-0.141674
2018-10-04 10:00:00	-8.99142	-5.6498	-5.51318	-4.43262	-0.867891	-0.99885	-0.768288	-2.76829	-0.838837	-0.15434	-0.142012
2018-10-04 11:00:00	-7.27951	-4.39484	-3.9722	-4.07548	-0.778375	-0.834365	-0.54138	-2.54138	-0.81806	-0.154741	-0.142343
2018-10-04 12:00:00	-3.88364	-3.08538	-2.14816	-3.46187	-0.666904	-0.674999	-0.287492	-2.28749	-0.801791	-0.155141	-0.142668
2018-10-04 13:00:00	-3.28226	-2.27444	-2.12025	-2.99422	-0.563821	-0.571399	-0.133101	-2.1331	-0.768971	-0.155541	-0.142989
2018-10-04 14:00:00	-3.29214	-2.00376	-2.36738	-2.84012	-0.495729	-0.55117	-0.0594994	-2.0595	-0.729078	-0.15594	-0.143311
2018-10-04 15:00:00	-4.27683	-2.42372	-3.96861	-2.80292	-0.479919	-0.612962	-0.116773	-2.11677	-0.684005	-0.156338	-0.143639
2018-10-04 16:00:00	-6.75807	-3.15815	-5.05396	-3.00551	-0.512268	-0.722602	-0.217749	-2.21775	-0.652067	-0.156737	-0.143978
2018-10-04 17:00:00	-9.68435	-4.03316	-6.38579	-3.31996	-0.575478	-0.837175	-0.355133	-2.35513	-0.622992	-0.157134	-0.144328
2018-10-04 18:00:00	-11.8092	-4.75767	-6.95056	-3.72288	-0.646874	-0.929247	-0.467654	-2.46765	-0.61334	-0.157531	-0.144688
2018-10-04 19:00:00	-13.178	-5.3287	-7.5548	-4.07469	-0.71085	-0.990957	-0.569006	-2.56901	-0.63257	-0.157928	-0.145055
2018-10-04 20:00:00	-13.6051	-5.7965	-8.02914	-4.35063	-0.763327	-1.03796	-0.662394	-2.66239	-0.659554	-0.158324	-0.145427
2018-10-04 21:00:00	-14.1988	-6.26587	-8.69338	-4.59943	-0.808974	-1.08603	-0.766632	-2.76663	-0.697737	-0.15872	-0.1458
2018-10-04 22:00:00	-14.7154	-6.66974	-9.05796	-4.78991	-0.850731	-1.1331	-0.859339	-2.85934	-0.736091	-0.159115	-0.146175
2018-10-04 23:00:00	-14.5768	-7.00422	-9.4236	-4.95634	-0.888159	-1.17145	-0.944475	-2.94448	-0.772371	-0.159509	-0.14655
2018-10-05	-14.026	-6.96106	-8.65942	-5.06308	-0.909798	-1.17158	-0.948927	-2.94893	-0.818134	-0.159903	-0.146922
2018-10-05 01:00:00	-14.2358	-6.94796	-9.03427	-5.15192	-0.917086	-1.15678	-0.981443	-2.98144	-0.853238	-0.160297	-0.147292
2018-10-05 02:00:00	-14.3513	-6.94987	-8.90496	-5.23633	-0.91912	-1.15739	-1.00539	-3.00539	-0.880873	-0.16069	-0.147658
2018-10-05 03:00:00	-14.9254	-7.06923	-9.32446	-5.32932	-0.924926	-1.17214	-1.0544	-3.0544	-0.912181	-0.161083	-0.148022
2018-10-05 04:00:00	-14.4041	-7.16986	-9.30462	-5.39958	-0.935182	-1.19128	-1.09078	-3.09078	-0.944196	-0.161475	-0.148383
2018-10-05 05:00:00	-14.4387	-7.25636	-9.4508	-5.43986	-0.946643	-1.20444	-1.1269	-3.1269	-0.969818	-0.161867	-0.148742
2018-10-05 06:00:00	-14.6667	-7.31175	-9.45545	-5.48784	-0.956614	-1.21331	-1.15557	-3.15557	-1.00194	-0.162259	-0.1491
2018-10-05 07:00:00	-14.7569	-7.43838	-9.78734	-5.5286	-0.967342	-1.22781	-1.20156	-3.20156	-1.02668	-0.16265	-0.149456
2018-10-05 08:00:00	-13.7827	-7.50666	-9.68185	-5.5018	-0.978071	-1.24149	-1.22908	-3.22908	-1.05136	-0.16304	-0.149811
2018-10-05 09:00:00	-13.4717	-7.43349	-9.38925	-5.444	-0.982978	-1.23621	-1.22934	-3.22934	-1.07238	-0.16343	-0.150164
2018-10-05 10:00:00	-13.0133	-6.97211	-8.12448	-5.36923	-0.968651	-1.18647	-1.14704	-3.14704	-1.09319	-0.16382	-0.150514
2018-10-05 11:00:00	-12.0069	-6.27576	-7.07191	-5.26535	-0.928753	-1.09701	-1.02767	-3.02767	-1.1075	-0.164209	-0.15086
2018-10-05 12:00:00	-8.50438	-5.63031	-6.42352	-4.91213	-0.873767	-1.01243	-0.91876	-2.91876	-1.13345	-0.164597	-0.151202
2018-10-05 13:00:00	-6.68552	-5.09111	-5.83672	-4.49443	-0.818212	-0.950897	-0.818563	-2.81856	-1.11486	-0.164986	-0.15154
2018-10-05 14:00:00	-6.39359	-4.87024	-6.11791	-4.24677	-0.777234	-0.92657	-0.778928	-2.77893	-1.09385	-0.165374	-0.151877
2018-10-05 15:00:00	-6.64868	-4.74064	-5.86848	-4.0864	-0.753416	-0.925043	-0.738826	-2.73883	-1.068	-0.165761	-0.152216
2018-10-05 16:00:00	-8.54202	-4.63535	-5.80544	-4.13303	-0.739829	-0.919805	-0.703992	-2.70399	-1.04041	-0.166148	-0.152557
2018-10-05 17:00:00	-9.7905	-4.61092	-5.91608	-4.24285	-0.732363	-0.918143	-0.687371	-2.68737	-1.01042	-0.166535	-0.152902
2018-10-05 18:00:00	-10.4984	-4.76571	-6.40139	-4.37252	-0.734305	-0.936414	-0.708102	-2.7081	-1.00754	-0.166921	-0.153251
2018-10-05 19:00:00	-13.2475	-5.51343	-8.40416	-4.64256	-0.764219	-1.0197	-0.857428	-2.85743	-1.00679	-0.167306	-0.153605
2018-10-05 20:00:00	-14.1362	-6.4177	-9.39259	-4.95673	-0.825478	-1.14499	-1.01706	-3.01706	-1.03168	-0.167692	-0.153966
2018-10-05 21:00:00	-12.859	-7.05396	-9.74236	-5.11158	-0.895455	-1.23332	-1.12886	-3.12886	-1.06148	-0.168077	-0.154333
2018-10-05 22:00:00	-11.6075	-7.04234	-8.69584	-5.0691	-0.938972	-1.23471	-1.12078	-3.12078	-1.09125	-0.168461	-0.154703
2018-10-05 23:00:00	-13.0687	-6.90259	-8.75755	-5.10126	-0.949427	-1.1949	-1.1207	-3.1207	-1.12672	-0.168845	-0.155073
2018-10-06	-13.1792	-6.90322	-8.94044	-5.20195	-0.946861	-1.1836	-1.14625	-3.14625	-1.14448	-0.169229	-0.155439
2018-10-06 01:00:00	-10.8907	-6.80042	-8.48054	-5.01788	-0.941555	-1.179	-1.13656	-3.13656	-1.17375	-0.169612	-0.155804
2018-10-06 02:00:00	-10.3466	-6.50762	-7.87516	-4.75216	-0.928625	-1.14789	-1.09076	-3.09076	-1.18966	-0.169995	-0.156165
2018-10-06 03:00:00	-10.264	-6.38174	-8.17061	-4.63006	-0.913288	-1.1255	-1.08832	-3.08832	-1.18976	-0.170378	-0.156525
2018-10-06 04:00:00	-11.5786	-6.53903	-8.72423	-4.64232	-0.909964	-1.14609	-1.13311	-3.13311	-1.18976	-0.17076	-0.156883
2018-10-06 05:00:00	-12.0414	-6.52476	-8.17986	-4.78947	-0.913741	-1.16112	-1.12479	-3.12479	-1.18976	-0.171142	-0.157242
2018-10-06 06:00:00	-12.2425	-6.5204	-8.4382	-4.88923	-0.917109	-1.15795	-1.13477	-3.13477	-1.18966	-0.171524	-0.1576
2018-10-06 07:00:00	-11.2006	-6.40936	-7.98746	-4.90827	-0.915139	-1.14804	-1.11527	-3.11527	-1.2038	-0.171905	-0.157958
2018-10-06 08:00:00	-7.66326	-5.82678	-6.42131	-4.622	-0.892452	-1.08624	-0.994487	-2.99449	-1.21634	-0.172286	-0.158315
2018-10-06 09:00:00	-3.01506	-4.48459	-3.57005	-4.01155	-0.824094	-0.927143	-0.722496	-2.7225	-1.22323	-0.172666	-0.158666
2018-10-06 10:00:00	-1.32787	-3.09839	-2.23043	-3.25235	-0.716095	-0.737317	-0.46576	-2.46576	-1.21318	-0.173046	-0.159011
2018-10-06 11:00:00	-0.445975	-1.95007	-1.01909	-2.67001	-0.598221	-0.594696	-0.23582	-2.23582	-1.16966	-0.173426	-0.15935
2018-10-06 12:00:00	0.00234638	-1.0722	-0.24669	-2.14719	-0.494227	-0.498067	-0.0400844	-2.04008	-1.10514	-0.173806	-0.159687
2018-10-06 13:00:00	-0.0323256	-0.533312	-0.0519982	-1.94878	-0.415819	-0.44275	0.0998383	-1.90016	-1.03831	-0.174185	-0.160025
2018-10-06 14:00:00	-0.0585003	-0.225194	0.121551	-1.74899	-0.363539	-0.41814	0.207926	-1.79207	-0.970689	-0.174564	-0.160368
2018-10-06 15:00:00	-0.851412	-0.20381	-0.309259	-1.7519	-0.336142	-0.420523	0.259217	-1.74078	-0.909866	-0.174943	-0.160718
2018-10-06 16:00:00	-1.36008	-0.56739	-1.33285	-1.81168	-0.337251	-0.465728	0.233359	-1.76664	-0.856321	-0.175321	-0.161077
2018-10-06 17:00:00	-1.49063	-1.05957	-1.95533	-1.84657	-0.362767	-0.533431	0.189156	-1.81084	-0.809871	-0.175699	-0.161446
2018-10-06 18:00:00	-2.21676	-1.52519	-2.50228	-1.96823	-0.400095	-0.591435	0.141817	-1.85818	-0.778467	-0.176076	-0.161823
2018-10-06 19:00:00	-2.82837	-1.97649	-3.09712	-2.11394	-0.439769	-0.640014	0.0845806	-1.91542	-0.749608	-0.176454	-0.162207
2018-10-06 20:00:00	-3.41304	-2.39227	-3.56161	-2.23607	-0.477852	-0.684265	0.0266202	-1.97338	-0.731217	-0.176831	-0.162597
2018-10-06 21:00:00	-3.67977	-2.94358	-4.57418	-2.37046	-0.51908	-0.740798	-0.0716787	-2.07168	-0.731217	-0.177208	-0.162991
2018-10-06 22:00:00	-4.10952	-3.40263	-4.84764	-2.53534	-0.562193	-0.797635	-0.147201	-2.1472	-0.731217	-0.177584	-0.163387
2018-10-06 23:00:00	-4.2746	-3.48532	-4.34867	-2.62499	-0.592148	-0.80922	-0.151892	-2.15189	-0.731217	-0.17796	-0.163784
2018-10-07	-4.21785	-3.24104	-3.68723	-2.62647	-0.596264	-0.770509	-0.10567	-2.10567	-0.732047	-0.178336	-0.164179
2018-10-07 01:00:00	-3.9422	-2.92726	-3.32035	-2.54279	-0.578772	-0.719455	-0.0543921	-2.05439	-0.754692	-0.178712	-0.164569
2018-10-07 02:00:00	-4.80412	-2.80263	-3.51173	-2.48282	-0.557764	-0.695943	-0.040463	-2.04046	-0.75736	-0.179087	-0.164954
2018-10-07 03:00:00	-6.86273	-3.02844	-4.32304	-2.66631	-0.553465	-0.722142	-0.0907876	-2.09079	-0.77088	-0.179462	-0.165337
2018-10-07 04:00:00	-7.355	-3.53015	-5.26785	-2.99418	-0.575327	-0.789856	-0.186656	-2.18666	-0.779553	-0.179837	-0.165719
2018-10-07 05:00:00	-6.28859	-3.85434	-5.19261	-3.10071	-0.609123	-0.843271	-0.235833	-2.23583	-0.783304	-0.180211	-0.166101
2018-10-07 06:00:00	-6.07102	-3.97946	-5.19721	-3.20298	-0.635948	-0.856143	-0.259734	-2.25973	-0.812391	-0.180586	-0.166482
2018-10-07 07:00:00	-5.79785	-3.9702	-5.01672	-3.23803	-0.648354	-0.847975	-0.263152	-2.26315	-0.840499	-0.18096	-0.166861
2018-10-07 08:00:00	-6.22966	-3.86237	-4.75195	-3.23703	-0.647771	-0.829778	-0.248843	-2.24884	-0.868265	-0.181334	-0.167235
2018-10-07 09:00:00	-3.74692	-3.49397	-3.81392	-2.90176	-0.631421	-0.786471	-0.177378	-2.17738	-0.888891	-0.181707	-0.167605
2018-10-07 10:00:00	-3.18316	-2.96883	-3.03927	-2.6091	-0.597779	-0.718093	-0.0806056	-2.08061	-0.906986	-0.18208	-0.167968
2018-10-07 11:00:00	-2.79443	-2.47991	-2.53615	-2.29005	-0.554392	-0.653628	0.00954908	-1.99045	-0.898952	-0.182453	-0.168326
2018-10-07 12:00:00	-2.74404	-2.13233	-2.29944	-2.13615	-0.513195	-0.611526	0.078732	-1.92127	-0.89046	-0.182826	-0.168679
2018-10-07 13:00:00	-3.41963	-2.06732	-2.66866	-2.04392	-0.486794	-0.604792	0.095979	-1.90402	-0.86566	-0.183199	-0.16903
2018-10-07 14:00:00	-3.08873	-2.07245	-2.60015	-2.01137	-0.476085	-0.615763	0.113558	-1.88644	-0.83844	-0.183571	-0.16938
2018-10-07 15:00:00	-3.08081	-2.091	-2.67819	-1.96754	-0.474013	-0.621839	0.126352	-1.87365	-0.810985	-0.183943	-0.16973
2018-10-07 16:00:00	-3.36838	-2.15747	-2.84798	-1.96757	-0.476158	-0.628763	0.126906	-1.87309	-0.784211	-0.184315	-0.170081
2018-10-07 17:00:00	-4.40755	-2.61129	-4.16066	-1.90784	-0.493347	-0.674929	0.0400139	-1.95999	-0.773536	-0.184686	-0.170434
2018-10-07 18:00:00	-7.7293	-3.63904	-6.28435	-2.15352	-0.545314	-0.796988	-0.159636	-2.15964	-0.755467	-0.185058	-0.170789
2018-10-07 19:00:00	-9.43673	-4.47625	-6.59592	-2.4135	-0.620092	-0.91991	-0.298656	-2.29866	-0.750107	-0.185429	-0.171149
2018-10-07 20:00:00	-7.80151	-4.87017	-6.57942	-2.52315	-0.685138	-0.96897	-0.370471	-2.37047	-0.74493	-0.1858	-0.171511
2018-10-07 21:00:00	-6.13214	-4.75703	-5.72116	-2.47811	-0.715396	-0.946011	-0.355473	-2.35547	-0.765376	-0.186171	-0.171871
2018-10-07 22:00:00	-3.67348	-4.09164	-4.09817	-2.33383	-0.698997	-0.855598	-0.237571	-2.23757	-0.779183	-0.186541	-0.172225
2018-10-07 23:00:00	-3.48847	-3.40953	-3.5419	-2.25389	-0.650109	-0.752248	-0.133886	-2.13389	-0.784169	-0.186911	-0.172571
2018-10-08	-3.47524	-3.00888	-3.43475	-2.14068	-0.598314	-0.697193	-0.0756055	-2.07561	-0.783137	-0.187281	-0.172909
2018-10-08 01:00:00	-2.92568	-2.72849	-3.09004	-2.07919	-0.559199	-0.674442	-0.0206423	-2.02064	-0.783752	-0.187651	-0.173242
2018-10-08 02:00:00	-2.72114	-2.5531	-3.05939	-2.00908	-0.533585	-0.660456	0.0170555	-1.98294	-0.784328	-0.188021	-0.173573
2018-10-08 03:00:00	-2.71674	-2.41939	-2.89337	-1.87691	-0.516652	-0.650327	0.0528452	-1.94715	-0.781664	-0.18839	-0.173903
2018-10-08 04:00:00	-2.68627	-2.26165	-2.63548	-1.76721	-0.502412	-0.63494	0.096236	-1.90376	-0.757792	-0.18876	-0.174233
2018-10-08 05:00:00	-2.69462	-2.08841	-2.40787	-1.68432	-0.487302	-0.613898	0.14201	-1.85799	-0.74738	-0.189129	-0.174562
2018-10-08 06:00:00	-3.35822	-2.17283	-3.02963	-1.61661	-0.479545	-0.617445	0.129487	-1.87051	-0.731202	-0.189498	-0.174892
2018-10-08 07:00:00	-3.34326	-2.44691	-3.51727	-1.60994	-0.48732	-0.654308	0.0888532	-1.91115	-0.724945	-0.189866	-0.175223
2018-10-08 08:00:00	-5.55604	-2.87111	-4.28351	-1.60135	-0.511953	-0.708586	0.0168321	-1.98317	-0.704349	-0.190235	-0.175557
2018-10-08 09:00:00	-5.89648	-3.46534	-5.29565	-1.64653	-0.552611	-0.780395	-0.0933506	-2.09335	-0.693657	-0.190603	-0.175895
2018-10-08 10:00:00	-7.02872	-4.1443	-6.22689	-1.67875	-0.606205	-0.863878	-0.2221	-2.2221	-0.677957	-0.190971	-0.176235
2018-10-08 11:00:00	-8.13497	-4.90731	-7.35246	-1.76101	-0.66969	-0.953932	-0.375992	-2.37599	-0.673873	-0.19134	-0.176579
2018-10-08 12:00:00	-6.35763	-5.26598	-6.9538	-1.80112	-0.725243	-1.0054	-0.442331	-2.44233	-0.675455	-0.191707	-0.176924
2018-10-08 13:00:00	-4.51855	-5.29968	-6.75316	-1.69434	-0.756732	-0.999954	-0.466442	-2.46644	-0.677883	-0.192075	-0.177268
2018-10-08 14:00:00	-4.89116	-5.09547	-6.16201	-1.62433	-0.761159	-0.965631	-0.448443	-2.44844	-0.677789	-0.192443	-0.177607
2018-10-08 15:00:00	-5.2326	-4.82792	-5.8305	-1.63496	-0.747171	-0.92514	-0.421859	-2.42186	-0.672298	-0.19281	-0.177941
2018-10-08 16:00:00	-5.85866	-4.95568	-6.77334	-1.6562	-0.738797	-0.9302	-0.480179	-2.48018	-0.652192	-0.193177	-0.17827
2018-10-08 17:00:00	-8.74589	-5.20851	-6.9784	-1.82195	-0.747988	-0.973558	-0.539425	-2.53943	-0.656358	-0.193544	-0.178597
2018-10-08 18:00:00	-10.4338	-5.6408	-7.9275	-2.03351	-0.775302	-1.0299	-0.640633	-2.64063	-0.675642	-0.193911	-0.178924
2018-10-08 19:00:00	-12.3741	-5.81075	-7.47025	-2.2604	-0.804614	-1.06377	-0.675259	-2.67526	-0.667517	-0.194278	-0.179251
2018-10-08 20:00:00	-11.3194	-5.85474	-7.58233	-2.43822	-0.823382	-1.06389	-0.702743	-2.70274	-0.688997	-0.194644	-0.179576
2018-10-08 21:00:00	-11.5926	-6.15089	-8.46698	-2.5214	-0.841499	-1.0883	-0.789602	-2.7896	-0.722085	-0.195011	-0.179899
2018-10-08 22:00:00	-13.2673	-6.3805	-8.37841	-2.68694	-0.863479	-1.1257	-0.844842	-2.84484	-0.752273	-0.195377	-0.180222
2018-10-08 23:00:00	-13.3128	-6.41583	-8.19884	-2.8628	-0.88063	-1.13394	-0.866872	-2.86687	-0.777964	-0.195743	-0.180543
2018-10-09	-12.8982	-6.33376	-7.99073	-2.98051	-0.886531	-1.12098	-0.871972	-2.87197	-0.820517	-0.196109	-0.180862
2018-10-09 01:00:00	-11.7714	-6.27139	-7.99779	-3.03936	-0.884913	-1.10979	-0.883101	-2.8831	-0.85907	-0.196474	-0.181178
2018-10-09 02:00:00	-10.4859	-6.00917	-7.21593	-2.99852	-0.874321	-1.08485	-0.843089	-2.84309	-0.888977	-0.19684	-0.181491
2018-10-09 03:00:00	-10.42	-5.77534	-7.16972	-3.00071	-0.857007	-1.0522	-0.818939	-2.81894	-0.925078	-0.197206	-0.181802
2018-10-09 04:00:00	-9.97562	-5.66682	-7.17449	-2.97019	-0.841435	-1.0396	-0.813348	-2.81335	-0.954531	-0.197571	-0.182111
2018-10-09 05:00:00	-12.1781	-5.83587	-7.85749	-3.03475	-0.83961	-1.06144	-0.861578	-2.86158	-0.977342	-0.197936	-0.18242
2018-10-09 06:00:00	-14.1937	-6.27482	-8.74231	-3.25028	-0.859727	-1.1209	-0.956711	-2.95671	-0.995497	-0.198301	-0.182731
2018-10-09 07:00:00	-15.33	-6.73716	-9.22862	-3.4518	-0.896437	-1.18805	-1.04943	-3.04943	-1.02455	-0.198666	-0.183046
2018-10-09 08:00:00	-15.2827	-7.05447	-9.40471	-3.61759	-0.935142	-1.23181	-1.11755	-3.11755	-1.05893	-0.19903	-0.183363
2018-10-09 09:00:00	-14.9978	-7.25742	-9.56161	-3.72258	-0.965894	-1.25356	-1.17246	-3.17246	-1.08907	-0.199395	-0.183682
2018-10-09 10:00:00	-14.8737	-7.3394	-9.48043	-3.80129	-0.985563	-1.26126	-1.20616	-3.20616	-1.13263	-0.199759	-0.184002
2018-10-09 11:00:00	-13.6566	-7.22907	-9.03803	-3.82848	-0.99152	-1.24815	-1.20203	-3.20203	-1.17289	-0.200123	-0.184321
2018-10-09 12:00:00	-12.0161	-7.15677	-9.16108	-3.8124	-0.988997	-1.23328	-1.21455	-3.21455	-1.20867	-0.200487	-0.184638
2018-10-09 13:00:00	-9.18194	-7.01739	-8.75172	-3.63771	-0.981918	-1.2211	-1.2033	-3.2033	-1.2447	-0.200851	-0.184954
2018-10-09 14:00:00	-9.69418	-6.86916	-8.63536	-3.52529	-0.972103	-1.20467	-1.19263	-3.19263	-1.27309	-0.201215	-0.185269
2018-10-09 15:00:00	-10.1844	-6.83258	-8.78633	-3.48073	-0.964721	-1.20066	-1.20349	-3.20349	-1.28578	-0.201579	-0.185584
2018-10-09 16:00:00	-12.2056	-6.88447	-8.93013	-3.5527	-0.964101	-1.21205	-1.22567	-3.22567	-1.30218	-0.201942	-0.1859
2018-10-09 17:00:00	-14.4934	-7.00384	-9.17628	-3.74694	-0.970998	-1.2313	-1.25948	-3.25948	-1.3023	-0.202306	-0.186218
2018-10-09 18:00:00	-15.5901	-7.11849	-9.27446	-3.97545	-0.982257	-1.25023	-1.29016	-3.29016	-1.33118	-0.202669	-0.186537
2018-10-09 19:00:00	-16.4882	-7.43048	-10.0915	-4.17447	-1.00145	-1.2854	-1.36832	-3.36832	-1.35357	-0.203032	-0.18686
2018-10-09 20:00:00	-16.7876	-7.61899	-9.89977	-4.35008	-1.02405	-1.3188	-1.40829	-3.40829	-1.38671	-0.203395	-0.187184
2018-10-09 21:00:00	-16.727	-7.72197	-10.0511	-4.48491	-1.04264	-1.33097	-1.44279	-3.44279	-1.42991	-0.203758	-0.187511
2018-10-09 22:00:00	-16.5389	-7.71766	-9.84671	-4.59266	-1.05294	-1.33053	-1.45615	-3.45615	-1.47694	-0.204121	-0.187839
2018-10-09 23:00:00	-14.7272	-7.67919	-9.81202	-4.5672	-1.05599	-1.3243	-1.46665	-3.46665	-1.51797	-0.204483	-0.188168
2018-10-10	-16.5714	-7.70312	-9.96272	-4.64174	-1.05757	-1.32632	-1.49029	-3.49029	-1.56154	-0.204846	-0.188497
2018-10-10 01:00:00	-17.4118	-7.96917	-10.7256	-4.79668	-1.06876	-1.35765	-1.56392	-3.56392	-1.60448	-0.205208	-0.188827
2018-10-10 02:00:00	-16.9029	-8.21346	-10.7986	-4.89984	-1.08957	-1.39862	-1.62005	-3.62005	-1.64506	-0.20557	-0.189159
2018-10-10 03:00:00	-15.715	-8.17974	-10.3074	-4.94277	-1.10501	-1.4033	-1.62098	-3.62098	-1.69274	-0.205932	-0.189494
2018-10-10 04:00:00	-11.5937	-7.75593	-9.21343	-4.72095	-1.09734	-1.35335	-1.54911	-3.54911	-1.72659	-0.206294	-0.189828
2018-10-10 05:00:00	-10.149	-7.10617	-8.18942	-4.40576	-1.06191	-1.26816	-1.44016	-3.44016	-1.76275	-0.206656	-0.190159
2018-10-10 06:00:00	-9.57613	-6.51914	-7.64329	-4.19907	-1.0115	-1.19043	-1.34468	-3.34468	-1.76826	-0.207018	-0.190489
2018-10-10 07:00:00	-8.75141	-6.06507	-7.20927	-4.00083	-0.962113	-1.13902	-1.26404	-3.26404	-1.77189	-0.20738	-0.190816
2018-10-10 08:00:00	-8.50371	-5.73046	-6.92886	-3.83335	-0.922028	-1.10657	-1.19795	-3.19795	-1.77279	-0.207741	-0.191145
2018-10-10 09:00:00	-8.15351	-5.49433	-6.74926	-3.67838	-0.892406	-1.08579	-1.14522	-3.14522	-1.74742	-0.208103	-0.191475
2018-10-10 10:00:00	-7.6509	-5.41429	-6.89775	-3.50297	-0.874193	-1.08055	-1.12176	-3.12176	-1.72095	-0.208464	-0.19181
2018-10-10 11:00:00	-7.17669	-5.30359	-6.57552	-3.30205	-0.862668	-1.07622	-1.08305	-3.08305	-1.69977	-0.208825	-0.192148
2018-10-10 12:00:00	-6.70215	-5.18032	-6.46827	-3.13559	-0.852327	-1.06291	-1.0468	-3.0468	-1.66126	-0.209186	-0.192491
2018-10-10 13:00:00	-6.56644	-5.09809	-6.42897	-2.9797	-0.842584	-1.05252	-1.02008	-3.02008	-1.62444	-0.209547	-0.192838
2018-10-10 14:00:00	-6.5173	-5.06477	-6.44465	-2.88113	-0.835434	-1.04953	-1.0024	-3.0024	-1.58727	-0.209908	-0.193189
2018-10-10 15:00:00	-7.39597	-5.14739	-6.75045	-2.85626	-0.834615	-1.05939	-1.01003	-3.01003	-1.55087	-0.210269	-0.193544
2018-10-10 16:00:00	-7.56067	-5.21927	-6.72877	-2.90043	-0.838911	-1.0729	-1.01088	-3.01088	-1.51337	-0.21063	-0.193903
2018-10-10 17:00:00	-7.5015	-5.14538	-6.39329	-2.91117	-0.840262	-1.06761	-0.983627	-2.98363	-1.48598	-0.210991	-0.194266
2018-10-10 18:00:00	-8.41339	-5.07589	-6.43301	-2.96176	-0.836514	-1.05422	-0.966851	-2.96685	-1.46065	-0.211352	-0.194631
2018-10-10 19:00:00	-12.3887	-5.3321	-7.35524	-3.15643	-0.841178	-1.0775	-1.02131	-3.02131	-1.43793	-0.211712	-0.195
2018-10-10 20:00:00	-14.4899	-5.94731	-8.5754	-3.49396	-0.869837	-1.15477	-1.1403	-3.1403	-1.42845	-0.212073	-0.195373
2018-10-10 21:00:00	-12.654	-6.30554	-8.31409	-3.64813	-0.909679	-1.21677	-1.19134	-3.19134	-1.45251	-0.212433	-0.19575
2018-10-10 22:00:00	-10.141	-6.30678	-7.94915	-3.6108	-0.935914	-1.21663	-1.18924	-3.18924	-1.47875	-0.212793	-0.196131
2018-10-10 23:00:00	-8.08958	-5.99198	-7.12356	-3.42183	-0.934791	-1.17115	-1.13284	-3.13284	-1.50775	-0.213154	-0.19651
2018-10-11	-7.4314	-5.72641	-7.06745	-3.23052	-0.915644	-1.12545	-1.09812	-3.09812	-1.50952	-0.213514	-0.196888
2018-10-11 01:00:00	-6.86182	-5.56601	-6.93264	-3.0883	-0.89469	-1.10523	-1.07483	-3.07483	-1.50798	-0.213874	-0.197264
2018-10-11 02:00:00	-6.55729	-5.41662	-6.70712	-2.97303	-0.878033	-1.0933	-1.04634	-3.04634	-1.50798	-0.214234	-0.197639
2018-10-11 03:00:00	-6.67223	-5.33277	-6.74947	-2.87926	-0.866442	-1.0853	-1.03186	-3.03186	-1.49517	-0.214594	-0.198013
2018-10-11 04:00:00	-7.13539	-5.28768	-6.70477	-2.83313	-0.859345	-1.08347	-1.02071	-3.02071	-1.47794	-0.214954	-0.198388
2018-10-11 05:00:00	-6.97794	-5.28508	-6.77447	-2.79732	-0.856196	-1.08526	-1.0176	-3.0176	-1.45497	-0.215314	-0.198763
2018-10-11 06:00:00	-5.87478	-5.1634	-6.34882	-2.73495	-0.851376	-1.07574	-0.985444	-2.98544	-1.43513	-0.215674	-0.199139
2018-10-11 07:00:00	-5.44197	-4.96235	-6.05441	-2.64575	-0.840107	-1.05017	-0.942929	-2.94293	-1.41375	-0.216034	-0.199515
2018-10-11 08:00:00	-5.24339	-4.73806	-5.74361	-2.5763	-0.822873	-1.02123	-0.896017	-2.89602	-1.40568	-0.216394	-0.19989
2018-10-11 09:00:00	-4.97306	-4.57001	-5.64148	-2.50572	-0.804586	-0.999684	-0.86007	-2.86007	-1.38543	-0.216753	-0.200265
2018-10-11 10:00:00	-4.64466	-4.49399	-5.66979	-2.42986	-0.790717	-0.991568	-0.839701	-2.8397	-1.36069	-0.217113	-0.20064
2018-10-11 11:00:00	-4.24175	-4.4592	-5.64349	-2.35133	-0.782661	-0.991066	-0.823618	-2.82362	-1.34479	-0.217473	-0.201016
2018-10-11 12:00:00	-4.05974	-4.49228	-5.81143	-2.27388	-0.78034	-0.996194	-0.822411	-2.82241	-1.31761	-0.217833	-0.201393
2018-10-11 13:00:00	-3.98482	-4.58392	-5.99086	-2.2182	-0.783612	-1.00871	-0.831954	-2.83195	-1.3017	-0.218192	-0.201771
2018-10-11 14:00:00	-3.7164	-4.75547	-6.33934	-2.15393	-0.793103	-1.02969	-0.85912	-2.85912	-1.27562	-0.218552	-0.202151
2018-10-11 15:00:00	-3.69492	-4.90568	-6.43251	-2.10064	-0.806197	-1.05061	-0.880014	-2.88001	-1.25197	-0.218911	-0.202533
2018-10-11 16:00:00	-3.85621	-4.89819	-6.15483	-2.0566	-0.814883	-1.05204	-0.870341	-2.87034	-1.22854	-0.219271	-0.202915
2018-10-11 17:00:00	-4.10793	-4.80296	-5.98901	-2.04361	-0.814595	-1.03635	-0.850942	-2.85094	-1.20267	-0.219631	-0.203297
2018-10-11 18:00:00	-4.34403	-4.62719	-5.62829	-2.04361	-0.805327	-1.01297	-0.815051	-2.81505	-1.19095	-0.21999	-0.203677
2018-10-11 19:00:00	-4.30549	-4.41912	-5.35143	-2.04118	-0.789715	-0.985831	-0.773813	-2.77381	-1.16883	-0.22035	-0.204056
2018-10-11 20:00:00	-4.23519	-4.28513	-5.33086	-2.01784	-0.773633	-0.967509	-0.747802	-2.7478	-1.14429	-0.220709	-0.204433
2018-10-11 21:00:00	-4.15678	-4.24725	-5.39916	-1.9947	-0.762781	-0.964381	-0.736892	-2.73689	-1.14296	-0.221069	-0.20481
2018-10-11 22:00:00	-4.0176	-4.20762	-5.28504	-1.97503	-0.756779	-0.964261	-0.720596	-2.7206	-1.11723	-0.221428	-0.205186
2018-10-11 23:00:00	-4.02668	-4.22243	-5.44229	-1.94229	-0.754571	-0.965824	-0.71857	-2.71857	-1.10493	-0.221788	-0.205563
2018-10-12	-4.09309	-4.29875	-5.60428	-1.93726	-0.756759	-0.975599	-0.727429	-2.72743	-1.09015	-0.222147	-0.20594
2018-10-12 01:00:00	-4.12503	-4.55565	-6.259	-1.91694	-0.76823	-1.00457	-0.776039	-2.77604	-1.08988	-0.222507	-0.206317
2018-10-12 02:00:00	-4.35652	-4.82185	-6.47117	-1.91143	-0.788167	-1.04209	-0.819517	-2.81952	-1.07262	-0.222866	-0.206696
2018-10-12 03:00:00	-5.02774	-5.06424	-6.79064	-1.92582	-0.811265	-1.07189	-0.864127	-2.86413	-1.06226	-0.223226	-0.207076
2018-10-12 04:00:00	-5.33568	-5.41717	-7.47553	-1.95028	-0.838171	-1.1098	-0.938468	-2.93847	-1.05819	-0.223585	-0.207456
2018-10-12 05:00:00	-5.40534	-5.78639	-7.87632	-1.98128	-0.869532	-1.15607	-1.01293	-3.01293	-1.05476	-0.223945	-0.207837
2018-10-12 06:00:00	-5.47177	-5.97456	-7.78776	-1.98663	-0.897504	-1.18235	-1.05142	-3.05142	-1.03733	-0.224304	-0.208217
2018-10-12 07:00:00	-5.44746	-6.06701	-7.88058	-2.00579	-0.916377	-1.18844	-1.08183	-3.08183	-1.03047	-0.224664	-0.208596
2018-10-12 08:00:00	-5.38505	-6.13548	-7.94429	-2.01086	-0.927792	-1.19259	-1.10964	-3.10964	-1.03047	-0.225024	-0.208972
2018-10-12 09:00:00	-5.22718	-6.11799	-7.75497	-2.008	-0.933098	-1.19128	-1.11762	-3.11762	-1.03047	-0.225383	-0.209346
2018-10-12 10:00:00	-4.87071	-6.08562	-7.76007	-1.98222	-0.934027	-1.18555	-1.12618	-3.12618	-1.03047	-0.225743	-0.209716
2018-10-12 11:00:00	-4.51269	-6.16367	-8.06385	-1.94189	-0.936664	-1.19299	-1.15758	-3.15758	-1.03047	-0.226103	-0.210083
2018-10-12 12:00:00	-4.15276	-6.24293	-8.06927	-1.90018	-0.943043	-1.20769	-1.18155	-3.18155	-1.03087	-0.226462	-0.210449
2018-10-12 13:00:00	-3.93668	-6.27714	-8.06375	-1.85445	-0.949968	-1.21476	-1.19732	-3.19732	-1.03393	-0.226822	-0.210812
2018-10-12 14:00:00	-3.93078	-6.30715	-8.126	-1.82431	-0.95552	-1.21817	-1.21437	-3.21437	-1.03467	-0.227182	-0.211173
2018-10-12 15:00:00	-4.15354	-6.3917	-8.3324	-1.80237	-0.961868	-1.22791	-1.24279	-3.24279	-1.01816	-0.227542	-0.211533
2018-10-12 16:00:00	-4.55069	-6.38964	-8.10899	-1.80759	-0.967032	-1.2325	-1.2481	-3.2481	-1.00476	-0.227901	-0.211891
2018-10-12 17:00:00	-4.9861	-6.28229	-7.8609	-1.82947	-0.966328	-1.22045	-1.23555	-3.23555	-1.00391	-0.228261	-0.212248
2018-10-12 18:00:00	-5.27096	-6.12593	-7.62175	-1.86519	-0.958607	-1.20018	-1.21501	-3.21501	-0.999481	-0.228621	-0.212602
2018-10-12 19:00:00	-5.7061	-6.23126	-8.2922	-1.90244	-0.955511	-1.20666	-1.25304	-3.25304	-0.981991	-0.228981	-0.212954
2018-10-12 20:00:00	-6.07239	-6.40245	-8.39126	-1.94299	-0.963211	-1.23622	-1.28868	-3.28868	-0.990627	-0.229341	-0.213306
2018-10-12 21:00:00	-6.31918	-6.63886	-8.86492	-1.99081	-0.980256	-1.26822	-1.34187	-3.34187	-1.00391	-0.229701	-0.213658
2018-10-12 22:00:00	-6.63188	-6.7943	-8.84409	-2.03355	-0.999379	-1.29216	-1.37542	-3.37542	-1.00391	-0.230061	-0.214011
2018-10-12 23:00:00	-6.81154	-6.88447	-8.9291	-2.08238	-1.01466	-1.30251	-1.40219	-3.40219	-1.01091	-0.23042	-0.214364
2018-10-13	-6.75129	-6.92067	-8.89229	-2.12166	-1.02431	-1.30583	-1.41982	-3.41982	-1.03003	-0.23078	-0.214716
2018-10-13 01:00:00	-6.5379	-6.82463	-8.53981	-2.1429	-1.02593	-1.29585	-1.40963	-3.40963	-1.03057	-0.23114	-0.215066
2018-10-13 02:00:00	-6.68702	-6.68471	-8.37827	-2.15343	-1.01986	-1.27663	-1.39545	-3.39545	-1.05399	-0.2315	-0.215415
2018-10-13 03:00:00	-6.90121	-6.54586	-8.1969	-2.18737	-1.00963	-1.25978	-1.37948	-3.37948	-1.05531	-0.23186	-0.215762
2018-10-13 04:00:00	-6.76917	-6.40429	-8.00298	-2.208	-0.998065	-1.24503	-1.3599	-3.3599	-1.07452	-0.232221	-0.216108
2018-10-13 05:00:00	-7.09604	-6.23854	-7.74545	-2.23436	-0.985441	-1.22808	-1.33284	-3.33284	-1.08037	-0.232581	-0.216452
2018-10-13 06:00:00	-7.15115	-6.18359	-7.91513	-2.25857	-0.975547	-1.22071	-1.33027	-3.33027	-1.07987	-0.232941	-0.216796
2018-10-13 07:00:00	-7.4377	-6.19904	-7.9633	-2.29468	-0.971663	-1.2269	-1.3351	-3.3351	-1.10042	-0.233301	-0.217141
2018-10-13 08:00:00	-7.9816	-6.28164	-8.18072	-2.33751	-0.97451	-1.24011	-1.3531	-3.3531	-1.11294	-0.233661	-0.217486
2018-10-13 09:00:00	-8.47248	-6.67002	-9.24168	-2.39552	-0.991833	-1.28403	-1.43871	-3.43871	-1.12668	-0.234021	-0.217834
2018-10-13 10:00:00	-7.94988	-7.286	-10.2262	-2.43177	-1.02989	-1.36443	-1.56197	-3.56197	-1.13722	-0.234381	-0.218185
2018-10-13 11:00:00	-7.40976	-7.84638	-10.7366	-2.4292	-1.0806	-1.44192	-1.67096	-3.67096	-1.15644	-0.234741	-0.218539
2018-10-13 12:00:00	-7.43335	-8.19396	-10.8714	-2.42711	-1.12756	-1.48653	-1.74558	-3.74558	-1.18223	-0.235102	-0.218896
2018-10-13 13:00:00	-7.17244	-8.21496	-10.4112	-2.42424	-1.15546	-1.48757	-1.76188	-3.76188	-1.1831	-0.235462	-0.219253
2018-10-13 14:00:00	-6.46102	-8.11495	-10.2731	-2.39132	-1.16284	-1.46567	-1.76744	-3.76744	-1.18654	-0.235822	-0.219609
2018-10-13 15:00:00	-6.15332	-8.47373	-11.6556	-2.35212	-1.1744	-1.49407	-1.877	-3.877	-1.21364	-0.236182	-0.219962
2018-10-13 16:00:00	-7.39187	-8.8463	-11.7224	-2.35714	-1.20069	-1.55563	-1.96013	-3.96013	-1.21262	-0.236543	-0.220315
2018-10-13 17:00:00	-8.7295	-9.12836	-12.0713	-2.44295	-1.23287	-1.59645	-2.03398	-4.03398	-1.20622	-0.236903	-0.220668
2018-10-13 18:00:00	-9.98558	-9.41251	-12.4887	-2.56077	-1.26419	-1.62937	-2.11509	-4.11509	-1.22906	-0.237263	-0.221022
2018-10-13 19:00:00	-10.5255	-9.61152	-12.5499	-2.68415	-1.29118	-1.65626	-2.17648	-4.17648	-1.23614	-0.237623	-0.221374
2018-10-13 20:00:00	-10.8208	-9.66573	-12.4177	-2.78717	-1.30962	-1.66447	-2.21128	-4.21128	-1.26017	-0.237984	-0.221725
2018-10-13 21:00:00	-10.8146	-9.67397	-12.4372	-2.87771	-1.31954	-1.66324	-2.24222	-4.24222	-1.28295	-0.238344	-0.222073
2018-10-13 22:00:00	-10.3466	-9.93367	-13.2688	-2.93747	-1.33333	-1.68951	-2.32901	-4.32901	-1.31192	-0.238704	-0.22242
2018-10-13 23:00:00	-9.9843	-10.19	-13.3553	-2.96888	-1.35529	-1.73186	-2.39884	-4.39884	-1.34066	-0.239065	-0.222766
2018-10-14	-9.56205	-10.1574	-12.8378	-2.97525	-1.37199	-1.73848	-2.40933	-4.40933	-1.37094	-0.239425	-0.223112
2018-10-14 01:00:00	-9.39788	-9.99329	-12.6075	-2.97876	-1.37435	-1.7149	-2.40618	-4.40618	-1.38906	-0.239785	-0.223455
2018-10-14 02:00:00	-9.73152	-9.84628	-12.4708	-3.0093	-1.3669	-1.6944	-2.40615	-4.40615	-1.41536	-0.240145	-0.223796
2018-10-14 03:00:00	-9.70215	-9.58463	-11.8654	-3.04004	-1.35249	-1.66933	-2.37347	-4.37347	-1.44188	-0.240506	-0.224134
2018-10-14 04:00:00	-9.58184	-9.30279	-11.5795	-3.05849	-1.33278	-1.63667	-2.33986	-4.33986	-1.46177	-0.240866	-0.224471
2018-10-14 05:00:00	-10.2902	-9.30034	-12.1038	-3.09494	-1.31969	-1.634	-2.36441	-4.36441	-1.48099	-0.241226	-0.224807
2018-10-14 06:00:00	-10.4671	-9.48684	-12.4646	-3.15686	-1.32265	-1.66638	-2.41247	-4.41247	-1.49535	-0.241587	-0.225144
2018-10-14 07:00:00	-9.74887	-9.47089	-11.9696	-3.18584	-1.33086	-1.68058	-2.40916	-4.40916	-1.51788	-0.241947	-0.225482
2018-10-14 08:00:00	-9.11082	-9.13752	-11.1395	-3.17596	-1.32512	-1.64468	-2.34959	-4.34959	-1.54349	-0.242307	-0.225822
2018-10-14 09:00:00	-8.64717	-8.66222	-10.4492	-3.146	-1.29933	-1.58191	-2.27013	-4.27013	-1.55267	-0.242668	-0.226161
2018-10-14 10:00:00	-8.18763	-8.32101	-10.3077	-3.10193	-1.26563	-1.53512	-2.21903	-4.21903	-1.57505	-0.243028	-0.2265
2018-10-14 11:00:00	-7.34285	-8.08973	-10.0739	-3.03994	-1.2366	-1.51305	-2.17792	-4.17792	-1.57608	-0.243388	-0.226838
2018-10-14 12:00:00	-6.74674	-8.04439	-10.3398	-2.95335	-1.21989	-1.51251	-2.17245	-4.17245	-1.5986	-0.243748	-0.227179
2018-10-14 13:00:00	-6.6823	-8.23407	-10.9058	-2.88522	-1.22073	-1.54105	-2.21012	-4.21012	-1.60375	-0.244109	-0.227523
2018-10-14 14:00:00	-6.82017	-8.5044	-11.259	-2.84174	-1.23692	-1.58349	-2.25715	-4.25715	-1.58147	-0.244469	-0.227873
2018-10-14 15:00:00	-7.29958	-8.75838	-11.5501	-2.82829	-1.26044	-1.61975	-2.30356	-4.30356	-1.57763	-0.244829	-0.228227
2018-10-14 16:00:00	-7.84346	-8.86254	-11.4125	-2.85778	-1.28052	-1.63603	-2.32189	-4.32189	-1.57493	-0.245189	-0.228585
2018-10-14 17:00:00	-8.22218	-8.75534	-10.9823	-2.90235	-1.28768	-1.62307	-2.30339	-4.30339	-1.57467	-0.24555	-0.228945
2018-10-14 18:00:00	-8.66612	-8.75989	-11.3512	-2.95732	-1.28771	-1.61423	-2.32052	-4.32052	-1.57495	-0.24591	-0.229307
2018-10-14 19:00:00	-9.09386	-8.82472	-11.386	-3.01649	-1.28964	-1.62524	-2.34015	-4.34015	-1.58497	-0.24627	-0.22967
2018-10-14 20:00:00	-9.20233	-8.86238	-11.3835	-3.0741	-1.29434	-1.63524	-2.35298	-4.35298	-1.60161	-0.246631	-0.230035
2018-10-14 21:00:00	-9.78908	-9.07012	-12.0234	-3.12871	-1.30556	-1.65823	-2.40754	-4.40754	-1.60175	-0.246991	-0.230401
2018-10-14 22:00:00	-10.8262	-9.48878	-12.8134	-3.2168	-1.33025	-1.71168	-2.50044	-4.50044	-1.6263	-0.247351	-0.230771
2018-10-14 23:00:00	-11.6529	-9.95978	-13.3965	-3.3334	-1.36775	-1.77655	-2.59946	-4.59946	-1.64688	-0.247711	-0.231143
2018-10-15	-12.1071	-10.2193	-13.3248	-3.44233	-1.40476	-1.81598	-2.65582	-4.65582	-1.66756	-0.248072	-0.231519
2018-10-15 01:00:00	-11.7485	-10.3833	-13.546	-3.52599	-1.43245	-1.83143	-2.70754	-4.70754	-1.69288	-0.248432	-0.231895
2018-10-15 02:00:00	-11.0993	-10.4487	-13.443	-3.57019	-1.44958	-1.83804	-2.7398	-4.7398	-1.7185	-0.248792	-0.232271
2018-10-15 03:00:00	-10.6474	-10.1847	-12.5235	-3.57924	-1.44935	-1.81137	-2.70163	-4.70163	-1.75219	-0.249153	-0.232646
2018-10-15 04:00:00	-9.9279	-9.69003	-11.6997	-3.56612	-1.42684	-1.74815	-2.62643	-4.62643	-1.77569	-0.249513	-0.233017
2018-10-15 05:00:00	-10.5447	-9.70975	-12.8458	-3.56261	-1.40665	-1.73395	-2.67013	-4.67013	-1.80216	-0.249874	-0.233385
2018-10-15 06:00:00	-11.584	-10.2192	-13.9436	-3.62146	-1.41702	-1.80545	-2.7864	-4.7864	-1.8125	-0.250234	-0.233754
2018-10-15 07:00:00	-11.9812	-10.9161	-14.969	-3.7034	-1.46094	-1.90815	-2.9289	-4.9289	-1.83451	-0.250594	-0.234126
2018-10-15 08:00:00	-11.6296	-11.358	-14.9912	-3.76512	-1.51465	-1.97787	-3.01703	-5.01703	-1.85996	-0.250955	-0.234502
2018-10-15 09:00:00	-11.3408	-11.6604	-15.3752	-3.7864	-1.55938	-2.01028	-3.0976	-5.0976	-1.88514	-0.251315	-0.23488
2018-10-15 10:00:00	-11.3989	-11.9532	-15.7571	-3.80693	-1.59426	-2.03984	-3.18244	-5.18244	-1.91108	-0.251676	-0.235258
2018-10-15 11:00:00	-11.1873	-12.0259	-15.3951	-3.81268	-1.61764	-2.05322	-3.21777	-5.21777	-1.92635	-0.252036	-0.235635
2018-10-15 12:00:00	-10.8557	-11.9381	-15.1703	-3.8158	-1.62674	-2.04081	-3.23049	-5.23049	-1.95633	-0.252397	-0.23601
2018-10-15 13:00:00	-10.2526	-11.6243	-14.3835	-3.79826	-1.61849	-2.00508	-3.19493	-5.19493	-1.97163	-0.252757	-0.236381
2018-10-15 14:00:00	-9.70881	-11.4547	-14.6215	-3.74902	-1.60296	-1.97772	-3.1988	-5.1988	-1.98804	-0.253118	-0.236748
2018-10-15 15:00:00	-9.7505	-11.5853	-15.1794	-3.71249	-1.59833	-1.9959	-3.25338	-5.25338	-1.99828	-0.253478	-0.237114
2018-10-15 16:00:00	-9.05642	-11.5805	-14.6995	-3.67645	-1.60236	-2.01449	-3.26051	-5.26051	-2.00131	-0.253839	-0.237479
2018-10-15 17:00:00	-9.7129	-11.0158	-13.0778	-3.66123	-1.5885	-1.96049	-3.15329	-5.15329	-2.02391	-0.254199	-0.237843
2018-10-15 18:00:00	-11.1718	-10.8526	-14.1066	-3.72886	-1.56544	-1.917	-3.16378	-5.16378	-2.02464	-0.25456	-0.238204
2018-10-15 19:00:00	-11.9509	-11.1565	-14.863	-3.84239	-1.56213	-1.95881	-3.24051	-5.24051	-2.02459	-0.254921	-0.238566
2018-10-15 20:00:00	-12.2361	-11.4245	-14.9012	-3.93561	-1.58015	-2.01391	-3.29072	-5.29072	-2.0429	-0.255281	-0.23893
2018-10-15 21:00:00	-12.6855	-11.4105	-14.4815	-4.0176	-1.59757	-2.02301	-3.29043	-5.29043	-2.0625	-0.255642	-0.239296
2018-10-15 22:00:00	-12.9037	-11.0612	-13.5792	-4.10035	-1.59428	-1.98157	-3.23042	-5.23042	-2.08634	-0.256003	-0.239663
2018-10-15 23:00:00	-13.1038	-10.9486	-14.1176	-4.17278	-1.58052	-1.95281	-3.23684	-5.23684	-2.11186	-0.256364	-0.240029
2018-10-16	-13.1013	-11.0223	-14.2615	-4.2342	-1.5744	-1.96735	-3.26239	-5.26239	-2.13178	-0.256724	-0.240395
2018-10-16 01:00:00	-13.2793	-11.0744	-14.2265	-4.29272	-1.57765	-1.98552	-3.27691	-5.27691	-2.16658	-0.257085	-0.240762
2018-10-16 02:00:00	-13.39	-10.9435	-13.7559	-4.3505	-1.57854	-1.9778	-3.25476	-5.25476	-2.19733	-0.257446	-0.241131
2018-10-16 03:00:00	-13.5039	-10.9978	-14.344	-4.40682	-1.57915	-1.97744	-3.28461	-5.28461	-2.22597	-0.257807	-0.2415
2018-10-16 04:00:00	-13.7998	-10.9849	-13.9579	-4.46534	-1.58086	-1.98577	-3.28377	-5.28377	-2.26055	-0.258168	-0.241871
2018-10-16 05:00:00	-13.5965	-10.8437	-13.6669	-4.52319	-1.57818	-1.97319	-3.26223	-5.26223	-2.29116	-0.258529	-0.242243
2018-10-16 06:00:00	-13.8399	-10.8437	-14.019	-4.56023	-1.57488	-1.96852	-3.2779	-5.2779	-2.32419	-0.25889	-0.242616
2018-10-16 07:00:00	-14.0357	-10.9304	-14.1357	-4.62355	-1.57725	-1.98446	-3.30162	-5.30162	-2.35304	-0.259251	-0.242989
2018-10-16 08:00:00	-14.0692	-11.1168	-14.5551	-4.67553	-1.58827	-2.0113	-3.34654	-5.34654	-2.38898	-0.259612	-0.243365
2018-10-16 09:00:00	-14.09	-11.4568	-15.2233	-4.72084	-1.61047	-2.05528	-3.42351	-5.42351	-2.42415	-0.259974	-0.243743
2018-10-16 10:00:00	-13.9147	-11.7502	-15.3998	-4.75283	-1.63916	-2.09941	-3.48557	-5.48557	-2.45122	-0.260335	-0.244124
2018-10-16 11:00:00	-13.7889	-12.1547	-16.2339	-4.77409	-1.67307	-2.14634	-3.58232	-5.58232	-2.48643	-0.260696	-0.244507
2018-10-16 12:00:00	-13.8681	-12.444	-16.246	-4.79841	-1.70713	-2.18849	-3.6486	-5.6486	-2.51944	-0.261058	-0.244892
2018-10-16 13:00:00	-13.9243	-12.7468	-16.8182	-4.83132	-1.73924	-2.22258	-3.73086	-5.73086	-2.54568	-0.261419	-0.245278
2018-10-16 14:00:00	-13.9992	-13.1565	-17.492	-4.86086	-1.77398	-2.27099	-3.83662	-5.83662	-2.57665	-0.261781	-0.245664
2018-10-16 15:00:00	-14.1959	-13.3163	-17.1222	-4.90161	-1.80441	-2.30137	-3.88251	-5.88251	-2.60327	-0.262142	-0.24605
2018-10-16 16:00:00	-14.3562	-13.3707	-17.2501	-4.95441	-1.82408	-2.30463	-3.92346	-5.92346	-2.63626	-0.262504	-0.246435
2018-10-16 17:00:00	-14.669	-13.3706	-17.1382	-5.01226	-1.83404	-2.30408	-3.95257	-5.95257	-2.66046	-0.262866	-0.246817
2018-10-16 18:00:00	-15.1975	-13.3152	-16.9933	-5.08851	-1.83727	-2.30002	-3.9693	-5.9693	-2.69653	-0.263227	-0.247197
2018-10-16 19:00:00	-15.4189	-13.3484	-17.2473	-5.16892	-1.84007	-2.30427	-4.00648	-6.00648	-2.73369	-0.263589	-0.247575
2018-10-16 20:00:00	-15.3909	-12.997	-15.932	-5.2421	-1.83223	-2.27803	-3.94766	-5.94766	-2.76228	-0.263951	-0.247949
2018-10-16 21:00:00	-15.335	-13.0594	-17.2265	-5.29673	-1.82515	-2.26891	-4.00497	-6.00497	-2.80346	-0.264313	-0.248322
2018-10-16 22:00:00	-13.6064	-12.7097	-15.4221	-5.30519	-1.81313	-2.25319	-3.93212	-5.93212	-2.84163	-0.264675	-0.248693
2018-10-16 23:00:00	-12.3247	-11.9036	-14.0465	-5.21032	-1.77595	-2.15957	-3.78673	-5.78673	-2.86844	-0.265037	-0.24906
2018-10-17	-12.012	-11.0165	-12.9614	-5.13648	-1.71258	-2.04291	-3.6334	-5.6334	-2.89723	-0.265399	-0.249423
2018-10-17 01:00:00	-10.9617	-10.2243	-12.0797	-5.053	-1.63895	-1.94746	-3.48808	-5.48808	-2.90999	-0.265762	-0.249781
2018-10-17 02:00:00	-10.5866	-9.74085	-11.98	-4.96294	-1.57548	-1.89262	-3.397	-5.397	-2.91429	-0.266124	-0.250138
2018-10-17 03:00:00	-10.5871	-9.6397	-12.3573	-4.90056	-1.53777	-1.89022	-3.3698	-5.3698	-2.93552	-0.266486	-0.250496
2018-10-17 04:00:00	-10.8735	-9.82616	-12.9202	-4.86792	-1.53006	-1.92656	-3.38925	-5.38925	-2.93648	-0.266849	-0.25086
2018-10-17 05:00:00	-11.7104	-10.3785	-14.2068	-4.89	-1.5534	-1.99995	-3.48446	-5.48446	-2.93637	-0.267211	-0.251229
2018-10-17 06:00:00	-13.7227	-11.5963	-16.8366	-4.98662	-1.61938	-2.14648	-3.72116	-5.72116	-2.93637	-0.267574	-0.251608
2018-10-17 07:00:00	-15.165	-12.7103	-17.5667	-5.16037	-1.71467	-2.30554	-3.91357	-5.91357	-2.95613	-0.267936	-0.251997
2018-10-17 08:00:00	-15.5961	-13.2113	-17.309	-5.31815	-1.79904	-2.37568	-4.00082	-6.00082	-2.97029	-0.268299	-0.252393
2018-10-17 09:00:00	-15.5781	-13.4756	-17.6523	-5.43037	-1.85314	-2.38793	-4.07797	-6.07797	-3.00525	-0.268662	-0.25279
2018-10-17 10:00:00	-15.41	-13.9795	-18.7918	-5.50289	-1.89493	-2.4303	-4.21633	-6.21633	-3.04525	-0.269025	-0.253188
2018-10-17 11:00:00	-15.4019	-14.2524	-18.4288	-5.55261	-1.93166	-2.4752	-4.28736	-6.28736	-3.07494	-0.269388	-0.253583
2018-10-17 12:00:00	-15.2681	-14.5919	-19.3151	-5.59556	-1.96623	-2.50991	-4.39547	-6.39547	-3.11509	-0.269751	-0.253977
2018-10-17 13:00:00	-14.9712	-14.8597	-19.3498	-5.62466	-1.99862	-2.54796	-4.47893	-6.47893	-3.15264	-0.270114	-0.254369
2018-10-17 14:00:00	-14.3001	-14.5817	-18.0278	-5.63368	-2.01074	-2.52788	-4.44502	-6.44502	-3.18116	-0.270477	-0.254756
2018-10-17 15:00:00	-12.2553	-13.7852	-16.4367	-5.5539	-1.98379	-2.42866	-4.32128	-6.32128	-3.21555	-0.27084	-0.255137
2018-10-17 16:00:00	-11.5081	-12.8346	-15.1897	-5.42768	-1.92167	-2.30321	-4.1738	-6.1738	-3.22654	-0.271203	-0.25551
2018-10-17 17:00:00	-11.5199	-12.093	-14.6449	-5.35931	-1.84883	-2.20922	-4.06133	-6.06133	-3.2474	-0.271566	-0.255874
2018-10-17 18:00:00	-11.2634	-11.2676	-13.1989	-5.31571	-1.77599	-2.12694	-3.90332	-5.90332	-3.25267	-0.27193	-0.256232
2018-10-17 19:00:00	-10.7329	-10.5711	-12.7163	-5.25983	-1.7074	-2.04761	-3.7742	-5.7742	-3.25267	-0.272293	-0.256588
2018-10-17 20:00:00	-10.4833	-10.1967	-12.7001	-5.19695	-1.65347	-2.00769	-3.69966	-5.69966	-3.24257	-0.272657	-0.256942
2018-10-17 21:00:00	-10.583	-10.2289	-13.3088	-5.15641	-1.62678	-2.02074	-3.69605	-5.69605	-3.22632	-0.27302	-0.257298
2018-10-17 22:00:00	-10.4818	-10.3824	-13.4732	-5.12925	-1.62525	-2.05632	-3.70164	-5.70164	-3.22632	-0.273384	-0.257659
2018-10-17 23:00:00	-10.3651	-10.3618	-13.1099	-5.10445	-1.63063	-2.06624	-3.67129	-5.67129	-3.22651	-0.273748	-0.258025
2018-10-18	-10.3657	-10.3337	-13.2303	-5.07784	-1.63249	-2.05872	-3.65481	-5.65481	-3.22664	-0.274112	-0.258395
2018-10-18 01:00:00	-10.5659	-10.4061	-13.4586	-5.06837	-1.63427	-2.06456	-3.66015	-5.66015	-3.21847	-0.274475	-0.258767
2018-10-18 02:00:00	-10.8198	-10.5492	-13.703	-5.07559	-1.64115	-2.08409	-3.67827	-5.67827	-3.20241	-0.274839	-0.259143
2018-10-18 03:00:00	-11.1216	-10.7676	-14.103	-5.10384	-1.65516	-2.11234	-3.71444	-5.71444	-3.20218	-0.275203	-0.259522
2018-10-18 04:00:00	-11.449	-11.1591	-14.9004	-5.14043	-1.67985	-2.15931	-3.7903	-5.7903	-3.21141	-0.275568	-0.259905
2018-10-18 05:00:00	-11.5619	-11.5334	-15.2135	-5.17856	-1.71245	-2.21132	-3.85782	-5.85782	-3.22656	-0.275932	-0.26029
2018-10-18 06:00:00	-11.6148	-11.3265	-13.8671	-5.21778	-1.7285	-2.19948	-3.80237	-5.80237	-3.22634	-0.276296	-0.260677
2018-10-18 07:00:00	-10.8315	-10.719	-12.8041	-5.21719	-1.70951	-2.11584	-3.6913	-5.6913	-3.23328	-0.27666	-0.261061
2018-10-18 08:00:00	-10.4231	-10.4131	-13.1672	-5.17522	-1.67478	-2.05778	-3.65667	-5.65667	-3.25845	-0.277025	-0.261441
2018-10-18 09:00:00	-10.6968	-10.3975	-13.3486	-5.15248	-1.65158	-2.06102	-3.65767	-5.65767	-3.25848	-0.277389	-0.26182
2018-10-18 10:00:00	-10.4561	-10.3867	-13.2139	-5.1416	-1.6437	-2.07472	-3.64721	-5.64721	-3.26141	-0.277754	-0.262198
2018-10-18 11:00:00	-9.96255	-10.3794	-13.2824	-5.09825	-1.64301	-2.07875	-3.64239	-5.64239	-3.2633	-0.278118	-0.262577
2018-10-18 12:00:00	-9.78755	-10.3418	-13.1529	-5.05089	-1.6427	-2.07737	-3.63023	-5.63023	-3.26293	-0.278483	-0.262955
2018-10-18 13:00:00	-9.55627	-10.2893	-13.0877	-4.99946	-1.64046	-2.07173	-3.61699	-5.61699	-3.2646	-0.278848	-0.263334
2018-10-18 14:00:00	-9.67678	-10.238	-13.0232	-4.9743	-1.63681	-2.06603	-3.60445	-5.60445	-3.25256	-0.279213	-0.263713
2018-10-18 15:00:00	-9.53512	-9.96735	-12.2339	-4.95323	-1.62532	-2.03963	-3.54167	-5.54167	-3.23847	-0.279578	-0.26409
2018-10-18 16:00:00	-9.71571	-9.92109	-12.823	-4.94232	-1.61301	-2.02339	-3.54217	-5.54217	-3.23852	-0.279943	-0.264466
2018-10-18 17:00:00	-10.2922	-10.21	-13.572	-4.96401	-1.61649	-2.05919	-3.59982	-5.59982	-3.2376	-0.280308	-0.264842
2018-10-18 18:00:00	-10.6878	-10.5672	-13.9624	-5.00412	-1.63826	-2.11463	-3.65993	-5.65993	-3.23369	-0.280673	-0.26522
2018-10-18 19:00:00	-11.4411	-11.0039	-14.7201	-5.06437	-1.67248	-2.17001	-3.74472	-5.74472	-3.22839	-0.281039	-0.265599
2018-10-18 20:00:00	-12.317	-11.4712	-15.3106	-5.15643	-1.71348	-2.22839	-3.83755	-5.83755	-3.23161	-0.281404	-0.26598
2018-10-18 21:00:00	-12.7987	-11.8633	-15.6675	-5.26598	-1.75484	-2.27772	-3.91849	-5.91849	-3.25445	-0.281769	-0.266362
2018-10-18 22:00:00	-13.0891	-12.1806	-16.0022	-5.35933	-1.79176	-2.31416	-3.99236	-5.99236	-3.27904	-0.282135	-0.266743
2018-10-18 23:00:00	-13.4075	-12.515	-16.5077	-5.44479	-1.8254	-2.35069	-4.07668	-6.07668	-3.30823	-0.282501	-0.267123
2018-10-19	-13.6672	-12.7856	-16.6952	-5.52521	-1.85621	-2.38512	-4.14697	-6.14697	-3.34205	-0.282866	-0.2675
2018-10-19 01:00:00	-13.7873	-13.0887	-17.2222	-5.59819	-1.88609	-2.4197	-4.23121	-6.23121	-3.3741	-0.283232	-0.267875
2018-10-19 02:00:00	-13.7368	-13.2665	-17.1482	-5.66175	-1.91229	-2.44608	-4.2853	-6.2853	-3.40483	-0.283598	-0.268246
2018-10-19 03:00:00	-13.6057	-13.2816	-16.9797	-5.7001	-1.9289	-2.44927	-4.31164	-6.31164	-3.44126	-0.283964	-0.268614
2018-10-19 04:00:00	-13.0274	-13.2077	-16.8081	-5.72487	-1.93439	-2.43863	-4.32408	-6.32408	-3.47704	-0.28433	-0.268977
2018-10-19 05:00:00	-12.424	-13.158	-16.8262	-5.70054	-1.93396	-2.43144	-4.34204	-6.34204	-3.49942	-0.284696	-0.269335
2018-10-19 06:00:00	-13.0995	-13.0314	-16.4674	-5.70646	-1.92964	-2.42199	-4.33693	-6.33693	-3.53124	-0.285062	-0.269688
2018-10-19 07:00:00	-13.5339	-13.0568	-16.8873	-5.7595	-1.92768	-2.42335	-4.36904	-6.36904	-3.55428	-0.285429	-0.270037
2018-10-19 08:00:00	-13.8554	-12.9763	-16.4005	-5.81846	-1.92666	-2.42493	-4.36406	-6.36406	-3.58083	-0.285795	-0.270383
2018-10-19 09:00:00	-13.4617	-12.8901	-16.4398	-5.85704	-1.92383	-2.41581	-4.36594	-6.36594	-3.60101	-0.286162	-0.270726
2018-10-19 10:00:00	-12.3532	-12.3445	-14.7722	-5.8395	-1.90383	-2.36336	-4.25885	-6.25885	-3.63283	-0.286528	-0.271065
2018-10-19 11:00:00	-11.1981	-11.6964	-14.1672	-5.75621	-1.86217	-2.27624	-4.15193	-6.15193	-3.64884	-0.286895	-0.271399
2018-10-19 12:00:00	-10.2815	-11.012	-13.1315	-5.64506	-1.80663	-2.19389	-4.02598	-6.02598	-3.67123	-0.287262	-0.271729
2018-10-19 13:00:00	-9.50092	-10.3474	-12.35	-5.5282	-1.74634	-2.11755	-3.89777	-5.89777	-3.68055	-0.287629	-0.272054
2018-10-19 14:00:00	-8.92662	-9.74125	-11.6506	-5.4092	-1.68743	-2.04991	-3.77349	-5.77349	-3.66031	-0.287996	-0.272377
2018-10-19 15:00:00	-8.55135	-9.14051	-10.8413	-5.30088	-1.63089	-1.98555	-3.64083	-5.64083	-3.65604	-0.288363	-0.272699
2018-10-19 16:00:00	-8.52417	-8.74473	-10.7497	-5.21896	-1.58216	-1.93898	-3.55016	-5.55016	-3.62885	-0.28873	-0.273021
2018-10-19 17:00:00	-8.7318	-8.52367	-10.6166	-5.17608	-1.54686	-1.91956	-3.4832	-5.4832	-3.60718	-0.289097	-0.273346
2018-10-19 18:00:00	-8.83686	-8.46272	-10.7684	-5.148	-1.52681	-1.91844	-3.44536	-5.44536	-3.58806	-0.289465	-0.273674
2018-10-19 19:00:00	-8.9564	-8.59107	-11.2054	-5.13223	-1.5228	-1.9375	-3.44537	-5.44537	-3.56986	-0.289832	-0.274007
2018-10-19 20:00:00	-9.26272	-8.66016	-11.0476	-5.13223	-1.52728	-1.9546	-3.42677	-5.42677	-3.5545	-0.2902	-0.274346
2018-10-19 21:00:00	-9.30133	-8.75485	-11.3319	-5.13223	-1.53422	-1.96364	-3.42523	-5.42523	-3.54003	-0.290567	-0.274688
2018-10-19 22:00:00	-9.24719	-8.72687	-10.9906	-5.13223	-1.53752	-1.96243	-3.39617	-5.39617	-3.52818	-0.290935	-0.275034
2018-10-19 23:00:00	-9.14389	-8.68795	-11.0497	-5.13053	-1.53598	-1.95293	-3.37545	-5.37545	-3.52735	-0.291303	-0.275383
2018-10-20	-9.07347	-8.53806	-10.596	-5.10891	-1.52822	-1.93572	-3.32898	-5.32898	-3.50395	-0.291671	-0.275732
2018-10-20 01:00:00	-8.97966	-8.41733	-10.6094	-5.09459	-1.51672	-1.91669	-3.2964	-5.2964	-3.50212	-0.292039	-0.276083
2018-10-20 02:00:00	-8.91309	-8.3422	-10.5336	-5.08051	-1.50595	-1.90741	-3.26986	-5.26986	-3.50274	-0.292408	-0.276434
2018-10-20 03:00:00	-8.8656	-8.32983	-10.6223	-5.06458	-1.49927	-1.90675	-3.25573	-5.25573	-3.50235	-0.292776	-0.276786
2018-10-20 04:00:00	-8.85162	-8.27801	-10.4314	-5.05359	-1.49471	-1.90408	-3.23019	-5.23019	-3.50209	-0.293145	-0.277138
2018-10-20 05:00:00	-8.8379	-8.20302	-10.3456	-5.03563	-1.48926	-1.89469	-3.20362	-5.20362	-3.48081	-0.293513	-0.277492
2018-10-20 06:00:00	-8.8093	-8.25804	-10.6763	-5.02771	-1.48681	-1.89741	-3.20746	-5.20746	-3.47617	-0.293882	-0.277845
2018-10-20 07:00:00	-8.95476	-8.31819	-10.6399	-5.02774	-1.48885	-1.90861	-3.20512	-5.20512	-3.4762	-0.294251	-0.278199
2018-10-20 08:00:00	-8.91417	-8.32435	-10.5852	-5.02698	-1.49156	-1.91097	-3.19448	-5.19448	-3.47586	-0.29462	-0.278553
2018-10-20 09:00:00	-9.08147	-8.49496	-11.1715	-5.02132	-1.49844	-1.92561	-3.22567	-5.22567	-3.4726	-0.294989	-0.278907
2018-10-20 10:00:00	-9.24922	-8.62666	-11.0946	-5.02738	-1.50935	-1.94702	-3.23877	-5.23877	-3.45454	-0.295358	-0.279262
2018-10-20 11:00:00	-8.79781	-8.84664	-11.6554	-5.01435	-1.52459	-1.97023	-3.28024	-5.28024	-3.45115	-0.295728	-0.279616
2018-10-20 12:00:00	-9.50223	-9.43397	-13.0307	-5.0056	-1.55565	-2.03469	-3.40152	-5.40152	-3.45292	-0.296097	-0.279972
2018-10-20 13:00:00	-9.75466	-9.63491	-12.2241	-5.04791	-1.58928	-2.07898	-3.41942	-5.41942	-3.45798	-0.296467	-0.280327
2018-10-20 14:00:00	-9.11685	-9.42718	-11.6289	-5.04905	-1.60175	-2.05014	-3.37941	-5.37941	-3.47448	-0.296837	-0.280681
2018-10-20 15:00:00	-8.8165	-9.06536	-11.0587	-5.02166	-1.58807	-1.9934	-3.31993	-5.31993	-3.4758	-0.297207	-0.281031
2018-10-20 16:00:00	-8.71942	-8.76969	-10.8421	-4.99741	-1.56171	-1.9496	-3.27366	-5.27366	-3.4761	-0.297577	-0.281375
2018-10-20 17:00:00	-8.79635	-8.62975	-10.8806	-4.97852	-1.53866	-1.93251	-3.25212	-5.25212	-3.47604	-0.297947	-0.281715
2018-10-20 18:00:00	-8.84124	-8.59393	-10.9307	-4.97498	-1.52592	-1.93403	-3.24348	-5.24348	-3.47556	-0.298318	-0.282052
2018-10-20 19:00:00	-8.90286	-8.6643	-11.1871	-4.97549	-1.52406	-1.94665	-3.25446	-5.25446	-3.46378	-0.298688	-0.282388
2018-10-20 20:00:00	-8.92967	-8.66507	-10.9778	-4.98559	-1.52638	-1.95362	-3.24516	-5.24516	-3.45437	-0.299059	-0.282723
2018-10-20 21:00:00	-8.90052	-8.54357	-10.6743	-4.99004	-1.52407	-1.94024	-3.21484	-5.21484	-3.45532	-0.29943	-0.283057
2018-10-20 22:00:00	-8.84393	-8.4659	-10.7386	-4.9851	-1.51746	-1.92555	-3.19999	-5.19999	-3.46837	-0.2998	-0.283389
2018-10-20 23:00:00	-8.82915	-8.43058	-10.6984	-4.97617	-1.51123	-1.92151	-3.18914	-5.18914	-3.47609	-0.300171	-0.28372
2018-10-21	-8.93348	-8.46612	-10.8709	-4.97971	-1.50924	-1.92633	-3.19286	-5.19286	-3.47591	-0.300543	-0.284049
2018-10-21 01:00:00	-9.05495	-8.46244	-10.7324	-5.00023	-1.50964	-1.92987	-3.18452	-5.18452	-3.47629	-0.300914	-0.284378
2018-10-21 02:00:00	-8.93408	-8.46497	-10.8081	-5.00136	-1.5103	-1.92944	-3.18195	-5.18195	-3.4761	-0.301285	-0.284705
2018-10-21 03:00:00	-8.85987	-8.42283	-10.6386	-5.00155	-1.50924	-1.92554	-3.16826	-5.16826	-3.4763	-0.301657	-0.285032
2018-10-21 04:00:00	-8.73494	-8.35074	-10.5343	-4.98867	-1.50537	-1.91621	-3.15083	-5.15083	-3.47588	-0.302029	-0.285358
2018-10-21 05:00:00	-8.74477	-8.30204	-10.527	-4.97497	-1.50034	-1.90888	-3.13928	-5.13928	-3.47599	-0.302401	-0.285682
2018-10-21 06:00:00	-8.78112	-8.31361	-10.6332	-4.97505	-1.49751	-1.91005	-3.13918	-5.13918	-3.47607	-0.302773	-0.286005
2018-10-21 07:00:00	-8.91479	-8.41672	-10.9028	-4.9768	-1.50038	-1.92303	-3.15695	-5.15695	-3.47607	-0.303145	-0.286328
2018-10-21 08:00:00	-9.06749	-8.6042	-11.2475	-4.99593	-1.51083	-1.94737	-3.19059	-5.19059	-3.47658	-0.303518	-0.286651
2018-10-21 09:00:00	-9.34919	-8.7879	-11.4282	-5.01894	-1.52632	-1.97274	-3.22202	-5.22202	-3.49655	-0.30389	-0.286975
2018-10-21 10:00:00	-9.2696	-8.96413	-11.6682	-5.03017	-1.54336	-1.99391	-3.25592	-5.25592	-3.50186	-0.304263	-0.287298
2018-10-21 11:00:00	-8.98337	-9.09904	-11.7595	-5.02729	-1.55903	-2.01012	-3.28284	-5.28284	-3.50206	-0.304636	-0.287621
2018-10-21 12:00:00	-8.70378	-9.16558	-11.7467	-5.00403	-1.57072	-2.01762	-3.29834	-5.29834	-3.50224	-0.305009	-0.287944
2018-10-21 13:00:00	-8.56448	-9.25087	-11.9423	-4.9742	-1.57975	-2.0247	-3.3224	-5.3224	-3.5022	-0.305383	-0.288265
2018-10-21 14:00:00	-8.87279	-9.47212	-12.4592	-4.95756	-1.5928	-2.04876	-3.37555	-5.37555	-3.50221	-0.305756	-0.288585
2018-10-21 15:00:00	-10.307	-10.0918	-13.9373	-5.01878	-1.62469	-2.1195	-3.51318	-5.51318	-3.50406	-0.30613	-0.288905
2018-10-21 16:00:00	-11.5446	-10.8354	-14.8232	-5.15182	-1.67869	-2.22023	-3.66205	-5.66205	-3.52353	-0.306504	-0.289227
2018-10-21 17:00:00	-12.3588	-11.4978	-15.5392	-5.29592	-1.7428	-2.30684	-3.8	-5.8	-3.53938	-0.306878	-0.289551
2018-10-21 18:00:00	-12.9898	-12.0042	-15.9705	-5.44018	-1.80271	-2.36728	-3.91613	-5.91613	-3.57183	-0.307252	-0.289876
2018-10-21 19:00:00	-13.3802	-12.3202	-16.1109	-5.57154	-1.84947	-2.40203	-4.00189	-6.00189	-3.60572	-0.307627	-0.290199
2018-10-21 20:00:00	-13.6818	-12.3764	-15.7943	-5.68914	-1.87723	-2.4063	-4.03987	-6.03987	-3.65345	-0.308002	-0.290518
2018-10-21 21:00:00	-13.8093	-12.4331	-16.0513	-5.79041	-1.89136	-2.40395	-4.08998	-6.08998	-3.70127	-0.308377	-0.290833
2018-10-21 22:00:00	-13.885	-12.3516	-15.5909	-5.87765	-1.89577	-2.39807	-4.10163	-6.10163	-3.74975	-0.308752	-0.291143
2018-10-21 23:00:00	-13.7569	-12.2084	-15.4337	-5.94364	-1.89221	-2.38082	-4.10521	-6.10521	-3.79669	-0.309128	-0.291449
2018-10-22	-13.4197	-12.2451	-15.8404	-5.98354	-1.89012	-2.38248	-4.14669	-6.14669	-3.8434	-0.309503	-0.29175
2018-10-22 01:00:00	-13.3218	-12.2179	-15.5036	-6.01533	-1.89114	-2.39057	-4.15875	-6.15875	-3.88814	-0.309879	-0.292048
2018-10-22 02:00:00	-13.1417	-12.0426	-15.1114	-6.04186	-1.88772	-2.37533	-4.14269	-6.14269	-3.92345	-0.310255	-0.292344
2018-10-22 03:00:00	-13.1569	-11.8813	-15.0261	-6.06844	-1.87859	-2.35405	-4.13418	-6.13418	-3.96275	-0.310632	-0.292637
2018-10-22 04:00:00	-13.145	-11.8535	-15.1958	-6.09997	-1.87127	-2.35125	-4.14912	-6.14912	-4.00107	-0.311009	-0.292929
2018-10-22 05:00:00	-12.9701	-11.8165	-15.0217	-6.12014	-1.8681	-2.3552	-4.15234	-6.15234	-4.02628	-0.311386	-0.29322
2018-10-22 06:00:00	-12.8807	-11.8547	-15.2733	-6.12716	-1.8695	-2.36197	-4.17477	-6.17477	-4.06114	-0.311763	-0.293512
2018-10-22 07:00:00	-12.8778	-11.6332	-14.3865	-6.15752	-1.86529	-2.34675	-4.13234	-6.13234	-4.08821	-0.31214	-0.293803
2018-10-22 08:00:00	-12.4507	-11.0494	-13.1838	-6.16558	-1.84016	-2.2791	-4.02308	-6.02308	-4.11973	-0.312518	-0.294093
2018-10-22 09:00:00	-12.0851	-10.7155	-13.4785	-6.14295	-1.80497	-2.22338	-3.98226	-5.98226	-4.14073	-0.312896	-0.294382
2018-10-22 10:00:00	-12.0299	-10.7445	-13.8949	-6.12014	-1.78354	-2.22973	-3.99678	-5.99678	-4.16769	-0.313274	-0.294672
2018-10-22 11:00:00	-11.8467	-11.0293	-14.5548	-6.12014	-1.7875	-2.27588	-4.05196	-6.05196	-4.18501	-0.313653	-0.294965
2018-10-22 12:00:00	-11.3739	-11.1472	-14.2439	-6.08493	-1.80328	-2.30725	-4.06254	-6.06254	-4.20068	-0.314031	-0.295262
2018-10-22 13:00:00	-11.4458	-11.1643	-14.288	-6.04847	-1.81546	-2.30895	-4.06766	-6.06766	-4.22012	-0.31441	-0.295563
2018-10-22 14:00:00	-11.3427	-10.9955	-13.7129	-6.04219	-1.8152	-2.28945	-4.03391	-6.03391	-4.2277	-0.31479	-0.295866
2018-10-22 15:00:00	-11.2603	-10.7275	-13.3218	-6.03027	-1.80167	-2.25373	-3.98679	-5.98679	-4.22784	-0.315169	-0.296171
2018-10-22 16:00:00	-11.5024	-10.6989	-13.7868	-6.04128	-1.78849	-2.24271	-3.99448	-5.99448	-4.24869	-0.315549	-0.296477
2018-10-22 17:00:00	-11.601	-10.7377	-13.7284	-6.06861	-1.78422	-2.2562	-3.99997	-5.99997	-4.25296	-0.315929	-0.296786
2018-10-22 18:00:00	-12.0537	-10.8644	-14.0991	-6.10787	-1.78962	-2.27555	-4.02682	-6.02682	-4.274	-0.31631	-0.297098
2018-10-22 19:00:00	-11.6521	-10.7616	-13.4314	-6.13944	-1.79297	-2.27363	-3.99805	-5.99805	-4.27926	-0.31669	-0.297412
2018-10-22 20:00:00	-10.8886	-10.3275	-12.4566	-6.11709	-1.77826	-2.22301	-3.90975	-5.90975	-4.30397	-0.317072	-0.297729
2018-10-22 21:00:00	-10.3434	-9.8569	-11.9888	-6.07181	-1.74564	-2.15668	-3.82544	-5.82544	-4.31331	-0.317453	-0.298046
2018-10-22 22:00:00	-10.1637	-9.606	-12.0336	-6.01893	-1.71182	-2.12151	-3.78228	-5.78228	-4.33879	-0.317835	-0.298363
2018-10-22 23:00:00	-10.1709	-9.51857	-12.0535	-5.98465	-1.68973	-2.1179	-3.75932	-5.75932	-4.34157	-0.318217	-0.298682
2018-10-23	-10.2621	-9.51106	-12.1305	-5.97178	-1.68049	-2.12497	-3.74789	-5.74789	-4.34163	-0.318599	-0.299005
2018-10-23 01:00:00	-10.4248	-9.76265	-12.9367	-5.97024	-1.68692	-2.15532	-3.79391	-5.79391	-4.34022	-0.318981	-0.299332
2018-10-23 02:00:00	-11.0054	-10.2537	-13.8247	-5.99176	-1.71321	-2.21926	-3.88272	-5.88272	-4.33635	-0.319364	-0.299666
2018-10-23 03:00:00	-11.6696	-10.7987	-14.5037	-6.04732	-1.75526	-2.29264	-3.97999	-5.97999	-4.33231	-0.319748	-0.300005
2018-10-23 04:00:00	-12.3047	-11.2715	-14.9863	-6.13221	-1.80232	-2.35276	-4.06895	-6.06895	-4.34611	-0.320131	-0.30035
2018-10-23 05:00:00	-12.794	-11.7958	-15.8344	-6.21668	-1.85041	-2.41076	-4.18122	-6.18122	-4.37026	-0.320515	-0.3007
2018-10-23 06:00:00	-13.464	-12.4818	-16.9653	-6.31425	-1.90496	-2.48937	-4.33168	-6.33168	-4.39762	-0.320899	-0.301053
2018-10-23 07:00:00	-13.7347	-13.0819	-17.4467	-6.41122	-1.96374	-2.56773	-4.46064	-6.46064	-4.42918	-0.321284	-0.30141
2018-10-23 08:00:00	-13.7336	-13.6615	-18.2884	-6.48889	-2.02226	-2.63476	-4.59974	-6.59974	-4.46227	-0.321669	-0.301768
2018-10-23 09:00:00	-13.9625	-13.9831	-18.1667	-6.55297	-2.07096	-2.67748	-4.68437	-6.68437	-4.5015	-0.322054	-0.302127
2018-10-23 10:00:00	-14.1565	-14.1225	-18.2284	-6.62225	-2.10347	-2.68963	-4.74597	-6.74597	-4.53998	-0.32244	-0.302484
2018-10-23 11:00:00	-14.2047	-14.2693	-18.5059	-6.68087	-2.12488	-2.70101	-4.81513	-6.81513	-4.58091	-0.322826	-0.302839
2018-10-23 12:00:00	-14.1105	-14.5134	-18.9648	-6.7299	-2.14585	-2.73018	-4.90171	-6.90171	-4.62131	-0.323212	-0.303191
2018-10-23 13:00:00	-14.0857	-14.6289	-18.784	-6.76519	-2.16597	-2.75356	-4.9529	-6.9529	-4.65655	-0.323599	-0.303541
2018-10-23 14:00:00	-14.0103	-14.0941	-16.9559	-6.80011	-2.16146	-2.70349	-4.8647	-6.8647	-4.69362	-0.323986	-0.303888
2018-10-23 15:00:00	-13.8945	-13.6217	-17.0148	-6.82409	-2.1325	-2.62715	-4.82194	-6.82194	-4.73354	-0.324373	-0.304229
2018-10-23 16:00:00	-13.9001	-13.3255	-16.6964	-6.85594	-2.09922	-2.59209	-4.79425	-6.79425	-4.76093	-0.324761	-0.304566
2018-10-23 17:00:00	-14.0956	-13.3742	-17.3603	-6.88958	-2.08254	-2.60284	-4.83076	-6.83076	-4.79597	-0.325149	-0.304901
2018-10-23 18:00:00	-14.5337	-13.4432	-17.2172	-6.94999	-2.08309	-2.62923	-4.85135	-6.85135	-4.8278	-0.325538	-0.305236
2018-10-23 19:00:00	-14.6495	-13.436	-17.1532	-7.01683	-2.0889	-2.63748	-4.85971	-6.85971	-4.8597	-0.325927	-0.305573
2018-10-23 20:00:00	-14.5676	-13.4181	-17.1561	-7.06593	-2.09288	-2.63676	-4.86968	-6.86968	-4.89749	-0.326316	-0.305912
2018-10-23 21:00:00	-14.3651	-13.4121	-17.1556	-7.10171	-2.09507	-2.63808	-4.88106	-6.88106	-4.9348	-0.326706	-0.306252
2018-10-23 22:00:00	-14.1431	-13.4259	-17.2016	-7.12006	-2.09748	-2.64255	-4.8959	-6.8959	-4.96992	-0.327096	-0.306594
2018-10-23 23:00:00	-13.9384	-13.1776	-16.3454	-7.12946	-2.09189	-2.62234	-4.84994	-6.84994	-5.0039	-0.327486	-0.306937
2018-10-24	-13.7639	-13.0888	-16.7949	-7.1398	-2.08212	-2.60287	-4.85501	-6.85501	-5.03481	-0.327877	-0.30728
2018-10-24 01:00:00	-13.9112	-13.0307	-16.5339	-7.15189	-2.07467	-2.60305	-4.84988	-6.84988	-5.06395	-0.328268	-0.307626
2018-10-24 02:00:00	-13.8102	-12.9017	-16.2816	-7.17387	-2.0678	-2.59469	-4.82965	-6.82965	-5.08652	-0.32866	-0.307973
2018-10-24 03:00:00	-13.4949	-12.7375	-16.0554	-7.17387	-2.05823	-2.57711	-4.80468	-6.80468	-5.11457	-0.329052	-0.308322
2018-10-24 04:00:00	-13.1201	-12.5658	-15.8264	-7.16772	-2.04585	-2.55872	-4.77704	-6.77704	-5.1367	-0.329445	-0.308673
2018-10-24 05:00:00	-13.2362	-12.6684	-16.5025	-7.15057	-2.04129	-2.56802	-4.81008	-6.81008	-5.15992	-0.329838	-0.309027
2018-10-24 06:00:00	-13.4052	-13.0402	-17.2612	-7.17365	-2.05581	-2.61924	-4.88773	-6.88773	-5.17329	-0.330231	-0.309385
2018-10-24 07:00:00	-13.4506	-13.1418	-16.7088	-7.18771	-2.07645	-2.65034	-4.89626	-6.89626	-5.19387	-0.330625	-0.309747
2018-10-24 08:00:00	-13.5015	-13.1795	-16.9539	-7.21405	-2.09074	-2.65019	-4.91453	-6.91453	-5.21924	-0.331019	-0.310113
2018-10-24 09:00:00	-13.7173	-13.347	-17.3669	-7.23772	-2.10303	-2.66554	-4.96128	-6.96128	-5.23843	-0.331414	-0.310482
2018-10-24 10:00:00	-13.9934	-13.7574	-18.2631	-7.27804	-2.12604	-2.71526	-5.05622	-7.05622	-5.25805	-0.331809	-0.310855
2018-10-24 11:00:00	-14.2865	-14.1813	-18.6599	-7.32055	-2.16093	-2.77645	-5.14554	-7.14554	-5.27618	-0.332205	-0.311231
2018-10-24 12:00:00	-14.7664	-14.609	-19.2858	-7.38046	-2.2018	-2.83103	-5.24412	-7.24412	-5.30955	-0.332601	-0.311611
2018-10-24 13:00:00	-15.0846	-15.1676	-20.2492	-7.45417	-2.24872	-2.8967	-5.37645	-7.37645	-5.33738	-0.332998	-0.311994
2018-10-24 14:00:00	-15.2498	-15.2571	-19.3169	-7.52389	-2.28509	-2.92315	-5.39879	-7.39879	-5.37305	-0.333395	-0.312379
2018-10-24 15:00:00	-15.0659	-15.316	-19.8135	-7.57523	-2.30519	-2.91691	-5.44775	-7.44775	-5.41167	-0.333792	-0.312765
2018-10-24 16:00:00	-15.28	-15.1899	-19.126	-7.62008	-2.31004	-2.90481	-5.44574	-7.44574	-5.44689	-0.33419	-0.313149
2018-10-24 17:00:00	-15.5849	-15.2631	-19.822	-7.68257	-2.31232	-2.90636	-5.49866	-7.49866	-5.482	-0.334589	-0.313532
2018-10-24 18:00:00	-15.9036	-15.541	-20.3272	-7.75602	-2.32579	-2.94541	-5.58015	-7.58015	-5.51823	-0.334988	-0.313915
2018-10-24 19:00:00	-16.1326	-15.7658	-20.4167	-7.82968	-2.34849	-2.98606	-5.64192	-7.64192	-5.55928	-0.335387	-0.314298
2018-10-24 20:00:00	-16.2155	-15.7979	-20.178	-7.90036	-2.3674	-2.99725	-5.66784	-7.66784	-5.59932	-0.335788	-0.314683
2018-10-24 21:00:00	-16.2919	-15.4918	-19.2558	-7.96236	-2.36745	-2.96472	-5.62674	-7.62674	-5.64781	-0.336188	-0.315066
2018-10-24 22:00:00	-16.1601	-15.17	-19.057	-8.01242	-2.35015	-2.91788	-5.59567	-7.59567	-5.69078	-0.336589	-0.315447
2018-10-24 23:00:00	-16.0787	-14.9018	-18.7206	-8.05128	-2.32687	-2.88708	-5.56622	-7.56622	-5.73427	-0.336991	-0.315827
2018-10-25	-16.0261	-14.7418	-18.7006	-8.0863	-2.30755	-2.87288	-5.55403	-7.55403	-5.77936	-0.337393	-0.316206
2018-10-25 01:00:00	-15.976	-14.6025	-18.4764	-8.11877	-2.29401	-2.86547	-5.53761	-7.53761	-5.81313	-0.337795	-0.316585
2018-10-25 02:00:00	-15.974	-14.5266	-18.5211	-8.15603	-2.28555	-2.86165	-5.53419	-7.53419	-5.85587	-0.338199	-0.316966
2018-10-25 03:00:00	-16.0129	-14.5551	-18.7039	-8.19207	-2.2836	-2.8697	-5.54945	-7.54945	-5.8899	-0.338602	-0.317349
2018-10-25 04:00:00	-15.9898	-14.5438	-18.5355	-8.22599	-2.2852	-2.87702	-5.55037	-7.55037	-5.92558	-0.339006	-0.317735
2018-10-25 05:00:00	-15.8847	-14.4163	-18.2085	-8.25883	-2.28328	-2.86686	-5.52955	-7.52955	-5.96183	-0.339411	-0.318123
2018-10-25 06:00:00	-15.897	-14.3292	-18.2585	-8.28435	-2.27781	-2.85469	-5.52341	-7.52341	-5.9977	-0.339816	-0.318513
2018-10-25 07:00:00	-15.7865	-14.2471	-18.0865	-8.31203	-2.27158	-2.8489	-5.5128	-7.5128	-6.02728	-0.340222	-0.318905
2018-10-25 08:00:00	-15.7203	-14.3153	-18.4917	-8.33167	-2.27078	-2.85765	-5.53658	-7.53658	-6.06732	-0.340628	-0.3193
2018-10-25 09:00:00	-15.7272	-14.5683	-19.0418	-8.34984	-2.28219	-2.89256	-5.59364	-7.59364	-6.09808	-0.341035	-0.319698
2018-10-25 10:00:00	-15.6984	-14.7374	-18.9788	-8.37657	-2.30061	-2.92471	-5.62562	-7.62562	-6.12286	-0.341442	-0.3201
2018-10-25 11:00:00	-15.216	-14.3293	-17.4378	-8.38098	-2.30041	-2.88878	-5.53716	-7.53716	-6.15664	-0.34185	-0.320504
2018-10-25 12:00:00	-14.5129	-13.6479	-16.503	-8.34504	-2.26822	-2.79549	-5.4179	-7.4179	-6.17908	-0.342258	-0.320908
2018-10-25 13:00:00	-13.348	-12.8259	-15.211	-8.26325	-2.20977	-2.69139	-5.26521	-7.26521	-6.19857	-0.342667	-0.321309
2018-10-25 14:00:00	-12.5116	-12.0411	-14.3501	-8.15091	-2.13965	-2.5954	-5.11653	-7.11653	-6.22453	-0.343077	-0.321708
2018-10-25 15:00:00	-12.3946	-11.7798	-14.9788	-8.04614	-2.08483	-2.5595	-5.07356	-7.07356	-6.2107	-0.343487	-0.322107
2018-10-25 16:00:00	-13.4977	-12.0691	-15.9852	-8.03511	-2.06857	-2.60643	-5.1203	-7.1203	-6.19908	-0.343897	-0.322511
2018-10-25 17:00:00	-14.3882	-12.9536	-17.9879	-8.10624	-2.10289	-2.72523	-5.28171	-7.28171	-6.1985	-0.344308	-0.322923
2018-10-25 18:00:00	-14.8677	-13.6078	-17.9808	-8.19042	-2.16404	-2.83307	-5.37343	-7.37343	-6.20944	-0.34472	-0.323344
2018-10-25 19:00:00	-14.8808	-14.0575	-18.5472	-8.25765	-2.22238	-2.8853	-5.45455	-7.45455	-6.22462	-0.345132	-0.323773
2018-10-25 20:00:00	-15.1372	-14.2221	-18.2483	-8.30599	-2.26117	-2.90063	-5.48513	-7.48513	-6.24429	-0.345545	-0.324207
2018-10-25 21:00:00	-15.1962	-14.5801	-19.3119	-8.35678	-2.29075	-2.9268	-5.57823	-7.57823	-6.27081	-0.345958	-0.324643
2018-10-25 22:00:00	-15.229	-14.4689	-17.9638	-8.39955	-2.30603	-2.92842	-5.55045	-7.55045	-6.29771	-0.346372	-0.325079
2018-10-25 23:00:00	-15.3711	-13.4571	-15.3601	-8.4402	-2.47875	-3.07663	-4.93903	-6.93903	-6.32514	-0.402244	-0.389139
2018-10-26	-15.5896	-13.1445	-16.8998	-8.48772	-2.75544	-3.3353	-5.40776	-7.40776	-6.34861	-0.516065	-0.517514
2018-10-26 01:00:00	-15.5988	-13.9725	-19.2054	-8.53613	-3.07631	-3.7799	-6.44859	-8.44859	-6.38108	-0.664095	-0.677996
2018-10-26 02:00:00	-15.7336	-14.7623	-19.3327	-8.57477	-3.43348	-4.28722	-7.20831	-9.20831	-6.41483	-0.82678	-0.848383
2018-10-26 03:00:00	-15.7927	-15.2765	-19.7397	-8.61882	-3.78989	-4.70279	-7.72651	-9.72651	-6.44054	-0.994307	-1.02117
2018-10-26 04:00:00	-15.8466	-15.3586	-19.0593	-8.6562	-4.10076	-4.9888	-7.91196	-9.91196	-6.47478	-1.16256	-1.19388
2018-10-26 05:00:00	-15.858	-15.4638	-19.4805	-8.69204	-4.35852	-5.19854	-8.11383	-10.1138	-6.5066	-1.3291	-1.3634
2018-10-26 06:00:00	-15.9325	-15.6405	-19.6118	-8.72523	-4.58171	-5.39616	-8.32044	-10.3204	-6.53645	-1.49176	-1.52646
2018-10-26 07:00:00	-15.7744	-15.4754	-18.6294	-8.75576	-4.76815	-5.54061	-8.27366	-10.2737	-6.5674	-1.6487	-1.68128
2018-10-26 08:00:00	-15.7237	-15.4668	-19.2022	-8.77082	-4.92499	-5.65229	-8.36838	-10.3684	-6.59484	-1.79862	-1.82729
2018-10-26 09:00:00	-15.722	-15.8761	-20.2302	-8.79384	-5.08528	-5.82645	-8.70765	-10.7077	-6.628	-1.94114	-1.96489
2018-10-26 10:00:00	-15.921	-16.1968	-20.1224	-8.82591	-5.25927	-6.03321	-8.94065	-10.9406	-6.64992	-2.07703	-2.09602
2018-10-26 11:00:00	-15.8468	-16.3582	-20.1825	-8.85715	-5.43181	-6.20555	-9.09103	-11.091	-6.68134	-2.20773	-2.22312
2018-10-26 12:00:00	-15.6292	-16.4111	-20.071	-8.86248	-5.5881	-6.33952	-9.17794	-11.1779	-6.70792	-2.33448	-2.34737
2018-10-26 13:00:00	-15.4401	-16.6311	-20.6991	-8.86248	-5.73542	-6.47865	-9.38239	-11.3824	-6.73361	-2.4579	-2.4686
2018-10-26 14:00:00	-15.5041	-16.7859	-20.5419	-8.86514	-5.87897	-6.62392	-9.51585	-11.5159	-6.75359	-2.5782	-2.58652
2018-10-26 15:00:00	-15.6692	-16.7482	-20.1996	-8.89703	-6.00886	-6.73313	-9.5317	-11.5317	-6.77731	-2.69541	-2.70113
2018-10-26 16:00:00	-15.7298	-16.7023	-20.2226	-8.92516	-6.12049	-6.81346	-9.55916	-11.5592	-6.79927	-2.80932	-2.8122
2018-10-26 17:00:00	-15.7825	-16.6825	-20.1584	-8.96127	-6.21894	-6.89093	-9.59428	-11.5943	-6.82365	-2.91959	-2.91916
2018-10-26 18:00:00	-15.7732	-16.6736	-20.1228	-8.98122	-6.31009	-6.96853	-9.63166	-11.6317	-6.85067	-3.02591	-3.02171
2018-10-26 19:00:00	-15.8526	-16.4577	-19.3987	-9.01268	-6.38594	-7.01495	-9.52497	-11.525	-6.86736	-3.12807	-3.11988
2018-10-26 20:00:00	-15.9146	-15.9731	-18.4062	-9.04238	-6.42915	-6.99521	-9.25631	-11.2563	-6.89702	-3.22567	-3.21323
2018-10-26 21:00:00	-16.0322	-16.237	-20.3776	-9.07186	-6.47627	-7.03787	-9.51909	-11.5191	-6.92228	-3.31831	-3.3011
2018-10-26 22:00:00	-16.1701	-16.6767	-20.4969	-9.11064	-6.56126	-7.18884	-9.80061	-11.8006	-6.94972	-3.40647	-3.38447
2018-10-26 23:00:00	-16.4935	-16.8341	-20.2506	-9.15807	-6.6685	-7.32857	-9.90395	-11.904	-6.9703	-3.49165	-3.46622
2018-10-27	-16.7468	-16.8334	-20.165	-9.21438	-6.76976	-7.41389	-9.93872	-11.9387	-7.00265	-3.5755	-3.54848
2018-10-27 01:00:00	-16.7978	-16.9385	-20.5264	-9.27135	-6.86203	-7.49385	-10.0505	-12.0505	-7.03766	-3.65885	-3.63118
2018-10-27 02:00:00	-16.8101	-17.5527	-22.1709	-9.31239	-6.97764	-7.65431	-10.4919	-12.4919	-7.06761	-3.74208	-3.71373
2018-10-27 03:00:00	-16.8994	-18.0423	-22.1019	-9.35169	-7.12346	-7.86107	-10.7948	-12.7948	-7.10277	-3.82584	-3.79703
2018-10-27 04:00:00	-16.9618	-18.1841	-21.8571	-9.39723	-7.27009	-8.01266	-10.8998	-12.8998	-7.14147	-3.911	-3.88261
2018-10-27 05:00:00	-16.9224	-18.3403	-22.2868	-9.43479	-7.40215	-8.12505	-11.0493	-13.0493	-7.17181	-3.99791	-3.97053
2018-10-27 06:00:00	-17.0561	-18.6437	-22.8167	-9.47546	-7.53014	-8.2579	-11.2821	-13.2821	-7.20876	-4.08627	-4.0595
2018-10-27 07:00:00	-17.2036	-18.7859	-22.5424	-9.52015	-7.65467	-8.38627	-11.389	-13.389	-7.24659	-4.17544	-4.1485
2018-10-27 08:00:00	-17.2168	-18.7801	-22.4049	-9.56374	-7.76519	-8.47535	-11.4204	-13.4204	-7.2765	-4.26474	-4.23697
2018-10-27 09:00:00	-17.3245	-18.676	-22.1106	-9.606	-7.85442	-8.53044	-11.393	-13.393	-7.31258	-4.35333	-4.32409
2018-10-27 10:00:00	-17.3544	-18.8159	-22.7994	-9.64537	-7.93746	-8.60361	-11.5364	-13.5364	-7.35324	-4.4404	-4.40886
2018-10-27 11:00:00	-17.2007	-18.9112	-22.5537	-9.67841	-8.0233	-8.69651	-11.615	-13.615	-7.3819	-4.52546	-4.49108
2018-10-27 12:00:00	-16.6765	-18.6949	-21.7689	-9.67787	-8.09521	-8.74173	-11.4961	-13.4961	-7.41973	-4.60836	-4.57107
2018-10-27 13:00:00	-16.528	-18.7295	-22.5348	-9.65651	-8.15743	-8.78044	-11.5813	-13.5813	-7.44834	-4.68895	-4.64875
2018-10-27 14:00:00	-16.7278	-18.8296	-22.4332	-9.66786	-8.22327	-8.85375	-11.6661	-13.6661	-7.47761	-4.76717	-4.72394
2018-10-27 15:00:00	-16.904	-19.0868	-23.1125	-9.69858	-8.30419	-8.95713	-11.8626	-13.8626	-7.49742	-4.84334	-4.79725
2018-10-27 16:00:00	-17.1294	-19.2653	-23.0138	-9.73919	-8.39668	-9.06824	-11.9891	-13.9891	-7.52632	-4.91822	-4.86994
2018-10-27 17:00:00	-17.3041	-19.1423	-22.3658	-9.7903	-8.47836	-9.13125	-11.9256	-13.9256	-7.55262	-4.99246	-4.9428
2018-10-27 18:00:00	-17.3955	-19.1188	-22.7453	-9.83062	-8.545	-9.16984	-11.961	-13.961	-7.57987	-5.06615	-5.01532
2018-10-27 19:00:00	-17.5226	-19.2911	-23.14	-9.88221	-8.61342	-9.24344	-12.1041	-14.1041	-7.60971	-5.13897	-5.08653
2018-10-27 20:00:00	-17.5049	-19.384	-22.9609	-9.91865	-8.68809	-9.32968	-12.1751	-14.1751	-7.64141	-5.21073	-5.15632
2018-10-27 21:00:00	-17.5406	-19.4442	-23.0833	-9.96017	-8.76351	-9.40253	-12.2418	-14.2418	-7.67463	-5.28153	-5.22524
2018-10-27 22:00:00	-17.4865	-19.5278	-23.2029	-9.98815	-8.83774	-9.47387	-12.3239	-14.3239	-7.70138	-5.35155	-5.29367
2018-10-27 23:00:00	-17.4534	-19.651	-23.3958	-10.0192	-8.91348	-9.55313	-12.4288	-14.4288	-7.7364	-5.42096	-5.36164
2018-10-28	-17.455	-19.6063	-22.9559	-10.042	-8.98337	-9.61371	-12.4148	-14.4148	-7.76951	-5.4898	-5.42911
2018-10-28 01:00:00	-17.4208	-19.3597	-22.3843	-10.0692	-9.03285	-9.62584	-12.2835	-14.2835	-7.79507	-5.55778	-5.49556
2018-10-28 02:00:00	-17.5047	-19.2918	-22.7534	-10.0962	-9.06887	-9.6343	-12.2891	-14.2891	-7.83042	-5.62425	-5.55992
2018-10-28 03:00:00	-17.4341	-19.1881	-22.3072	-10.1257	-9.09991	-9.65514	-12.2387	-14.2387	-7.85618	-5.68855	-5.6214
2018-10-28 04:00:00	-17.4411	-19.3709	-23.2096	-10.1374	-9.14264	-9.70994	-12.3966	-14.3966	-7.88805	-5.75048	-5.6802
2018-10-28 05:00:00	-17.6197	-19.4903	-22.9241	-10.1729	-9.19976	-9.78889	-12.4748	-14.4748	-7.91162	-5.8105	-5.73749
2018-10-28 06:00:00	-17.5995	-19.6455	-23.3527	-10.2027	-9.26688	-9.86854	-12.5987	-14.5987	-7.94199	-5.86948	-5.79465
2018-10-28 07:00:00	-17.4932	-19.6552	-22.9749	-10.2324	-9.33274	-9.93217	-12.6151	-14.6151	-7.97181	-5.92821	-5.85243
2018-10-28 08:00:00	-17.5304	-19.7132	-23.2878	-10.2479	-9.39447	-9.98632	-12.6836	-14.6836	-8.00037	-5.98704	-5.91069
2018-10-28 09:00:00	-17.5493	-19.5069	-22.3747	-10.2784	-9.44084	-10.0081	-12.5583	-14.5583	-8.02404	-6.04577	-5.96868
2018-10-28 10:00:00	-17.4644	-19.2798	-22.301	-10.2984	-9.46678	-9.99446	-12.4516	-14.4516	-8.05928	-6.10368	-6.02523
2018-10-28 11:00:00	-17.4771	-19.2401	-22.5204	-10.3137	-9.48632	-9.99857	-12.462	-14.462	-8.08319	-6.1599	-6.07918
2018-10-28 12:00:00	-17.1192	-19.2207	-22.3673	-10.3117	-9.51022	-10.026	-12.4629	-14.4629	-8.11077	-6.21392	-6.13033
2018-10-28 13:00:00	-16.8213	-18.8238	-21.1414	-10.2942	-9.51974	-10.0035	-12.2105	-14.2105	-8.12357	-6.26553	-6.17903
2018-10-28 14:00:00	-16.3192	-18.46	-21.069	-10.2546	-9.50608	-9.93739	-12.0239	-14.0239	-8.14123	-6.31444	-6.225
2018-10-28 15:00:00	-16.3101	-18.2518	-20.9327	-10.2305	-9.4828	-9.88977	-11.9198	-13.9198	-8.16638	-6.36012	-6.2673
2018-10-28 16:00:00	-16.2218	-18.0467	-20.5714	-10.2191	-9.46	-9.85827	-11.8003	-13.8003	-8.16821	-6.40224	-6.30559
2018-10-28 17:00:00	-15.6538	-17.5891	-19.5199	-10.1963	-9.42557	-9.79011	-11.5129	-13.5129	-8.17344	-6.44069	-6.3402
2018-10-28 18:00:00	-15.6864	-17.1947	-19.3593	-10.1621	-9.3757	-9.69707	-11.2964	-13.2964	-8.19667	-6.47538	-6.37116
2018-10-28 19:00:00	-15.7279	-16.6137	-18.0903	-10.1432	-9.30561	-9.58009	-10.9301	-12.9301	-8.19921	-6.50598	-6.39787
2018-10-28 20:00:00	-15.0243	-15.8324	-16.9083	-10.1217	-9.20513	-9.40898	-10.4494	-12.4494	-8.1994	-6.53182	-6.41931
2018-10-28 21:00:00	-14.205	-15.0278	-15.9368	-10.0393	-9.07384	-9.20189	-9.96367	-11.9637	-8.19919	-6.55187	-6.43415
2018-10-28 22:00:00	-13.5953	-14.348	-15.2876	-9.93679	-8.92573	-9.00063	-9.55341	-11.5534	-8.17828	-6.56515	-6.44128
2018-10-28 23:00:00	-13.1263	-13.9165	-15.13	-9.83027	-8.78327	-8.84107	-9.29435	-11.2944	-8.16548	-6.57124	-6.44077
2018-10-29	-12.897	-13.5756	-14.705	-9.73742	-8.65819	-8.71985	-9.07155	-11.0716	-8.13547	-6.57074	-6.43417
2018-10-29 01:00:00	-12.6175	-13.2542	-14.347	-9.65708	-8.54854	-8.61171	-8.8613	-10.8613	-8.11187	-6.56499	-6.42373
2018-10-29 02:00:00	-12.6207	-13.447	-15.6313	-9.57901	-8.47404	-8.57615	-9.00412	-11.0041	-8.07746	-6.55586	-6.41169
2018-10-29 03:00:00	-13.1114	-13.7704	-15.8517	-9.55993	-8.4472	-8.62286	-9.17776	-11.1778	-8.04729	-6.54569	-6.40061
2018-10-29 04:00:00	-13.4873	-14.0064	-16.0635	-9.5599	-8.45481	-8.68262	-9.30303	-11.303	-8.01925	-6.53694	-6.39325
2018-10-29 05:00:00	-13.5145	-13.9756	-15.584	-9.5599	-8.46726	-8.7016	-9.26361	-11.2636	-7.99896	-6.53147	-6.39108
2018-10-29 06:00:00	-13.3071	-13.8291	-15.3825	-9.55723	-8.46543	-8.67712	-9.17421	-11.1742	-7.99124	-6.52981	-6.39337
2018-10-29 07:00:00	-13.0859	-13.8212	-15.6652	-9.52077	-8.45594	-8.65729	-9.18239	-11.1824	-7.96677	-6.53133	-6.39808
2018-10-29 08:00:00	-13.0894	-14.0561	-16.3015	-9.49543	-8.46032	-8.68767	-9.33713	-11.3371	-7.96214	-6.53509	-6.40384
2018-10-29 09:00:00	-13.3658	-14.3594	-16.6611	-9.47987	-8.48908	-8.75969	-9.51889	-11.5189	-7.93987	-6.54078	-6.411
2018-10-29 10:00:00	-13.5023	-14.3444	-16.0213	-9.50277	-8.52205	-8.80166	-9.4874	-11.4874	-7.9337	-6.54866	-6.4207
2018-10-29 11:00:00	-13.244	-14.2336	-15.9866	-9.47987	-8.5405	-8.79535	-9.43131	-11.4313	-7.91365	-6.5588	-6.43306
2018-10-29 12:00:00	-13.1822	-14.6055	-17.3887	-9.45254	-8.56807	-8.84208	-9.70252	-11.7025	-7.91342	-6.57097	-6.44716
2018-10-29 13:00:00	-13.4068	-14.9862	-17.4386	-9.43277	-8.62134	-8.94944	-9.92057	-11.9206	-7.91342	-6.58514	-6.46294
2018-10-29 14:00:00	-13.59	-15.1132	-17.2642	-9.45321	-8.68355	-9.03005	-9.98863	-11.9886	-7.90549	-6.60171	-6.48146
2018-10-29 15:00:00	-13.5152	-15.1089	-17.1832	-9.45321	-8.73446	-9.06471	-9.99717	-11.9972	-7.88698	-6.62092	-6.50307
2018-10-29 16:00:00	-13.4797	-15.0202	-16.9288	-9.45321	-8.76658	-9.07218	-9.95186	-11.9519	-7.88698	-6.64234	-6.52666
2018-10-29 17:00:00	-13.62	-14.7598	-16.2932	-9.45321	-8.77482	-9.04417	-9.79286	-11.7929	-7.88698	-6.66486	-6.55029
2018-10-29 18:00:00	-13.7097	-14.9229	-17.4709	-9.47032	-8.7833	-9.05049	-9.93984	-11.9398	-7.88698	-6.68728	-6.5725
2018-10-29 19:00:00	-14.0735	-15.5483	-18.7388	-9.48966	-8.83133	-9.16889	-10.346	-12.346	-7.88698	-6.70933	-6.59372
2018-10-29 20:00:00	-14.6086	-16.1295	-19.1366	-9.53989	-8.92417	-9.34349	-10.6897	-12.6897	-7.88698	-6.7322	-6.61671
2018-10-29 21:00:00	-14.8729	-16.4021	-19.0347	-9.60215	-9.03094	-9.47898	-10.8502	-12.8502	-7.90593	-6.75776	-6.6444
2018-10-29 22:00:00	-14.9287	-16.2555	-18.2359	-9.6542	-9.11147	-9.52458	-10.7584	-12.7584	-7.91342	-6.78703	-6.67723
2018-10-29 23:00:00	-14.6023	-16.0522	-18.1299	-9.66666	-9.1538	-9.51107	-10.6628	-12.6628	-7.93591	-6.81937	-6.71266
2018-10-30	-14.4585	-15.644	-17.1043	-9.66666	-9.15767	-9.45695	-10.4136	-12.4136	-7.95178	-6.85275	-6.74706
2018-10-30 01:00:00	-14.498	-15.5206	-17.7001	-9.66666	-9.14527	-9.4125	-10.3803	-12.3803	-7.96633	-6.88484	-6.77774
2018-10-30 02:00:00	-14.8257	-15.9229	-18.9131	-9.69447	-9.15954	-9.46824	-10.6629	-12.6629	-7.97603	-6.91444	-6.80445
2018-10-30 03:00:00	-14.9157	-16.2158	-18.7061	-9.7263	-9.208	-9.57482	-10.8226	-12.8226	-7.99279	-6.94207	-6.82956
2018-10-30 04:00:00	-14.6121	-16.2642	-18.542	-9.74344	-9.26445	-9.64049	-10.8523	-12.8523	-8.00645	-6.96923	-6.85597
2018-10-30 05:00:00	-14.7222	-16.372	-18.9337	-9.74188	-9.31649	-9.68588	-10.9451	-12.9451	-8.01925	-6.99723	-6.88474
2018-10-30 06:00:00	-15.0042	-16.6065	-19.3505	-9.76325	-9.37216	-9.75574	-11.107	-13.107	-8.02564	-7.02663	-6.9154
2018-10-30 07:00:00	-15.4238	-17.0453	-20.2309	-9.81153	-9.44719	-9.87034	-11.3983	-13.3983	-8.04566	-7.05771	-6.94768
2018-10-30 08:00:00	-15.803	-17.7046	-21.3526	-9.87415	-9.55567	-10.0433	-11.8247	-13.8247	-8.06945	-7.0911	-6.98255
2018-10-30 09:00:00	-16.1307	-18.1685	-21.4083	-9.93843	-9.68592	-10.2229	-12.1034	-14.1034	-8.08475	-7.12783	-7.02173
2018-10-30 10:00:00	-16.2515	-18.3411	-21.2788	-10.0035	-9.80926	-10.346	-12.2178	-14.2178	-8.11532	-7.16871	-7.06599
2018-10-30 11:00:00	-16.1682	-18.4822	-21.5562	-10.0426	-9.91378	-10.4311	-12.3365	-14.3365	-8.14149	-7.21356	-7.11424
2018-10-30 12:00:00	-16.0859	-18.4373	-21.0483	-10.0677	-9.99457	-10.4859	-12.3188	-14.3188	-8.176	-7.26128	-7.16424
2018-10-30 13:00:00	-16.0734	-18.4054	-21.1929	-10.0898	-10.0553	-10.5185	-12.3309	-14.3309	-8.20443	-7.31022	-7.2138
2018-10-30 14:00:00	-16.0894	-18.4161	-21.1887	-10.1143	-10.1056	-10.5545	-12.3611	-14.3611	-8.22583	-7.35887	-7.26155
2018-10-30 15:00:00	-16.1955	-18.3865	-21.0363	-10.1415	-10.1495	-10.5885	-12.3587	-14.3587	-8.25533	-7.40624	-7.30708
2018-10-30 16:00:00	-16.373	-18.3928	-21.1487	-10.1806	-10.1897	-10.6204	-12.3864	-14.3864	-8.2794	-7.45188	-7.35055
2018-10-30 17:00:00	-16.5013	-18.4572	-21.2823	-10.2225	-10.2311	-10.6626	-12.4465	-14.4465	-8.30962	-7.4958	-7.39236
2018-10-30 18:00:00	-16.518	-18.3289	-20.685	-10.2578	-10.2655	-10.6845	-12.3685	-14.3685	-8.33367	-7.53817	-7.43288
2018-10-30 19:00:00	-16.5687	-18.1698	-20.6021	-10.2932	-10.2863	-10.6777	-12.2935	-14.2935	-8.36309	-7.579	-7.47199
2018-10-30 20:00:00	-16.5725	-18.3199	-21.3511	-10.3212	-10.3108	-10.7058	-12.4236	-14.4236	-8.39121	-7.61822	-7.50934
2018-10-30 21:00:00	-16.6285	-18.3433	-20.84	-10.3517	-10.3432	-10.7526	-12.4291	-14.4291	-8.41595	-7.65596	-7.54522
2018-10-30 22:00:00	-16.595	-18.3665	-21.0905	-10.3737	-10.378	-10.786	-12.4638	-14.4638	-8.43939	-7.69261	-7.5804
2018-10-30 23:00:00	-16.5331	-18.3597	-20.937	-10.4013	-10.4108	-10.8138	-12.4709	-14.4709	-8.46738	-7.72856	-7.61532
2018-10-31	-16.4997	-18.4205	-21.1858	-10.4107	-10.4442	-10.8476	-12.5281	-14.5281	-8.49087	-7.76403	-7.65
2018-10-31 01:00:00	-16.4741	-18.4607	-21.1078	-10.4362	-10.4792	-10.8857	-12.5615	-14.5615	-8.51658	-7.79915	-7.68439
2018-10-31 02:00:00	-16.4987	-18.4518	-21.0369	-10.4472	-10.5127	-10.9153	-12.5671	-14.5671	-8.54338	-7.83399	-7.71854
2018-10-31 03:00:00	-16.6425	-18.5549	-21.4125	-10.4725	-10.5485	-10.9538	-12.6539	-14.6539	-8.55591	-7.86858	-7.75248
2018-10-31 04:00:00	-16.6856	-18.3799	-20.5068	-10.5036	-10.5755	-10.9673	-12.5348	-14.5348	-8.58302	-7.90288	-7.78612
2018-10-31 05:00:00	-16.7066	-18.2579	-20.7477	-10.528	-10.5897	-10.9547	-12.4895	-14.4895	-8.60673	-7.93658	-7.81898
2018-10-31 06:00:00	-16.6812	-17.6106	-18.6989	-10.5496	-10.5684	-10.8719	-12.0633	-14.0633	-8.63008	-7.96889	-7.84986
2018-10-31 07:00:00	-16.6044	-16.565	-17.0898	-10.5719	-10.4842	-10.6676	-11.4264	-13.4264	-8.65006	-7.99807	-7.87632
2018-10-31 08:00:00	-16.3778	-15.7351	-16.611	-10.5721	-10.3509	-10.431	-10.9544	-12.9544	-8.67268	-8.02167	-7.89498
2018-10-31 09:00:00	-15.9717	-15.329	-16.6403	-10.5599	-10.2132	-10.2662	-10.7251	-12.7251	-8.69868	-8.0376	-7.90377
2018-10-31 10:00:00	-15.6085	-15.1021	-16.4289	-10.5263	-10.0999	-10.1705	-10.5762	-12.5762	-8.7031	-8.04543	-7.90377
2018-10-31 11:00:00	-15.4546	-15.0181	-16.5863	-10.4878	-10.0178	-10.1153	-10.5214	-12.5214	-8.70845	-8.04651	-7.89842
2018-10-31 12:00:00	-15.4674	-14.9333	-16.3929	-10.465	-9.95905	-10.0781	-10.4557	-12.4557	-8.72974	-8.04325	-7.89126
2018-10-31 13:00:00	-15.1626	-14.6893	-15.8204	-10.447	-9.90552	-10.0214	-10.2869	-12.2869	-8.73101	-8.03788	-7.88436
2018-10-31 14:00:00	-14.4432	-14.4991	-15.8295	-10.3895	-9.85048	-9.95332	-10.1734	-12.1734	-8.7348	-8.03176	-7.87806
2018-10-31 15:00:00	-13.7643	-14.2634	-15.3383	-10.3071	-9.79263	-9.88438	-10.015	-12.015	-8.73353	-8.02531	-7.87172
2018-10-31 16:00:00	-13.5223	-14.4368	-16.4599	-10.2182	-9.75292	-9.86647	-10.1458	-12.1458	-8.70853	-8.01866	-7.86504
2018-10-31 17:00:00	-14.1912	-14.8973	-17.2282	-10.1885	-9.75518	-9.93796	-10.4244	-12.4244	-8.70189	-8.01246	-7.8591
2018-10-31 18:00:00	-14.4751	-15.5624	-18.3893	-10.2016	-9.80918	-10.0805	-10.8317	-12.8317	-8.68176	-8.00835	-7.85658
2018-10-31 19:00:00	-14.8795	-16.2243	-19.115	-10.2291	-9.90564	-10.2563	-11.2293	-13.2293	-8.68132	-8.00857	-7.86053
2018-10-31 20:00:00	-15.1741	-16.6921	-19.388	-10.2655	-10.0203	-10.4161	-11.5075	-13.5075	-8.67685	-8.01509	-7.87279
2018-10-31 21:00:00	-15.4065	-16.7772	-18.8897	-10.312	-10.12	-10.5074	-11.5494	-13.5494	-8.68176	-8.02865	-7.89294
2018-10-31 22:00:00	-15.563	-17.0235	-19.7978	-10.3511	-10.2035	-10.5777	-11.7402	-13.7402	-8.68174	-8.04847	-7.9186
2018-10-31 23:00:00	-15.6642	-17.2832	-19.8681	-10.3839	-10.2829	-10.6684	-11.9054	-13.9054	-8.70403	-8.07304	-7.94726
2018-11-01	-15.8003	-17.5031	-20.1355	-10.4221	-10.3624	-10.7585	-12.0521	-14.0521	-8.70818	-8.10093	-7.97768
2018-11-01 01:00:00	-15.9851	-17.5347	-19.806	-10.4566	-10.4319	-10.8188	-12.0753	-14.0753	-8.72684	-8.13107	-8.00944
2018-11-01 02:00:00	-16.1099	-17.3925	-19.4268	-10.4967	-10.479	-10.8331	-11.9997	-13.9997	-8.74484	-8.1625	-8.04181
2018-11-01 03:00:00	-16.0807	-17.4438	-19.9568	-10.5295	-10.5136	-10.8498	-12.0673	-14.0673	-8.76047	-8.1942	-8.07354
2018-11-01 04:00:00	-15.9875	-17.4618	-19.6746	-10.5489	-10.5455	-10.8821	-12.0807	-14.0807	-8.7825	-8.22534	-8.10385
2018-11-01 05:00:00	-16.0065	-17.3087	-19.2413	-10.562	-10.5678	-10.887	-11.9893	-13.9893	-8.80114	-8.25541	-8.13265
2018-11-01 06:00:00	-16.0069	-17.288	-19.5939	-10.5763	-10.5835	-10.887	-12.0056	-14.0056	-8.81385	-8.28413	-8.15993
2018-11-01 07:00:00	-15.8459	-17.1833	-19.1064	-10.5773	-10.5938	-10.8887	-11.9398	-13.9398	-8.83949	-8.31134	-8.18559
2018-11-01 08:00:00	-15.1114	-16.2653	-16.443	-10.5669	-10.5569	-10.7678	-11.3315	-13.3315	-8.84109	-8.33645	-8.2089
2018-11-01 09:00:00	-13.8399	-14.8995	-14.4975	-10.4693	-10.4341	-10.4804	-10.5038	-12.5038	-8.85243	-8.35756	-8.22696
2018-11-01 10:00:00	-12.9687	-13.8959	-14.0521	-10.3292	-10.2502	-10.171	-9.9327	-11.9327	-8.84153	-8.37162	-8.23516
2018-11-01 11:00:00	-13.099	-13.7408	-15.1203	-10.2195	-10.0819	-10.0058	-9.87529	-11.8753	-8.83251	-8.37621	-8.23108
2018-11-01 12:00:00	-13.8723	-14.5397	-17.4364	-10.1972	-10.0084	-10.0683	-10.3871	-12.3871	-8.81232	-8.37195	-8.21801
2018-11-01 13:00:00	-14.3665	-15.4052	-18.0954	-10.2135	-10.04	-10.2637	-10.8727	-12.8727	-8.78798	-8.36308	-8.20414
2018-11-01 14:00:00	-14.7443	-16.0005	-18.5615	-10.2532	-10.1304	-10.4475	-11.2122	-13.2122	-8.78443	-8.35546	-8.19759
2018-11-01 15:00:00	-14.9898	-16.1256	-17.9933	-10.3002	-10.2201	-10.5457	-11.2662	-13.2662	-8.7727	-8.35362	-8.20173
2018-11-01 16:00:00	-15.2225	-16.1967	-18.3159	-10.3453	-10.2857	-10.5859	-11.3292	-13.3292	-8.7862	-8.35907	-8.2147
2018-11-01 17:00:00	-15.461	-16.1298	-17.8418	-10.3923	-10.3258	-10.5999	-11.2848	-13.2848	-8.78798	-8.37067	-8.23233
2018-11-01 18:00:00	-15.5448	-16.1402	-18.1444	-10.4308	-10.3516	-10.6086	-11.3103	-13.3103	-8.79904	-8.38608	-8.25112
2018-11-01 19:00:00	-15.749	-16.1354	-17.973	-10.4748	-10.3714	-10.6224	-11.3105	-13.3105	-8.81454	-8.40316	-8.26934
2018-11-01 20:00:00	-15.6498	-16.1967	-18.2339	-10.5073	-10.3919	-10.6441	-11.3621	-13.3621	-8.83402	-8.42058	-8.28668
2018-11-01 21:00:00	-15.5436	-16.4884	-18.9845	-10.5236	-10.427	-10.7046	-11.5626	-13.5626	-8.84398	-8.43803	-8.30377
2018-11-01 22:00:00	-15.7875	-16.8963	-19.5491	-10.5384	-10.4867	-10.8109	-11.8192	-13.8192	-8.86767	-8.45603	-8.32192
2018-11-01 23:00:00	-16.0817	-17.2078	-19.7219	-10.5821	-10.5634	-10.9226	-12.0082	-14.0082	-8.87166	-8.47566	-8.34275
2018-11-02	-16.2792	-17.5695	-20.3894	-10.6273	-10.6504	-11.0339	-12.2493	-14.2493	-8.89642	-8.49794	-8.36729
2018-11-02 01:00:00	-16.4504	-17.7348	-20.1106	-10.6741	-10.7351	-11.1272	-12.3468	-14.3468	-8.92076	-8.52341	-8.39558
2018-11-02 02:00:00	-16.5174	-17.8446	-20.337	-10.7139	-10.8092	-11.1922	-12.4333	-14.4333	-8.94094	-8.55192	-8.42675
2018-11-02 03:00:00	-16.6471	-18.0331	-20.692	-10.7491	-10.8777	-11.2603	-12.5715	-14.5715	-8.96663	-8.58282	-8.45959
2018-11-02 04:00:00	-16.803	-18.0797	-20.3808	-10.7925	-10.9393	-11.319	-12.6018	-14.6018	-8.98552	-8.61528	-8.49314
2018-11-02 05:00:00	-16.9158	-18.1258	-20.5854	-10.8362	-10.9923	-11.3608	-12.6522	-14.6522	-9.01539	-8.64857	-8.52681
2018-11-02 06:00:00	-16.9733	-18.3943	-21.2998	-10.88	-11.0503	-11.4312	-12.848	-14.848	-9.04285	-8.6822	-8.56032
2018-11-02 07:00:00	-17.12	-18.5807	-21.1717	-10.9157	-11.1163	-11.5177	-12.9619	-14.9619	-9.07033	-8.71611	-8.594
2018-11-02 08:00:00	-17.2002	-18.6401	-21.1374	-10.9622	-11.1797	-11.5793	-13.0091	-15.0091	-9.09339	-8.75048	-8.62839
2018-11-02 09:00:00	-17.0964	-18.3469	-20.1127	-10.9952	-11.2174	-11.5765	-12.8249	-14.8249	-9.1271	-8.78517	-8.66319
2018-11-02 10:00:00	-16.7151	-18.094	-20.1453	-11.0033	-11.2259	-11.5343	-12.7027	-14.7027	-9.1515	-8.81931	-8.6968
2018-11-02 11:00:00	-16.0176	-17.9059	-19.8617	-10.9714	-11.2183	-11.4989	-12.602	-14.602	-9.17992	-8.85168	-8.72736
2018-11-02 12:00:00	-15.2886	-17.8983	-20.188	-10.9009	-11.2133	-11.493	-12.6185	-14.6185	-9.18357	-8.88137	-8.7542
2018-11-02 13:00:00	-15.1949	-18.088	-20.6647	-10.8325	-11.2274	-11.5333	-12.7507	-14.7507	-9.19345	-8.90838	-8.77824
2018-11-02 14:00:00	-15.3123	-18.3044	-20.8733	-10.8087	-11.2632	-11.6027	-12.8864	-14.8864	-9.19472	-8.93367	-8.80147
2018-11-02 15:00:00	-15.1836	-18.6118	-21.4761	-10.7903	-11.3188	-11.6909	-13.0904	-15.0904	-9.18545	-8.95869	-8.82589
2018-11-02 16:00:00	-15.8375	-18.8679	-21.6068	-10.7949	-11.3873	-11.7857	-13.2506	-15.2506	-9.18834	-8.98485	-8.85282
2018-11-02 17:00:00	-16.5842	-19.0408	-21.7349	-10.8614	-11.4582	-11.8669	-13.3653	-15.3653	-9.20594	-9.01305	-8.88269
2018-11-02 18:00:00	-17.0223	-18.7649	-20.525	-10.9451	-11.5044	-11.8778	-13.1807	-15.1807	-9.21486	-9.04331	-8.91471
2018-11-02 19:00:00	-16.4094	-17.8936	-18.5987	-10.9915	-11.4868	-11.7518	-12.6364	-14.6364	-9.23741	-9.07418	-8.94629
2018-11-02 20:00:00	-15.4491	-16.9604	-17.6557	-10.9491	-11.3992	-11.5357	-12.0955	-14.0955	-9.26154	-9.10275	-8.97302
2018-11-02 21:00:00	-14.7665	-16.3104	-17.2548	-10.8706	-11.2752	-11.3366	-11.7241	-13.7241	-9.26417	-9.12569	-8.9908
2018-11-02 22:00:00	-14.5103	-15.937	-17.0893	-10.8078	-11.1538	-11.1991	-11.5029	-13.5029	-9.26662	-9.14078	-8.99834
2018-11-02 23:00:00	-14.6079	-15.8825	-17.5086	-10.7693	-11.0623	-11.1335	-11.4777	-13.4777	-9.26667	-9.14794	-8.99776
2018-11-03	-14.8524	-16.0351	-17.913	-10.7626	-11.0123	-11.1343	-11.5674	-13.5674	-9.26623	-9.14907	-8.99309
2018-11-03 01:00:00	-15.0967	-16.2288	-18.1638	-10.7621	-10.9984	-11.1695	-11.6752	-13.6752	-9.24167	-9.14716	-8.98841
2018-11-03 02:00:00	-15.0103	-16.3158	-18.0858	-10.7617	-11.0028	-11.1998	-11.7148	-13.7148	-9.23594	-9.14506	-8.9864
2018-11-03 03:00:00	-15.0239	-16.3965	-18.2819	-10.7558	-11.0136	-11.2204	-11.7657	-13.7657	-9.2361	-9.14465	-8.98791
2018-11-03 04:00:00	-15.4527	-16.6019	-18.7607	-10.7664	-11.0338	-11.2595	-11.8996	-13.8996	-9.23498	-9.14677	-8.99255
2018-11-03 05:00:00	-15.8695	-16.9063	-19.2401	-10.8059	-11.0707	-11.3302	-12.0888	-14.0888	-9.24713	-9.15172	-9.00003
2018-11-03 06:00:00	-16.2442	-17.2849	-19.8245	-10.8626	-11.128	-11.4274	-12.3256	-14.3256	-9.26126	-9.15978	-9.0107
2018-11-03 07:00:00	-16.9442	-17.746	-20.5338	-10.9378	-11.2066	-11.5501	-12.6172	-14.6172	-9.2723	-9.17146	-9.02536
2018-11-03 08:00:00	-17.6387	-18.0811	-20.6509	-11.0483	-11.2966	-11.6712	-12.8188	-14.8188	-9.29217	-9.18728	-9.0447
2018-11-03 09:00:00	-18.0048	-18.3649	-21.0443	-11.1536	-11.3878	-11.7752	-13.0061	-15.0061	-9.3267	-9.2075	-9.06872
2018-11-03 10:00:00	-18.395	-18.8818	-22.1529	-11.2522	-11.4893	-11.9075	-13.3551	-15.3551	-9.36514	-9.23204	-9.0969
2018-11-03 11:00:00	-18.4946	-19.5101	-22.9447	-11.3431	-11.6133	-12.0868	-13.7534	-15.7534	-9.40194	-9.26089	-9.12915
2018-11-03 12:00:00	-18.3717	-20.2332	-24.03	-11.4015	-11.7641	-12.2992	-14.2175	-16.2175	-9.45216	-9.29445	-9.16631
2018-11-03 13:00:00	-18.2671	-20.9811	-24.9518	-11.4356	-11.9387	-12.5331	-14.6955	-16.6955	-9.49502	-9.33345	-9.20955
2018-11-03 14:00:00	-18.5138	-21.4962	-25.1335	-11.4842	-12.1189	-12.7458	-15.0186	-17.0186	-9.53306	-9.37851	-9.25951
2018-11-03 15:00:00	-18.7457	-21.6766	-24.888	-11.5476	-12.2779	-12.8898	-15.1431	-17.1431	-9.57475	-9.42948	-9.3154
2018-11-03 16:00:00	-18.8264	-21.5199	-24.2083	-11.6118	-12.3926	-12.9476	-15.066	-17.066	-9.61254	-9.48495	-9.37462
2018-11-03 17:00:00	-18.7793	-21.1372	-23.4459	-11.6566	-12.4537	-12.9294	-14.8575	-16.8575	-9.65951	-9.54231	-9.43334
2018-11-03 18:00:00	-18.8125	-21.0504	-24.0061	-11.7021	-12.4862	-12.9164	-14.8609	-16.8609	-9.69892	-9.59863	-9.48808
2018-11-03 19:00:00	-19.0504	-21.2619	-24.5181	-11.7512	-12.5269	-12.9725	-15.0216	-17.0216	-9.74124	-9.65191	-9.5376
2018-11-03 20:00:00	-19.1847	-21.5196	-24.7742	-11.8124	-12.5895	-13.0703	-15.1919	-17.1919	-9.7838	-9.70188	-9.58347
2018-11-03 21:00:00	-19.1788	-21.4015	-23.898	-11.8604	-12.6496	-13.1234	-15.1116	-17.1116	-9.8219	-9.74941	-9.62804
2018-11-03 22:00:00	-19.2105	-21.3475	-24.2854	-11.906	-12.6951	-13.1399	-15.1196	-17.1196	-9.86872	-9.79535	-9.6722
2018-11-03 23:00:00	-19.0724	-21.3993	-24.3481	-11.9439	-12.735	-13.1737	-15.1731	-17.1731	-9.90529	-9.84001	-9.71538
2018-11-04	-19.1928	-21.5874	-24.8068	-11.975	-12.7836	-13.2383	-15.3111	-17.3111	-9.94365	-9.88349	-9.75722
2018-11-04 01:00:00	-19.2189	-21.5121	-24.0719	-12.0195	-12.8307	-13.2827	-15.2571	-17.2571	-9.97935	-9.92596	-9.79814
2018-11-04 02:00:00	-19.2557	-21.453	-24.3026	-12.0579	-12.8679	-13.2985	-15.2511	-17.2511	-10.0151	-9.96751	-9.83837
2018-11-04 03:00:00	-19.2819	-21.6658	-24.9803	-12.0863	-12.9102	-13.35	-15.416	-17.416	-10.0512	-10.0082	-9.87774
2018-11-04 04:00:00	-19.3671	-21.8087	-24.7941	-12.1294	-12.9633	-13.425	-15.5024	-17.5024	-10.0869	-10.0482	-9.91651
2018-11-04 05:00:00	-19.335	-21.715	-24.3485	-12.1676	-13.0107	-13.4612	-15.4478	-17.4478	-10.1207	-10.0879	-9.95527
2018-11-04 06:00:00	-19.2042	-21.4802	-23.9232	-12.1829	-13.0367	-13.4485	-15.32	-17.32	-10.1535	-10.1272	-9.99374
2018-11-04 07:00:00	-19.1302	-21.1145	-23.235	-12.2045	-13.0346	-13.3972	-15.1067	-17.1067	-10.1853	-10.1652	-10.0305
2018-11-04 08:00:00	-19.0584	-21.2823	-24.5887	-12.2192	-13.036	-13.3983	-15.2666	-17.2666	-10.2187	-10.2012	-10.0641
2018-11-04 09:00:00	-19.1963	-21.4141	-24.1454	-12.2468	-13.058	-13.4553	-15.3325	-17.3325	-10.2404	-10.2349	-10.095
2018-11-04 10:00:00	-19.2514	-21.2091	-23.4474	-12.2787	-13.0787	-13.4663	-15.1973	-17.1973	-10.2735	-10.2669	-10.1247
2018-11-04 11:00:00	-19.2003	-20.4658	-21.6615	-12.2957	-13.0558	-13.3609	-14.7285	-16.7285	-10.3028	-10.2972	-10.1533
2018-11-04 12:00:00	-19.1595	-19.7746	-21.2586	-12.3193	-12.9828	-13.1917	-14.3402	-16.3402	-10.3331	-10.3247	-10.1785
2018-11-04 13:00:00	-19.0862	-19.5577	-21.6991	-12.3389	-12.9001	-13.0819	-14.2424	-16.2424	-10.3555	-10.3478	-10.1974
2018-11-04 14:00:00	-19.0631	-19.3633	-21.1205	-12.3466	-12.8324	-13.0271	-14.1058	-16.1058	-10.3872	-10.3655	-10.2097
2018-11-04 15:00:00	-19.0892	-19.2817	-21.3867	-12.3662	-12.7839	-12.9906	-14.0645	-16.0645	-10.4107	-10.3784	-10.2176
2018-11-04 16:00:00	-18.8398	-19.1838	-21.0998	-12.3776	-12.7488	-12.9645	-13.9977	-15.9977	-10.4387	-10.3877	-10.2236
2018-11-04 17:00:00	-18.294	-19.163	-21.2967	-12.3613	-12.7243	-12.9488	-13.9905	-15.9905	-10.4558	-10.3951	-10.2291
2018-11-04 18:00:00	-17.9445	-19.0161	-20.7716	-12.3227	-12.702	-12.9248	-13.8866	-15.8866	-10.4796	-10.4017	-10.235
2018-11-04 19:00:00	-17.724	-18.9402	-20.9679	-12.2928	-12.6802	-12.8967	-13.8502	-15.8502	-10.4878	-10.408	-10.2411
2018-11-04 20:00:00	-17.3075	-18.8335	-20.6515	-12.2545	-12.6585	-12.8719	-13.7784	-15.7784	-10.5116	-10.4141	-10.2472
2018-11-04 21:00:00	-17.2177	-18.754	-20.6744	-12.2082	-12.638	-12.8481	-13.7329	-15.7329	-10.5134	-10.4202	-10.253
2018-11-04 22:00:00	-16.9666	-18.6297	-20.3816	-12.1812	-12.6167	-12.8207	-13.652	-15.652	-10.5054	-10.4259	-10.2585
2018-11-04 23:00:00	-16.6857	-18.3282	-19.7009	-12.1421	-12.5842	-12.764	-13.4562	-15.4562	-10.4869	-10.4312	-10.2633
2018-11-05	-16.3394	-17.9745	-19.2888	-12.0933	-12.5344	-12.6769	-13.2424	-15.2424	-10.4869	-10.4355	-10.2669
2018-11-05 01:00:00	-16.187	-17.8244	-19.4921	-12.0382	-12.4805	-12.6077	-13.1649	-15.1649	-10.4652	-10.4382	-10.2682
2018-11-05 02:00:00	-17.1399	-18.1053	-20.5228	-12.0342	-12.4535	-12.6199	-13.3561	-15.3561	-10.46	-10.4392	-10.2675
2018-11-05 03:00:00	-18.1797	-18.832	-22.028	-12.1128	-12.485	-12.7477	-13.8129	-15.8129	-10.4569	-10.4397	-10.2671
2018-11-05 04:00:00	-18.6312	-19.2421	-21.658	-12.2057	-12.5577	-12.8947	-14.0229	-16.0229	-10.4523	-10.4421	-10.2707
2018-11-05 05:00:00	-18.923	-19.5641	-22.3185	-12.2898	-12.6422	-13.0021	-14.233	-16.233	-10.4755	-10.4485	-10.2808
2018-11-05 06:00:00	-19.1935	-20.1357	-23.4734	-12.368	-12.7399	-13.1365	-14.6113	-16.6113	-10.5067	-10.4603	-10.2977
2018-11-05 07:00:00	-19.3732	-20.727	-24.0342	-12.4387	-12.8578	-13.3096	-14.9739	-16.9739	-10.5388	-10.4782	-10.3208
2018-11-05 08:00:00	-19.6185	-21.4079	-25.1464	-12.5089	-12.9983	-13.5046	-15.4113	-17.4113	-10.5663	-10.5022	-10.35
2018-11-05 09:00:00	-19.8309	-21.8187	-25.0209	-12.5802	-13.1443	-13.6799	-15.6573	-17.6573	-10.6033	-10.5325	-10.3855
2018-11-05 10:00:00	-19.9797	-22.1069	-25.413	-12.6439	-13.2789	-13.8124	-15.858	-17.858	-10.6435	-10.5687	-10.4266
2018-11-05 11:00:00	-20.1264	-22.2743	-25.3683	-12.7038	-13.3944	-13.914	-15.979	-17.979	-10.6775	-10.6097	-10.4717
2018-11-05 12:00:00	-20.1655	-22.2769	-25.1129	-12.753	-13.4857	-13.979	-15.9968	-17.9968	-10.724	-10.6541	-10.5186
2018-11-05 13:00:00	-20.1296	-22.3507	-25.4387	-12.7938	-13.5594	-14.0314	-16.077	-18.077	-10.7624	-10.6999	-10.5653
2018-11-05 14:00:00	-20.1531	-22.5751	-25.8888	-12.8297	-13.6322	-14.11	-16.2439	-18.2439	-10.8001	-10.746	-10.6107
2018-11-05 15:00:00	-20.2718	-22.574	-25.3204	-12.8751	-13.7002	-14.1755	-16.2417	-18.2417	-10.8392	-10.7915	-10.6551
2018-11-05 16:00:00	-20.283	-22.4307	-25.0912	-12.9159	-13.75	-14.194	-16.1744	-18.1744	-10.8767	-10.8361	-10.6983
2018-11-05 17:00:00	-20.3677	-22.3333	-25.0765	-12.956	-13.7825	-14.1975	-16.1426	-18.1426	-10.9174	-10.8793	-10.7399
2018-11-05 18:00:00	-20.3308	-22.5488	-25.8894	-12.9976	-13.8207	-14.2459	-16.3122	-18.3122	-10.9509	-10.9208	-10.7793
2018-11-05 19:00:00	-20.4372	-22.6304	-25.4501	-13.0311	-13.8685	-14.3121	-16.3549	-18.3549	-10.9857	-10.9606	-10.817
2018-11-05 20:00:00	-20.4625	-22.6698	-25.639	-13.0685	-13.9172	-14.3586	-16.399	-18.399	-11.0208	-10.9993	-10.8541
2018-11-05 21:00:00	-20.5157	-22.7122	-25.649	-13.109	-13.9628	-14.3988	-16.4424	-18.4424	-11.053	-11.0373	-10.8911
2018-11-05 22:00:00	-20.5844	-22.6336	-25.295	-13.1529	-13.9994	-14.4227	-16.4005	-18.4005	-11.0885	-11.0748	-10.9278
2018-11-05 23:00:00	-20.6111	-22.5681	-25.3372	-13.1837	-14.0266	-14.4322	-16.3814	-18.3814	-11.1216	-11.1116	-10.9635
2018-11-06	-20.568	-22.6223	-25.5758	-13.2189	-14.0533	-14.4571	-16.4363	-18.4363	-11.1595	-11.1474	-10.9979
2018-11-06 01:00:00	-20.6095	-22.6426	-25.4304	-13.2444	-14.0829	-14.491	-16.4546	-18.4546	-11.1921	-11.1821	-11.031
2018-11-06 02:00:00	-20.5912	-22.6167	-25.3671	-13.2783	-14.1114	-14.5146	-16.4503	-18.4503	-11.2192	-11.2157	-11.0632
2018-11-06 03:00:00	-20.5382	-22.8451	-26.1775	-13.2972	-14.1495	-14.5666	-16.6235	-18.6235	-11.255	-11.2486	-11.0949
2018-11-06 04:00:00	-20.6354	-23.0504	-26.1391	-13.3296	-14.2018	-14.6464	-16.7491	-18.7491	-11.2861	-11.2813	-11.1269
2018-11-06 05:00:00	-20.6339	-23.1239	-26.0798	-13.3601	-14.2575	-14.7087	-16.7999	-18.7999	-11.3143	-11.3144	-11.1598
2018-11-06 06:00:00	-20.6941	-23.0719	-25.8413	-13.3863	-14.3032	-14.7384	-16.7788	-18.7788	-11.3461	-11.3481	-11.1938
2018-11-06 07:00:00	-20.746	-22.9299	-25.5427	-13.4177	-14.3318	-14.74	-16.7046	-18.7046	-11.3759	-11.3823	-11.2281
2018-11-06 08:00:00	-20.7508	-22.8081	-25.4614	-13.4488	-14.3465	-14.7309	-16.6484	-18.6484	-11.4057	-11.4162	-11.2613
2018-11-06 09:00:00	-20.7492	-22.7022	-25.3042	-13.4791	-14.3538	-14.7235	-16.596	-18.596	-11.431	-11.4488	-11.2923
2018-11-06 10:00:00	-20.7167	-22.8604	-26.0234	-13.5024	-14.3708	-14.7523	-16.723	-18.723	-11.4633	-11.4798	-11.3213
2018-11-06 11:00:00	-20.7379	-23.0498	-26.0807	-13.5209	-14.4057	-14.8166	-16.8407	-18.8407	-11.4879	-11.5096	-11.3492
2018-11-06 12:00:00	-20.7694	-23.029	-25.6972	-13.5479	-14.4441	-14.8591	-16.8234	-18.8234	-11.5189	-11.5388	-11.3774
2018-11-06 13:00:00	-20.7308	-23.0004	-25.8188	-13.5659	-14.4754	-14.8758	-16.8263	-18.8263	-11.5421	-11.568	-11.4064
2018-11-06 14:00:00	-20.7188	-23.0695	-26.0241	-13.586	-14.5047	-14.9035	-16.8869	-18.8869	-11.5727	-11.5974	-11.4356
2018-11-06 15:00:00	-20.797	-23.0425	-25.715	-13.6124	-14.532	-14.9296	-16.8703	-18.8703	-11.5998	-11.6268	-11.4647
2018-11-06 16:00:00	-20.8672	-23.142	-26.2068	-13.6417	-14.5621	-14.9616	-16.9564	-18.9564	-11.6272	-11.6561	-11.4934
2018-11-06 17:00:00	-20.8982	-23.2159	-26.082	-13.6718	-14.5966	-15.0046	-17.0054	-19.0054	-11.6482	-11.6853	-11.5219
2018-11-06 18:00:00	-20.8593	-23.2904	-26.2518	-13.6982	-14.6338	-15.0464	-17.0643	-19.0643	-11.6781	-11.7144	-11.5507
2018-11-06 19:00:00	-20.6674	-23.2258	-25.859	-13.7234	-14.6654	-15.0688	-17.0262	-19.0262	-11.7	-11.7437	-11.5797
2018-11-06 20:00:00	-20.4477	-22.9998	-25.3729	-13.7241	-14.6796	-15.0525	-16.8937	-18.8937	-11.7215	-11.7729	-11.6085
2018-11-06 21:00:00	-20.1453	-23.0893	-26.2027	-13.6973	-14.6914	-15.057	-16.989	-18.989	-11.7469	-11.8015	-11.6361
2018-11-06 22:00:00	-20.3269	-23.0004	-25.388	-13.6966	-14.7039	-15.0726	-16.9173	-18.9173	-11.7469	-11.8291	-11.6623
2018-11-06 23:00:00	-20.6661	-22.808	-25.2221	-13.7218	-14.7075	-15.0542	-16.8103	-18.8103	-11.7655	-11.8554	-11.6872
2018-11-07	-20.4411	-22.1768	-23.5309	-13.7313	-14.6766	-14.9593	-16.4043	-18.4043	-11.7741	-11.8801	-11.7102
2018-11-07 01:00:00	-20.2365	-21.806	-23.9589	-13.7274	-14.6186	-14.8432	-16.2214	-18.2214	-11.789	-11.902	-11.7296
2018-11-07 02:00:00	-20.1241	-21.5254	-23.3772	-13.7253	-14.5545	-14.7612	-16.0466	-18.0466	-11.8013	-11.9201	-11.7441
2018-11-07 03:00:00	-19.6563	-21.4781	-23.8355	-13.7103	-14.5045	-14.7208	-16.0326	-18.0326	-11.8027	-11.934	-11.7538
2018-11-07 04:00:00	-19.5225	-22.1376	-25.8781	-13.6792	-14.5082	-14.8032	-16.4784	-18.4784	-11.8276	-11.9449	-11.7613
2018-11-07 05:00:00	-19.3457	-22.7187	-25.9065	-13.6503	-14.57	-14.9661	-16.8	-18.8	-11.8285	-11.9552	-11.7705
2018-11-07 06:00:00	-19.4005	-22.8575	-25.5186	-13.6404	-14.6477	-15.0709	-16.8632	-18.8632	-11.8285	-11.9678	-11.785
2018-11-07 07:00:00	-19.8517	-22.933	-25.8029	-13.6484	-14.7125	-15.118	-16.9318	-18.9318	-11.8285	-11.9845	-11.8055
2018-11-07 08:00:00	-20.33	-23.208	-26.4584	-13.6954	-14.7734	-15.1856	-17.1258	-19.1258	-11.8285	-12.0054	-11.8302
2018-11-07 09:00:00	-20.6114	-23.1932	-25.6787	-13.7526	-14.8269	-15.2388	-17.0975	-19.0975	-11.8455	-12.0295	-11.8572
2018-11-07 10:00:00	-20.7941	-23.0854	-25.6832	-13.8066	-14.863	-15.2463	-17.0501	-19.0501	-11.8563	-12.0558	-11.8849
2018-11-07 11:00:00	-20.7208	-23.121	-25.9638	-13.837	-14.8899	-15.2593	-17.0978	-19.0978	-11.8865	-12.0829	-11.9124
2018-11-07 12:00:00	-20.6797	-22.7028	-24.3788	-13.8622	-14.8931	-15.2262	-16.8133	-18.8133	-11.9101	-12.1096	-11.9385
2018-11-07 13:00:00	-20.3607	-22.1385	-23.8291	-13.8642	-14.8577	-15.116	-16.4872	-18.4872	-11.9322	-12.1347	-11.9618
2018-11-07 14:00:00	-20.1697	-22.2122	-25.1404	-13.8566	-14.8206	-15.0666	-16.5909	-18.5909	-11.9538	-12.1567	-11.9809
2018-11-07 15:00:00	-20.1796	-22.8548	-26.4968	-13.8442	-14.8353	-15.1683	-17.0024	-19.0024	-11.9656	-12.1758	-11.9966
2018-11-07 16:00:00	-20.443	-23.2343	-26.1752	-13.8764	-14.8971	-15.309	-17.1983	-19.1983	-11.9682	-12.1936	-12.0125
2018-11-07 17:00:00	-20.412	-23.0454	-25.1939	-13.8928	-14.9524	-15.3489	-17.0626	-19.0626	-11.9918	-12.2124	-12.032
2018-11-07 18:00:00	-20.2943	-22.5275	-24.2566	-13.9163	-14.9598	-15.2758	-16.7547	-18.7547	-12.013	-12.2329	-12.0545
2018-11-07 19:00:00	-20.0619	-22.0544	-23.8545	-13.8934	-14.9219	-15.1629	-16.4884	-18.4884	-12.0213	-12.2539	-12.0762
2018-11-07 20:00:00	-20.0538	-21.9005	-24.1662	-13.8962	-14.8727	-15.091	-16.4195	-18.4195	-12.0306	-12.2731	-12.0937
2018-11-07 21:00:00	-20.0914	-22.1492	-25.0265	-13.8968	-14.8514	-15.1086	-16.5907	-18.5907	-12.0521	-12.2893	-12.1066
2018-11-07 22:00:00	-20.2064	-22.4796	-25.3537	-13.9102	-14.8701	-15.1879	-16.7857	-18.7857	-12.0493	-12.303	-12.1174
2018-11-07 23:00:00	-20.3157	-22.5772	-25.0642	-13.9282	-14.9069	-15.251	-16.8305	-18.8305	-12.0659	-12.3162	-12.1297
2018-11-08	-20.4396	-22.6721	-25.3937	-13.9516	-14.9445	-15.2892	-16.9045	-18.9045	-12.0736	-12.3304	-12.1449
2018-11-08 01:00:00	-20.5528	-22.6854	-25.1583	-13.9843	-14.976	-15.3164	-16.9124	-18.9124	-12.0867	-12.3465	-12.1627
2018-11-08 02:00:00	-20.5787	-22.2553	-23.813	-14.0124	-14.9787	-15.2739	-16.6269	-18.6269	-12.1085	-12.3639	-12.1815
2018-11-08 03:00:00	-20.6491	-22.3952	-25.4943	-14.0361	-14.9751	-15.2534	-16.7799	-18.7799	-12.1281	-12.3817	-12.1996
2018-11-08 04:00:00	-20.6724	-22.9446	-26.3276	-14.0585	-15.0076	-15.3531	-17.126	-19.126	-12.1451	-12.3993	-12.2164
2018-11-08 05:00:00	-20.869	-23.36	-26.4631	-14.0829	-15.0781	-15.4914	-17.3617	-19.3617	-12.1592	-12.4174	-12.2343
2018-11-08 06:00:00	-20.8256	-23.1723	-25.2313	-14.1143	-15.1392	-15.5369	-17.2195	-19.2195	-12.1827	-12.4374	-12.2556
2018-11-08 07:00:00	-20.8669	-23.0572	-25.7028	-14.1329	-15.1717	-15.5218	-17.1912	-19.1912	-12.199	-12.4594	-12.2797
2018-11-08 08:00:00	-20.8858	-22.8114	-24.8432	-14.1615	-15.1776	-15.4919	-17.0359	-19.0359	-12.2225	-12.4826	-12.3041
2018-11-08 09:00:00	-20.7773	-22.5171	-24.5584	-14.1702	-15.1617	-15.4378	-16.8667	-18.8667	-12.24	-12.5053	-12.3263
2018-11-08 10:00:00	-20.7954	-22.5921	-25.3608	-14.1736	-15.1489	-15.4229	-16.9485	-18.9485	-12.2646	-12.5263	-12.3453
2018-11-08 11:00:00	-20.9064	-22.8449	-25.6937	-14.2018	-15.161	-15.4754	-17.1063	-19.1063	-12.2835	-12.5453	-12.3618
2018-11-08 12:00:00	-21.0372	-23.0176	-25.7276	-14.2312	-15.1944	-15.5417	-17.2059	-19.2059	-12.2944	-12.5631	-12.3781
2018-11-08 13:00:00	-21.0124	-22.9287	-25.1959	-14.254	-15.2249	-15.5654	-17.1436	-19.1436	-12.3224	-12.581	-12.3959
2018-11-08 14:00:00	-20.8682	-22.9939	-25.7839	-14.2671	-15.2495	-15.5795	-17.2135	-19.2135	-12.3466	-12.5995	-12.4151
2018-11-08 15:00:00	-20.9009	-22.9527	-25.2824	-14.282	-15.2689	-15.5957	-17.1803	-19.1803	-12.3646	-12.6188	-12.435
2018-11-08 16:00:00	-21.0134	-22.9278	-25.4537	-14.2976	-15.284	-15.6025	-17.1789	-19.1789	-12.3849	-12.6384	-12.4547
2018-11-08 17:00:00	-21.02	-22.4389	-23.8231	-14.3303	-15.2726	-15.5454	-16.8518	-18.8518	-12.4013	-12.6576	-12.4736
2018-11-08 18:00:00	-20.9167	-21.4271	-21.928	-14.338	-15.1997	-15.3587	-16.2202	-18.2202	-12.4213	-12.675	-12.4895
2018-11-08 19:00:00	-20.7366	-20.5394	-21.3389	-14.338	-15.0694	-15.1142	-15.7088	-17.7088	-12.4435	-12.6881	-12.4991
2018-11-08 20:00:00	-19.8801	-19.9424	-20.8898	-14.3141	-14.9183	-14.9109	-15.3537	-17.3537	-12.4561	-12.6944	-12.4993
2018-11-08 21:00:00	-18.7753	-19.5443	-20.601	-14.2216	-14.7769	-14.762	-15.1036	-17.1036	-12.4603	-12.6926	-12.49
2018-11-08 22:00:00	-18.1706	-19.7157	-21.8754	-14.1015	-14.6792	-14.7112	-15.2309	-17.2309	-12.4648	-12.6836	-12.474
2018-11-08 23:00:00	-18.5017	-20.406	-23.3388	-14.0236	-14.6567	-14.8017	-15.655	-17.655	-12.4445	-12.6701	-12.4562
2018-11-09	-19.2166	-21.2956	-24.6131	-14.019	-14.7145	-14.9925	-16.1837	-18.1837	-12.416	-12.6566	-12.4425
2018-11-09 01:00:00	-19.6219	-21.7769	-24.3867	-14.0527	-14.8124	-15.1652	-16.4369	-18.4369	-12.4053	-12.6475	-12.4377
2018-11-09 02:00:00	-19.6218	-21.7915	-23.892	-14.068	-14.8963	-15.2367	-16.4312	-18.4312	-12.4037	-12.6456	-12.4428
2018-11-09 03:00:00	-19.6713	-21.5499	-23.3335	-14.0876	-14.9373	-15.2195	-16.288	-18.288	-12.4026	-12.6506	-12.455
2018-11-09 04:00:00	-19.6685	-21.3042	-23.103	-14.1042	-14.9398	-15.1683	-16.1524	-18.1524	-12.4029	-12.6603	-12.4693
2018-11-09 05:00:00	-19.7773	-21.5701	-24.3966	-14.115	-14.9451	-15.1824	-16.3572	-18.3572	-12.402	-12.6719	-12.4823
2018-11-09 06:00:00	-19.868	-21.957	-24.6714	-14.1292	-14.9807	-15.274	-16.5859	-18.5859	-12.4077	-12.6839	-12.4939
2018-11-09 07:00:00	-19.648	-22.1238	-24.5202	-14.142	-15.0334	-15.3562	-16.675	-18.675	-12.4296	-12.6964	-12.5064
2018-11-09 08:00:00	-19.5842	-21.906	-23.6728	-14.1328	-15.0685	-15.3622	-16.5312	-18.5312	-12.4307	-12.7101	-12.5211
2018-11-09 09:00:00	-19.1429	-21.127	-21.8224	-14.1128	-15.0459	-15.2439	-16.0365	-18.0365	-12.4341	-12.7244	-12.5366
2018-11-09 10:00:00	-18.4495	-20.0153	-20.1221	-14.0588	-14.9451	-15.0042	-15.3589	-17.3589	-12.4379	-12.7372	-12.5485
2018-11-09 11:00:00	-17.972	-19.2182	-19.8521	-13.9757	-14.7943	-14.753	-14.9057	-16.9057	-12.4285	-12.7448	-12.5521
2018-11-09 12:00:00	-17.6161	-19.0805	-20.624	-13.8931	-14.6562	-14.6169	-14.8481	-16.8481	-12.4107	-12.745	-12.5452
2018-11-09 13:00:00	-17.5789	-19.3458	-21.3095	-13.8291	-14.5748	-14.6114	-15.0022	-17.0022	-12.3895	-12.7376	-12.5305
2018-11-09 14:00:00	-17.2793	-19.1118	-19.8728	-13.7717	-14.5226	-14.5907	-14.7963	-16.7963	-12.3609	-12.725	-12.5131
2018-11-09 15:00:00	-16.7734	-18.4885	-18.8714	-13.6986	-14.4488	-14.4611	-14.3989	-16.3989	-12.3402	-12.7098	-12.4961
2018-11-09 16:00:00	-16.3884	-18.0503	-18.8385	-13.6108	-14.3484	-14.3047	-14.1478	-16.1478	-12.3056	-12.6929	-12.4789
2018-11-09 17:00:00	-16.5343	-18.5057	-20.9482	-13.5313	-14.2811	-14.2877	-14.4691	-16.4691	-12.2703	-12.6745	-12.4597
2018-11-09 18:00:00	-17.2193	-18.9385	-20.7398	-13.5168	-14.2717	-14.377	-14.6812	-16.6812	-12.2362	-12.6556	-12.4402
2018-11-09 19:00:00	-17.548	-19.8771	-23.2941	-13.5404	-14.3314	-14.5455	-15.2877	-17.2877	-12.2028	-12.6385	-12.4244
2018-11-09 20:00:00	-18.1382	-20.82	-23.9689	-13.5745	-14.4525	-14.7843	-15.8394	-17.8394	-12.1934	-12.6265	-12.4171
2018-11-09 21:00:00	-18.1547	-21.1118	-23.2516	-13.6172	-14.5833	-14.9519	-15.9741	-17.9741	-12.1749	-12.6225	-12.4205
2018-11-09 22:00:00	-17.9303	-20.7036	-21.8769	-13.6243	-14.6596	-14.9519	-15.7083	-17.7083	-12.167	-12.6269	-12.4333
2018-11-09 23:00:00	-17.716	-19.8503	-20.298	-13.5993	-14.6477	-14.804	-15.1901	-17.1901	-12.1663	-12.637	-12.4495
2018-11-10	-17.1873	-18.9334	-19.1903	-13.5689	-14.5569	-14.5824	-14.6467	-16.6467	-12.1666	-12.6479	-12.4619
2018-11-10 01:00:00	-16.6189	-18.0997	-18.2254	-13.497	-14.4176	-14.3504	-14.1443	-16.1443	-12.1425	-12.6546	-12.4648
2018-11-10 02:00:00	-16.0864	-17.438	-17.6522	-13.4117	-14.2605	-14.1403	-13.7428	-15.7428	-12.1288	-12.6535	-12.4563
2018-11-10 03:00:00	-16.0745	-17.2672	-18.2953	-13.3246	-14.1232	-14.0095	-13.6566	-15.6566	-12.0983	-12.6433	-12.4379
2018-11-10 04:00:00	-17.0402	-18.1686	-21.2081	-13.3069	-14.0712	-14.0816	-14.2525	-16.2525	-12.0709	-12.6261	-12.4139
2018-11-10 05:00:00	-17.9622	-19.7142	-23.6716	-13.3705	-14.1495	-14.3789	-15.1883	-17.1883	-12.0511	-12.6067	-12.3921
2018-11-10 06:00:00	-18.5658	-20.6557	-23.4527	-13.4538	-14.311	-14.6926	-15.6899	-17.6899	-12.0313	-12.5916	-12.3808
2018-11-10 07:00:00	-18.721	-20.6765	-22.3559	-13.5255	-14.4573	-14.8274	-15.6658	-17.6658	-12.0512	-12.5857	-12.3843
2018-11-10 08:00:00	-18.4153	-19.6222	-19.4392	-13.5689	-14.497	-14.7086	-14.987	-16.987	-12.0585	-12.5896	-12.3985
2018-11-10 09:00:00	-17.5605	-18.4774	-18.4883	-13.5419	-14.4182	-14.4389	-14.3297	-16.3297	-12.0673	-12.5986	-12.4136
2018-11-10 10:00:00	-16.7522	-17.5405	-17.4417	-13.4631	-14.2678	-14.1665	-13.773	-15.773	-12.0681	-12.606	-12.4201
2018-11-10 11:00:00	-16.1394	-16.9998	-17.3954	-13.3656	-14.104	-13.9604	-13.4571	-15.4571	-12.064	-12.6063	-12.4135
2018-11-10 12:00:00	-15.7278	-16.6874	-17.1626	-13.2645	-13.9608	-13.8238	-13.2562	-15.2562	-12.0428	-12.5971	-12.3952
2018-11-10 13:00:00	-15.3793	-16.4837	-17.0578	-13.1695	-13.845	-13.7275	-13.1174	-15.1174	-12.0142	-12.5792	-12.3694
2018-11-10 14:00:00	-15.1569	-16.3242	-16.9144	-13.0818	-13.751	-13.6496	-13.0031	-15.0031	-11.9791	-12.5552	-12.3402
2018-11-10 15:00:00	-15.0197	-16.1809	-16.7683	-13.0031	-13.6711	-13.5799	-12.8979	-14.8979	-11.9419	-12.5277	-12.3105
2018-11-10 16:00:00	-15.0051	-16.3912	-17.7535	-12.9416	-13.6175	-13.5615	-13.0348	-15.0348	-11.8997	-12.499	-12.2815
2018-11-10 17:00:00	-15.3223	-16.9462	-18.8447	-12.9043	-13.6117	-13.6358	-13.3689	-15.3689	-11.8657	-12.4711	-12.2548
2018-11-10 18:00:00	-15.8304	-17.4716	-19.2849	-12.9073	-13.6511	-13.7564	-13.6623	-15.6623	-11.8324	-12.4462	-12.233
2018-11-10 19:00:00	-15.9519	-17.5244	-18.5441	-12.9137	-13.6967	-13.8188	-13.6549	-15.6549	-11.8068	-12.4261	-12.2179
2018-11-10 20:00:00	-15.7882	-17.2641	-17.9906	-12.9137	-13.7111	-13.7869	-13.489	-15.489	-11.7883	-12.4113	-12.2086
2018-11-10 21:00:00	-15.6973	-16.9912	-17.7365	-12.8885	-13.69	-13.7134	-13.3299	-15.3299	-11.7661	-12.4003	-12.202
2018-11-10 22:00:00	-15.5303	-16.8241	-17.6686	-12.8592	-13.6511	-13.649	-13.231	-15.231	-11.7525	-12.3909	-12.1945
2018-11-10 23:00:00	-15.4255	-16.641	-17.2289	-12.8228	-13.6063	-13.588	-13.0827	-15.0827	-11.731	-12.3811	-12.1845
2018-11-11	-15.3743	-16.4028	-16.7548	-12.7953	-13.5556	-13.5074	-12.903	-14.903	-11.7118	-12.3698	-12.1718
2018-11-11 01:00:00	-15.1522	-16.142	-16.3351	-12.7608	-13.4969	-13.4096	-12.6941	-14.6941	-11.6878	-12.3564	-12.1564
2018-11-11 02:00:00	-14.7338	-15.8798	-15.9226	-12.7036	-13.4306	-13.305	-12.4807	-14.4807	-11.6602	-12.3407	-12.1381
2018-11-11 03:00:00	-14.4351	-15.6206	-15.5264	-12.6351	-13.3588	-13.1975	-12.2778	-14.2778	-11.6396	-12.3226	-12.1169
2018-11-11 04:00:00	-14.208	-15.3661	-15.1734	-12.5627	-13.2833	-13.0903	-12.0921	-14.0921	-11.61	-12.302	-12.0927
2018-11-11 05:00:00	-14.0699	-15.1222	-14.8736	-12.4993	-13.2056	-12.9873	-11.9351	-13.9351	-11.5721	-12.2791	-12.066
2018-11-11 06:00:00	-13.9387	-14.8939	-14.6314	-12.4382	-13.1273	-12.8915	-11.7898	-13.7898	-11.5414	-12.2541	-12.0371
2018-11-11 07:00:00	-13.9264	-14.6848	-14.4237	-12.3844	-13.05	-12.8039	-11.6719	-13.6719	-11.5069	-12.2272	-12.0066
2018-11-11 08:00:00	-14.0165	-14.5014	-14.277	-12.3466	-12.9752	-12.7248	-11.5988	-13.5988	-11.473	-12.1989	-11.975
2018-11-11 09:00:00	-13.9604	-14.3484	-14.2087	-12.3092	-12.9045	-12.6573	-11.5433	-13.5433	-11.4398	-12.1695	-11.9429
2018-11-11 10:00:00	-13.8413	-14.2233	-14.1623	-12.2735	-12.8392	-12.6017	-11.4887	-13.4887	-11.4089	-12.1395	-11.9107
2018-11-11 11:00:00	-13.6998	-14.1173	-14.1003	-12.226	-12.7795	-12.5533	-11.4268	-13.4268	-11.3787	-12.1094	-11.879
2018-11-11 12:00:00	-13.5679	-14.021	-14.0175	-12.1796	-12.7246	-12.507	-11.362	-13.362	-11.3461	-12.0795	-11.848
2018-11-11 13:00:00	-13.5301	-13.9333	-13.9413	-12.1322	-12.6735	-12.4614	-11.3246	-13.3246	-11.319	-12.0499	-11.8179
2018-11-11 14:00:00	-13.5097	-13.8599	-13.9218	-12.0901	-12.626	-12.4194	-11.3113	-13.3113	-11.283	-12.0209	-11.7886
2018-11-11 15:00:00	-13.682	-13.8079	-13.9549	-12.0602	-12.5825	-12.3858	-11.3221	-13.3221	-11.2459	-11.9925	-11.7602
2018-11-11 16:00:00	-13.8267	-13.7837	-14.0382	-12.0432	-12.5443	-12.3624	-11.3725	-13.3725	-11.2191	-11.965	-11.7327
2018-11-11 17:00:00	-14.1162	-13.7991	-14.2133	-12.0407	-12.5132	-12.3521	-11.4979	-13.4979	-11.189	-11.9384	-11.7064
2018-11-11 18:00:00	-14.6202	-13.8736	-14.5475	-12.0559	-12.4919	-12.3619	-11.7233	-13.7233	-11.1696	-11.9133	-11.6818
2018-11-11 19:00:00	-15.211	-14.0164	-15.0339	-12.1005	-12.4837	-12.3998	-11.9655	-13.9655	-11.1436	-11.8901	-11.6594
2018-11-11 20:00:00	-15.559	-14.2148	-15.5144	-12.1589	-12.4909	-12.463	-12.1925	-14.1925	-11.1432	-11.8696	-11.64
2018-11-11 21:00:00	-15.6559	-14.4534	-15.9546	-12.2048	-12.5131	-12.5389	-12.4634	-14.4634	-11.1432	-11.8522	-11.6244
2018-11-11 22:00:00	-16.3002	-14.7253	-16.4561	-12.2576	-12.5492	-12.6233	-12.7527	-14.7527	-11.1432	-11.8386	-11.6131
2018-11-11 23:00:00	-17.0147	-15.0165	-16.9514	-12.3429	-12.5974	-12.7178	-12.977	-14.977	-11.1669	-11.829	-11.6062
2018-11-12	-17.295	-15.3141	-17.3419	-12.4303	-12.6551	-12.8146	-13.228	-15.228	-11.1775	-11.8237	-11.6038
2018-11-12 01:00:00	-17.6903	-15.6105	-17.7464	-12.5112	-12.7199	-12.9089	-13.4497	-15.4497	-11.2054	-11.8225	-11.6054
2018-11-12 02:00:00	-17.6955	-15.8787	-18.0364	-12.5851	-12.7883	-12.9993	-13.5072	-15.5072	-11.2324	-11.8253	-11.6108
2018-11-12 03:00:00	-17.2102	-16.0733	-17.9837	-12.6071	-12.8542	-13.067	-13.4206	-15.4206	-11.2687	-11.8313	-11.6192
2018-11-12 04:00:00	-16.8616	-16.1807	-17.729	-12.6071	-12.9109	-13.0935	-13.3776	-15.3776	-11.2962	-11.8399	-11.6296
2018-11-12 05:00:00	-17.0501	-16.2456	-17.6595	-12.6237	-12.9555	-13.0938	-13.4771	-15.4771	-11.3217	-11.8499	-11.6405
2018-11-12 06:00:00	-17.4728	-16.3345	-17.9246	-12.6571	-12.9921	-13.1066	-13.6868	-15.6868	-11.3261	-11.8605	-11.6508
2018-11-12 07:00:00	-17.8586	-16.4815	-18.3681	-12.7079	-13.0284	-13.1548	-13.8962	-15.8962	-11.3467	-11.8713	-11.6601
2018-11-12 08:00:00	-18.1368	-16.675	-18.7592	-12.7656	-13.0709	-13.2297	-14.0756	-16.0756	-11.3723	-11.8825	-11.6693
2018-11-12 09:00:00	-18.4479	-16.8834	-19.0388	-12.8263	-13.1211	-13.3103	-14.2181	-16.2181	-11.4032	-11.8947	-11.6797
2018-11-12 10:00:00	-18.5696	-17.0795	-19.227	-12.8879	-13.1766	-13.3832	-14.3237	-16.3237	-11.4348	-11.9081	-11.6921
2018-11-12 11:00:00	-18.615	-17.2444	-19.3271	-12.9406	-13.2332	-13.4435	-14.3661	-16.3661	-11.4711	-11.9232	-11.7064
2018-11-12 12:00:00	-18.7771	-17.3788	-19.3611	-12.9894	-13.2874	-13.4896	-14.4492	-16.4492	-11.5027	-11.9397	-11.7223
2018-11-12 13:00:00	-18.5826	-17.4884	-19.4427	-13.0316	-13.3373	-13.5271	-14.476	-16.476	-11.5352	-11.9572	-11.7391
2018-11-12 14:00:00	-18.0292	-17.5586	-19.3991	-13.0408	-13.3814	-13.5577	-14.3808	-16.3808	-11.5637	-11.9754	-11.756
2018-11-12 15:00:00	-17.6677	-17.5775	-19.1606	-13.0217	-13.4173	-13.568	-14.3021	-16.3021	-11.5935	-11.9937	-11.7725
2018-11-12 16:00:00	-17.8884	-17.5554	-18.9701	-13.0213	-13.4433	-13.5573	-14.2393	-16.2393	-11.6042	-12.0115	-11.7881
2018-11-12 17:00:00	-17.7044	-17.5015	-18.8123	-13.0413	-13.4594	-13.5391	-14.113	-16.113	-11.6207	-12.0281	-11.8021
2018-11-12 18:00:00	-17.3108	-17.4135	-18.5406	-13.0158	-13.4655	-13.5133	-13.9506	-15.9506	-11.6207	-12.0433	-11.8141
2018-11-12 19:00:00	-16.9958	-17.2892	-18.2076	-12.9876	-13.4617	-13.4728	-13.7805	-15.7805	-11.6207	-12.0565	-11.8238
2018-11-12 20:00:00	-16.7374	-17.1362	-17.8869	-12.9527	-13.4479	-13.4198	-13.6214	-15.6214	-11.6207	-12.0675	-11.831
2018-11-12 21:00:00	-16.4618	-16.9652	-17.5963	-12.9187	-13.4252	-13.3611	-13.4583	-15.4583	-11.6227	-12.0759	-11.8355
2018-11-12 22:00:00	-16.0425	-16.7792	-17.2936	-12.863	-13.3946	-13.2998	-13.264	-15.264	-11.6255	-12.0816	-11.8372
2018-11-12 23:00:00	-15.8001	-16.5794	-16.9519	-12.8	-13.3571	-13.2332	-13.087	-15.087	-11.602	-12.0847	-11.8361
2018-11-13	-15.7763	-16.3714	-16.6432	-12.7545	-13.3137	-13.1616	-12.9167	-14.9167	-11.5985	-12.085	-11.8325
2018-11-13 01:00:00	-15.5687	-16.1603	-16.3582	-12.7212	-13.2655	-13.0893	-12.7472	-14.7472	-11.5737	-12.0826	-11.8263
2018-11-13 02:00:00	-15.389	-15.9519	-16.0855	-12.6722	-13.2136	-13.0177	-12.6015	-14.6015	-11.5562	-12.0777	-11.8178
2018-11-13 03:00:00	-15.4516	-15.7553	-15.8693	-12.625	-13.1597	-12.9488	-12.4911	-14.4911	-11.5485	-12.0704	-11.8072
2018-11-13 04:00:00	-15.5118	-15.5793	-15.7245	-12.601	-13.1057	-12.8871	-12.4084	-14.4084	-11.5221	-12.0611	-11.7948
2018-11-13 05:00:00	-15.2185	-15.4301	-15.6331	-12.5581	-13.0537	-12.8353	-12.3539	-14.3539	-11.5061	-12.05	-11.7811
2018-11-13 06:00:00	-15.2537	-15.3095	-15.5867	-12.5296	-13.0054	-12.7936	-12.3201	-14.3201	-11.4948	-12.0376	-11.7664
2018-11-13 07:00:00	-15.2696	-15.2162	-15.5721	-12.5065	-12.9621	-12.7613	-12.3028	-14.3028	-11.4774	-12.0243	-11.7514
2018-11-13 08:00:00	-15.2138	-15.1482	-15.5827	-12.4922	-12.9243	-12.737	-12.3044	-14.3044	-11.4672	-12.0106	-11.7366
2018-11-13 09:00:00	-15.4622	-15.1051	-15.6274	-12.4751	-12.8923	-12.7202	-12.3299	-14.3299	-11.4417	-11.9969	-11.7222
2018-11-13 10:00:00	-15.9839	-15.0939	-15.7356	-12.5141	-12.8669	-12.7125	-12.4195	-14.4195	-11.4406	-11.9835	-11.7085
2018-11-13 11:00:00	-15.7593	-15.1308	-15.9789	-12.5287	-12.8497	-12.7202	-12.5907	-14.5907	-11.4201	-11.971	-11.696
2018-11-13 12:00:00	-16.0762	-15.235	-16.3879	-12.5262	-12.8439	-12.7521	-12.8498	-14.8498	-11.41	-11.9596	-11.685
2018-11-13 13:00:00	-16.8342	-15.4085	-16.9118	-12.5675	-12.8526	-12.8133	-13.1039	-15.1039	-11.4087	-11.9501	-11.6762
2018-11-13 14:00:00	-17.4073	-15.6341	-17.3976	-12.635	-12.8771	-12.8965	-13.3543	-15.3543	-11.406	-11.9432	-11.6705
2018-11-13 15:00:00	-17.7727	-15.8843	-17.8175	-12.7098	-12.916	-12.9877	-13.5603	-15.5603	-11.426	-11.9395	-11.6685
2018-11-13 16:00:00	-17.804	-16.1217	-18.0993	-12.7711	-12.9649	-13.0746	-13.65	-15.65	-11.4475	-11.9393	-11.6707
2018-11-13 17:00:00	-17.7564	-16.3153	-18.1662	-12.8109	-13.0175	-13.143	-13.691	-15.691	-11.4813	-11.9425	-11.6767
2018-11-13 18:00:00	-17.6689	-16.46	-18.1662	-12.8469	-13.068	-13.187	-13.7362	-15.7362	-11.5111	-11.9487	-11.6856
2018-11-13 19:00:00	-17.8203	-16.5735	-18.2208	-12.8776	-13.1133	-13.2174	-13.8065	-15.8065	-11.5394	-11.9572	-11.6961
2018-11-13 20:00:00	-17.9703	-16.6859	-18.3712	-12.9181	-13.1542	-13.2486	-13.9468	-15.9468	-11.5606	-11.9673	-11.7073
2018-11-13 21:00:00	-18.3965	-16.8273	-18.6717	-12.9635	-13.1944	-13.2931	-14.1549	-16.1549	-11.5884	-11.9785	-11.7187
2018-11-13 22:00:00	-18.95	-17.0164	-19.0995	-13.0304	-13.2389	-13.3594	-14.4137	-16.4137	-11.6118	-11.9908	-11.7305
2018-11-13 23:00:00	-19.3754	-17.2516	-19.5783	-13.1094	-13.2916	-13.4475	-14.6624	-16.6624	-11.6458	-12.0043	-11.7435
2018-11-14	-19.68	-17.5101	-19.9894	-13.193	-13.3537	-13.5479	-14.8597	-16.8597	-11.6874	-12.0197	-11.7585
2018-11-14 01:00:00	-19.8476	-17.7677	-20.2878	-13.2737	-13.4232	-13.6464	-15.0426	-17.0426	-11.7374	-12.0373	-11.7761
2018-11-14 02:00:00	-19.7153	-18.0123	-20.5518	-13.3391	-13.497	-13.7365	-15.2134	-17.2134	-11.789	-12.0573	-11.7965
2018-11-14 03:00:00	-19.6546	-18.2358	-20.7809	-13.3824	-13.572	-13.8198	-15.3282	-17.3282	-11.8393	-12.0796	-11.8192
2018-11-14 04:00:00	-19.8196	-18.4248	-20.8935	-13.4325	-13.6452	-13.8933	-15.3755	-17.3755	-11.879	-12.1039	-11.8438
2018-11-14 05:00:00	-19.6249	-18.5597	-20.855	-13.4731	-13.713	-13.9485	-15.3273	-17.3273	-11.9237	-12.1297	-11.8695
2018-11-14 06:00:00	-19.2412	-18.6328	-20.6786	-13.4996	-13.7716	-13.9786	-15.2736	-17.2736	-11.9652	-12.1564	-11.8955
2018-11-14 07:00:00	-19.3706	-18.6706	-20.5662	-13.5054	-13.8197	-13.9893	-15.3236	-17.3236	-12.0036	-12.1832	-11.9209
2018-11-14 08:00:00	-19.8797	-18.7176	-20.6896	-13.5525	-13.86	-14.0038	-15.4473	-17.4473	-12.0342	-12.2094	-11.9449
2018-11-14 09:00:00	-20.2308	-18.8008	-20.9499	-13.6177	-13.898	-14.0403	-15.5854	-17.5854	-12.0676	-12.2349	-11.9674
2018-11-14 10:00:00	-20.5277	-18.9138	-21.1873	-13.6875	-13.9383	-14.0954	-15.6837	-17.6837	-12.111	-12.2598	-11.989
2018-11-14 11:00:00	-20.6603	-19.0328	-21.319	-13.7517	-13.9821	-14.1537	-15.7507	-17.7507	-12.1576	-12.2844	-12.0106
2018-11-14 12:00:00	-20.9362	-19.139	-21.3784	-13.8219	-14.0279	-14.2036	-15.8013	-17.8013	-12.2043	-12.3091	-12.0327
2018-11-14 13:00:00	-20.9739	-19.2363	-21.4497	-13.9	-14.0737	-14.2454	-15.9111	-17.9111	-12.2543	-12.3341	-12.0555
2018-11-14 14:00:00	-21.1104	-19.344	-21.6444	-13.9571	-14.1194	-14.2895	-16.0585	-18.0585	-12.3021	-12.3594	-12.0786
2018-11-14 15:00:00	-21.3291	-19.4736	-21.9101	-14.0242	-14.1669	-14.346	-16.2057	-18.2057	-12.3519	-12.3851	-12.1021
2018-11-14 16:00:00	-21.5126	-19.6154	-22.1334	-14.0846	-14.2174	-14.4118	-16.3001	-18.3001	-12.3968	-12.4113	-12.1259
2018-11-14 17:00:00	-21.7218	-19.7514	-22.2508	-14.1548	-14.2703	-14.4753	-16.3778	-18.3778	-12.4474	-12.4381	-12.1506
2018-11-14 18:00:00	-21.7178	-19.8718	-22.33	-14.2122	-14.3237	-14.5295	-16.4474	-18.4474	-12.4943	-12.4656	-12.176
2018-11-14 19:00:00	-21.7788	-19.9766	-22.407	-14.2669	-14.3758	-14.5765	-16.5104	-18.5104	-12.5473	-12.4936	-12.2022
2018-11-14 20:00:00	-21.8493	-20.0682	-22.4744	-14.3218	-14.4256	-14.6197	-16.5605	-18.5605	-12.5987	-12.5221	-12.2286
2018-11-14 21:00:00	-22.2022	-20.1526	-22.5385	-14.3963	-14.473	-14.6602	-16.6324	-18.6324	-12.6492	-12.5508	-12.255
2018-11-14 22:00:00	-22.0294	-20.2381	-22.6472	-14.4519	-14.5187	-14.7009	-16.72	-18.72	-12.7025	-12.5795	-12.2812
2018-11-14 23:00:00	-22.1042	-20.3266	-22.7745	-14.4947	-14.5636	-14.7451	-16.7851	-18.7851	-12.7512	-12.6082	-12.3073
2018-11-15	-22.8788	-20.4182	-22.8738	-14.5743	-14.6085	-14.791	-16.8758	-18.8758	-12.8028	-12.6368	-12.3332
2018-11-15 01:00:00	-22.5117	-20.5165	-23.0155	-14.661	-14.6539	-14.8378	-16.9834	-18.9834	-12.8541	-12.6655	-12.3591
2018-11-15 02:00:00	-22.4673	-20.6211	-23.1792	-14.6946	-14.7004	-14.8886	-17.0691	-19.0691	-12.9075	-12.6943	-12.3852
2018-11-15 03:00:00	-22.6426	-20.7281	-23.3036	-14.7361	-14.7481	-14.9414	-17.1596	-19.1596	-12.9532	-12.7233	-12.4116
2018-11-15 04:00:00	-22.8398	-20.8358	-23.4317	-14.8091	-14.7967	-14.9931	-17.2547	-19.2547	-13.0047	-12.7526	-12.4384
2018-11-15 05:00:00	-22.9133	-20.9435	-23.568	-14.8647	-14.846	-15.0448	-17.3421	-19.3421	-13.0503	-12.7823	-12.4655
2018-11-15 06:00:00	-22.874	-21.0481	-23.6831	-14.9053	-14.8956	-15.0964	-17.4139	-19.4139	-13.0975	-12.8122	-12.493
2018-11-15 07:00:00	-22.8703	-21.1432	-23.7591	-14.9477	-14.9448	-15.1451	-17.4592	-19.4592	-13.1457	-12.8425	-12.5209
2018-11-15 08:00:00	-22.818	-21.2212	-23.7813	-14.9938	-14.9923	-15.1874	-17.4783	-19.4783	-13.1899	-12.873	-12.5489
2018-11-15 09:00:00	-22.91	-21.2778	-23.7584	-15.0447	-15.0368	-15.2212	-17.4821	-19.4821	-13.2355	-12.9035	-12.5769
2018-11-15 10:00:00	-23.0321	-21.3101	-23.7028	-15.0902	-15.077	-15.2461	-17.4518	-19.4518	-13.2806	-12.9339	-12.6046
2018-11-15 11:00:00	-22.8891	-21.3291	-23.6401	-15.1324	-15.1125	-15.2637	-17.4932	-19.4932	-13.3271	-12.9637	-12.6316
2018-11-15 12:00:00	-22.9495	-21.351	-23.6961	-15.1647	-15.1445	-15.2819	-17.5346	-19.5346	-13.368	-12.9929	-12.6577
2018-11-15 13:00:00	-23.0536	-21.3824	-23.7677	-15.2082	-15.1748	-15.308	-17.5744	-19.5744	-13.41	-13.0214	-12.6828
2018-11-15 14:00:00	-23.0579	-21.4256	-23.8329	-15.2587	-15.2053	-15.3386	-17.6466	-19.6466	-13.4521	-13.0492	-12.7072
2018-11-15 15:00:00	-23.2831	-21.4789	-23.9397	-15.3058	-15.2369	-15.3727	-17.7028	-19.7028	-13.4979	-13.0765	-12.7312
2018-11-15 16:00:00	-23.2148	-21.5394	-24.0253	-15.3528	-15.2702	-15.4099	-17.7693	-19.7693	-13.5422	-13.1035	-12.7551
2018-11-15 17:00:00	-23.2239	-21.6057	-24.1202	-15.3895	-15.305	-15.4481	-17.8431	-19.8431	-13.5844	-13.1304	-12.7791
2018-11-15 18:00:00	-23.2651	-21.6808	-24.2423	-15.4324	-15.3416	-15.4886	-17.9384	-19.9384	-13.6315	-13.1573	-12.8034
2018-11-15 19:00:00	-23.2656	-21.7647	-24.3869	-15.4792	-15.38	-15.5332	-18.0191	-20.0191	-13.6778	-13.1844	-12.8279
2018-11-15 20:00:00	-23.596	-21.8488	-24.49	-15.5331	-15.4202	-15.5798	-18.065	-20.065	-13.7225	-13.2118	-12.8528
2018-11-15 21:00:00	-23.6587	-21.9215	-24.5195	-15.5956	-15.4608	-15.6217	-18.0904	-20.0904	-13.7744	-13.2395	-12.8781
2018-11-15 22:00:00	-23.8947	-21.9774	-24.5145	-15.6558	-15.5002	-15.6553	-18.1077	-20.1077	-13.8201	-13.2674	-12.9038
2018-11-15 23:00:00	-24.0146	-22.0129	-24.4868	-15.7146	-15.5368	-15.6813	-18.0867	-20.0867	-13.8688	-13.2954	-12.9295
2018-11-16	-23.9556	-22.0296	-24.4149	-15.7616	-15.5697	-15.7001	-18.0796	-20.0796	-13.9164	-13.3232	-12.9549
2018-11-16 01:00:00	-23.9411	-22.036	-24.3762	-15.8067	-15.5985	-15.7135	-18.0878	-20.0878	-13.9606	-13.3505	-12.9796
2018-11-16 02:00:00	-23.8115	-22.0436	-24.3868	-15.8389	-15.6244	-15.7279	-18.1171	-20.1171	-14.0022	-13.3773	-13.0036
2018-11-16 03:00:00	-24.1744	-22.0625	-24.4421	-15.8891	-15.649	-15.7475	-18.1724	-20.1724	-14.0431	-13.4034	-13.0266
2018-11-16 04:00:00	-24.0751	-22.1013	-24.5539	-15.9488	-15.6745	-15.7747	-18.2632	-20.2632	-14.0846	-13.4289	-13.049
2018-11-16 05:00:00	-24.2122	-22.1584	-24.7009	-15.9948	-15.7024	-15.8108	-18.327	-20.327	-14.1262	-13.4541	-13.0712
2018-11-16 06:00:00	-24.2972	-22.2201	-24.7805	-16.0372	-15.7331	-15.8508	-18.3578	-20.3578	-14.1647	-13.4791	-13.0934
2018-11-16 07:00:00	-24.2601	-22.2716	-24.7838	-16.0769	-15.7652	-15.8853	-18.3689	-20.3689	-14.2129	-13.5042	-13.116
2018-11-16 08:00:00	-24.3674	-22.3099	-24.7682	-16.122	-15.7968	-15.9115	-18.3941	-20.3941	-14.2535	-13.5293	-13.139
2018-11-16 09:00:00	-24.4248	-22.3431	-24.7935	-16.158	-15.827	-15.934	-18.4377	-20.4377	-14.295	-13.5545	-13.162
2018-11-16 10:00:00	-24.9837	-22.3785	-24.8551	-16.2488	-15.8561	-15.959	-18.4763	-20.4763	-14.3352	-13.5797	-13.1849
2018-11-16 11:00:00	-24.5276	-22.4126	-24.8903	-16.281	-15.8846	-15.9863	-18.4804	-20.4804	-14.3775	-13.6047	-13.2075
2018-11-16 12:00:00	-24.2231	-22.4381	-24.8632	-16.2853	-15.9122	-16.0102	-18.4801	-20.4801	-14.4165	-13.6295	-13.2299
2018-11-16 13:00:00	-24.0308	-22.4563	-24.8404	-16.3077	-15.9384	-16.0285	-18.5046	-20.5046	-14.4504	-13.6541	-13.252
2018-11-16 14:00:00	-23.9453	-22.4735	-24.8657	-16.3098	-15.9631	-16.046	-18.5273	-20.5273	-14.4853	-13.6784	-13.2739
2018-11-16 15:00:00	-23.7311	-22.4875	-24.8739	-16.3257	-15.9867	-16.0654	-18.5132	-20.5132	-14.522	-13.7023	-13.2953
2018-11-16 16:00:00	-23.7495	-22.488	-24.8026	-16.3457	-16.0086	-16.0811	-18.4674	-20.4674	-14.5539	-13.7259	-13.3164
2018-11-16 17:00:00	-23.655	-22.4719	-24.6894	-16.3676	-16.0278	-16.0876	-18.4399	-20.4399	-14.5874	-13.7489	-13.3369
2018-11-16 18:00:00	-23.677	-22.4512	-24.6382	-16.3847	-16.044	-16.0892	-18.4588	-20.4588	-14.6115	-13.7713	-13.3569
2018-11-16 19:00:00	-24.0825	-22.444	-24.6892	-16.4285	-16.0588	-16.0962	-18.5098	-20.5098	-14.6444	-13.7931	-13.376
2018-11-16 20:00:00	-23.9678	-22.4603	-24.7981	-16.4695	-16.0745	-16.1148	-18.5753	-20.5753	-14.6742	-13.8142	-13.3945
2018-11-16 21:00:00	-24.3398	-22.4951	-24.9058	-16.5079	-16.0929	-16.1429	-18.6179	-20.6179	-14.708	-13.835	-13.4126
2018-11-16 22:00:00	-24.3778	-22.5363	-24.9599	-16.5591	-16.1144	-16.1733	-18.6503	-20.6503	-14.7434	-13.8556	-13.4307
2018-11-16 23:00:00	-24.4707	-22.5754	-24.9876	-16.6038	-16.1379	-16.2005	-18.6812	-20.6812	-14.7794	-13.8763	-13.4493
2018-11-17	-24.8263	-22.6109	-25.0182	-16.6534	-16.1623	-16.2246	-18.7128	-20.7128	-14.816	-13.8971	-13.4683
2018-11-17 01:00:00	-24.9026	-22.6459	-25.0588	-16.7146	-16.187	-16.2481	-18.7543	-20.7543	-14.8471	-13.9181	-13.4875
2018-11-17 02:00:00	-24.9435	-22.6829	-25.1151	-16.7599	-16.2118	-16.2728	-18.7912	-20.7912	-14.8892	-13.9393	-13.5069
2018-11-17 03:00:00	-25.0808	-22.7196	-25.1573	-16.797	-16.2369	-16.2985	-18.8134	-20.8134	-14.924	-13.9606	-13.5264
2018-11-17 04:00:00	-25.2426	-22.7554	-25.1812	-16.8419	-16.262	-16.323	-18.8523	-20.8523	-14.9537	-13.9819	-13.5459
2018-11-17 05:00:00	-25.2559	-22.8	-25.2588	-16.8997	-16.2878	-16.3481	-18.9447	-20.9447	-14.9912	-14.0034	-13.5655
2018-11-17 06:00:00	-25.1403	-22.8636	-25.4286	-16.9303	-16.3153	-16.381	-19.0441	-21.0441	-15.0284	-14.025	-13.5853
2018-11-17 07:00:00	-25.6524	-22.9396	-25.5811	-16.9831	-16.3456	-16.4231	-19.0928	-21.0928	-15.0596	-14.0468	-13.6052
2018-11-17 08:00:00	-25.396	-23.0071	-25.6112	-17.0342	-16.378	-16.4639	-19.0906	-21.0906	-15.0975	-14.0691	-13.6258
2018-11-17 09:00:00	-25.3287	-23.0454	-25.5291	-17.0652	-16.4097	-16.4915	-19.0409	-21.0409	-15.1294	-14.0917	-13.6469
2018-11-17 10:00:00	-25.5434	-23.0568	-25.4125	-17.0881	-16.4381	-16.5037	-19.0481	-21.0481	-15.1611	-14.1145	-13.6682
2018-11-17 11:00:00	-25.4834	-23.0726	-25.4528	-17.1235	-16.4631	-16.5126	-19.156	-21.156	-15.186	-14.1373	-13.6894
2018-11-17 12:00:00	-25.3641	-23.1205	-25.6788	-17.1431	-16.4879	-16.5378	-19.2739	-21.2739	-15.2217	-14.1599	-13.7099
2018-11-17 13:00:00	-25.1942	-23.1956	-25.881	-17.1526	-16.5158	-16.582	-19.3326	-21.3326	-15.2574	-14.1824	-13.7302
2018-11-17 14:00:00	-25.1027	-23.2684	-25.9254	-17.1774	-16.5471	-16.6277	-19.3274	-21.3274	-15.2891	-14.2051	-13.7507
2018-11-17 15:00:00	-25.0829	-23.3106	-25.8322	-17.1981	-16.5789	-16.6581	-19.276	-21.276	-15.3245	-14.228	-13.7718
2018-11-17 16:00:00	-25.4985	-23.3158	-25.6813	-17.2448	-16.6074	-16.6695	-19.2331	-21.2331	-15.3553	-14.251	-13.7933
2018-11-17 17:00:00	-25.318	-23.2915	-25.5553	-17.2832	-16.63	-16.6688	-19.1714	-21.1714	-15.3857	-14.274	-13.8147
2018-11-17 18:00:00	-25.0136	-23.2448	-25.4123	-17.2996	-16.6462	-16.6624	-19.0909	-21.0909	-15.3928	-14.2963	-13.8351
2018-11-17 19:00:00	-24.7657	-23.1821	-25.2488	-17.2991	-16.6562	-16.6505	-19.0231	-21.0231	-15.4127	-14.3178	-13.8543
2018-11-17 20:00:00	-24.8926	-23.1112	-25.1172	-17.2996	-16.661	-16.6352	-18.9645	-20.9645	-15.4497	-14.3381	-13.8719
2018-11-17 21:00:00	-24.3254	-23.0304	-24.9804	-17.291	-16.6614	-16.6191	-18.8533	-20.8533	-15.45	-14.357	-13.888
2018-11-17 22:00:00	-23.955	-22.929	-24.7445	-17.2558	-16.6574	-16.5971	-18.7115	-20.7115	-15.4737	-14.3745	-13.9026
2018-11-17 23:00:00	-23.7217	-22.8055	-24.4681	-17.2345	-16.648	-16.5634	-18.5914	-20.5914	-15.4782	-14.3903	-13.9156
2018-11-18	-23.5056	-22.6689	-24.2456	-17.2057	-16.633	-16.5226	-18.479	-20.479	-15.4656	-14.4045	-13.927
2018-11-18 01:00:00	-23.3821	-22.5298	-24.0559	-17.1823	-16.6134	-16.4821	-18.3792	-20.3792	-15.4497	-14.4169	-13.9365
2018-11-18 02:00:00	-23.2107	-22.3974	-23.8978	-17.1565	-16.5907	-16.4446	-18.3041	-20.3041	-15.4498	-14.4275	-13.9442
2018-11-18 03:00:00	-23.0565	-22.2711	-23.7624	-17.1323	-16.5665	-16.4109	-18.1972	-20.1972	-15.4387	-14.4364	-13.9502
2018-11-18 04:00:00	-22.8542	-22.1417	-23.5653	-17.1112	-16.5411	-16.377	-18.0732	-20.0732	-15.4115	-14.4438	-13.9549
2018-11-18 05:00:00	-22.7297	-21.9999	-23.3211	-17.0791	-16.5138	-16.3368	-17.9272	-19.9272	-15.4012	-14.4497	-13.9585
2018-11-18 06:00:00	-22.5133	-21.8386	-23.0375	-17.049	-16.4832	-16.288	-17.7534	-19.7534	-15.3957	-14.4541	-13.9608
2018-11-18 07:00:00	-21.9097	-21.6521	-22.699	-16.984	-16.4477	-16.2294	-17.545	-19.545	-15.3696	-14.457	-13.9618
2018-11-18 08:00:00	-21.5865	-21.4411	-22.3195	-16.9038	-16.4061	-16.1599	-17.3433	-19.3433	-15.3415	-14.4582	-13.9612
2018-11-18 09:00:00	-21.4429	-21.219	-21.9839	-16.8382	-16.3584	-16.0831	-17.1857	-19.1857	-15.3129	-14.4575	-13.9585
2018-11-18 10:00:00	-21.6298	-21.0104	-21.7692	-16.7914	-16.3066	-16.0097	-17.0996	-19.0996	-15.2866	-14.4548	-13.9537
2018-11-18 11:00:00	-22.1402	-20.8397	-21.7025	-16.7865	-16.2545	-15.9512	-17.076	-19.076	-15.2539	-14.45	-13.9468
2018-11-18 12:00:00	-22.4059	-20.7213	-21.7506	-16.7889	-16.2068	-15.914	-17.1015	-19.1015	-15.2364	-14.4437	-13.9384
2018-11-18 13:00:00	-22.8879	-20.6619	-21.8869	-16.813	-16.1674	-15.8987	-17.191	-19.191	-15.207	-14.4365	-13.9295
2018-11-18 14:00:00	-22.9453	-20.6607	-22.114	-16.8307	-16.1393	-15.9042	-17.3069	-19.3069	-15.1835	-14.429	-13.921
2018-11-18 15:00:00	-23.1135	-20.7112	-22.3777	-16.8402	-16.1238	-15.9285	-17.4506	-19.4506	-15.1744	-14.4221	-13.9139
2018-11-18 16:00:00	-23.2188	-20.7923	-22.6248	-16.8642	-16.1205	-15.9653	-17.5246	-19.5246	-15.1744	-14.4165	-13.9089
2018-11-18 17:00:00	-22.7866	-20.8652	-22.6945	-16.8606	-16.126	-16.0011	-17.4908	-19.4908	-15.1765	-14.4128	-13.9065
2018-11-18 18:00:00	-22.3963	-20.8949	-22.5474	-16.8407	-16.1343	-16.0169	-17.3973	-19.3973	-15.1753	-14.411	-13.9064
2018-11-18 19:00:00	-22.3016	-20.8727	-22.3203	-16.8464	-16.1393	-16.0061	-17.3028	-19.3028	-15.1825	-14.4107	-13.9081
2018-11-18 20:00:00	-22.1264	-20.8157	-22.1391	-16.8293	-16.1378	-15.979	-17.2374	-19.2374	-15.1856	-14.4113	-13.9104
2018-11-18 21:00:00	-22.3153	-20.7514	-22.0502	-16.806	-16.13	-15.9503	-17.2115	-19.2115	-15.1832	-14.4122	-13.9122
2018-11-18 22:00:00	-22.3767	-20.7031	-22.0545	-16.7818	-16.119	-15.9305	-17.2296	-19.2296	-15.1832	-14.4129	-13.913
2018-11-18 23:00:00	-22.5276	-20.6903	-22.161	-16.7631	-16.1089	-15.9249	-17.3239	-19.3239	-15.1831	-14.4133	-13.913
2018-11-19	-24.1387	-20.7375	-22.4363	-16.8243	-16.1048	-15.9401	-17.5407	-19.5407	-15.1795	-14.4135	-13.9128
2018-11-19 01:00:00	-24.055	-20.8667	-22.9318	-16.9094	-16.1122	-15.9864	-17.8415	-19.8415	-15.1744	-14.4143	-13.9132
2018-11-19 02:00:00	-24.5531	-21.0796	-23.5437	-16.959	-16.1356	-16.0686	-18.1591	-20.1591	-15.1779	-14.4165	-13.9154
2018-11-19 03:00:00	-24.6897	-21.3569	-24.1373	-17.0125	-16.1773	-16.1772	-18.4717	-20.4717	-15.2098	-14.4211	-13.9208
2018-11-19 04:00:00	-24.9199	-21.6618	-24.6436	-17.0614	-16.2357	-16.2966	-18.7009	-20.7009	-15.2414	-14.4289	-13.9303
2018-11-19 05:00:00	-25.0667	-21.9532	-24.9625	-17.1122	-16.3057	-16.4097	-18.8537	-20.8537	-15.2827	-14.4406	-13.9444
2018-11-19 06:00:00	-25.3811	-22.2059	-25.134	-17.1681	-16.3805	-16.5035	-18.9706	-20.9706	-15.328	-14.456	-13.9627
2018-11-19 07:00:00	-25.3316	-22.4106	-25.2416	-17.2404	-16.4543	-16.577	-19.0323	-21.0323	-15.3761	-14.4749	-13.9844
2018-11-19 08:00:00	-25.1363	-22.5685	-25.2752	-17.2675	-16.5229	-16.6339	-19.0707	-21.0707	-15.3989	-14.4965	-14.0081
2018-11-19 09:00:00	-25.0369	-22.6868	-25.2788	-17.2802	-16.5842	-16.6768	-19.0938	-21.0938	-15.4433	-14.5198	-14.0328
2018-11-19 10:00:00	-25.2081	-22.7724	-25.266	-17.313	-16.6377	-16.7099	-19.0933	-21.0933	-15.4806	-14.5442	-14.0575
2018-11-19 11:00:00	-25.1172	-22.8318	-25.226	-17.338	-16.6836	-16.7351	-19.0944	-21.0944	-15.5135	-14.5688	-14.0817
2018-11-19 12:00:00	-25.2451	-22.8705	-25.1874	-17.3687	-16.7228	-16.7542	-19.0808	-21.0808	-15.5509	-14.5933	-14.105
2018-11-19 13:00:00	-25.2984	-22.8974	-25.1519	-17.411	-16.7562	-16.7696	-19.1008	-21.1008	-15.5825	-14.6172	-14.1272
2018-11-19 14:00:00	-25.6407	-22.9439	-25.2475	-17.4689	-16.7866	-16.7881	-19.273	-21.273	-15.6131	-14.6403	-14.1484
2018-11-19 15:00:00	-25.404	-23.0363	-25.5886	-17.5048	-16.8187	-16.8271	-19.443	-21.443	-15.6342	-14.663	-14.1687
2018-11-19 16:00:00	-25.4866	-23.1524	-25.8482	-17.5431	-16.8556	-16.8884	-19.4663	-21.4663	-15.6687	-14.6855	-14.1889
2018-11-19 17:00:00	-25.4916	-23.2501	-25.8138	-17.5712	-16.8959	-16.9434	-19.4608	-21.4608	-15.6963	-14.7082	-14.2097
2018-11-19 18:00:00	-25.7658	-23.3113	-25.7226	-17.5982	-16.9355	-16.9744	-19.4594	-21.4594	-15.7304	-14.7312	-14.2314
2018-11-19 19:00:00	-26.2378	-23.3505	-25.7016	-17.6834	-16.9715	-16.9922	-19.5079	-21.5079	-15.7573	-14.7545	-14.2535
2018-11-19 20:00:00	-25.9334	-23.3867	-25.7688	-17.7125	-17.0036	-17.012	-19.5433	-21.5433	-15.789	-14.7778	-14.2755
2018-11-19 21:00:00	-25.9376	-23.4223	-25.8101	-17.7391	-17.0333	-17.0373	-19.5473	-21.5473	-15.8158	-14.801	-14.2969
2018-11-19 22:00:00	-25.7911	-23.4507	-25.7848	-17.7418	-17.061	-17.0605	-19.5474	-21.5474	-15.8473	-14.8238	-14.3177
2018-11-19 23:00:00	-25.7221	-23.469	-25.754	-17.746	-17.0867	-17.0777	-19.5485	-21.5485	-15.8793	-14.8462	-14.338
2018-11-20	-25.8741	-23.4802	-25.7357	-17.7833	-17.1102	-17.0915	-19.5564	-21.5564	-15.912	-14.8682	-14.3579
2018-11-20 01:00:00	-25.7083	-23.4919	-25.7435	-17.8011	-17.1319	-17.1055	-19.5872	-21.5872	-15.945	-14.8896	-14.3772
2018-11-20 02:00:00	-25.5503	-23.5075	-25.7814	-17.8161	-17.1526	-17.1223	-19.6014	-21.6014	-15.9682	-14.9105	-14.396
2018-11-20 03:00:00	-25.6189	-23.5253	-25.7957	-17.8307	-17.1729	-17.1411	-19.6209	-21.6209	-15.9991	-14.931	-14.4143
2018-11-20 04:00:00	-25.6961	-23.5427	-25.8056	-17.8485	-17.193	-17.1592	-19.6316	-21.6316	-16.0254	-14.9511	-14.4323
2018-11-20 05:00:00	-25.627	-23.5591	-25.8114	-17.8814	-17.2128	-17.1762	-19.6525	-21.6525	-16.0532	-14.9708	-14.4501
2018-11-20 06:00:00	-25.584	-23.572	-25.8174	-17.8972	-17.2321	-17.1924	-19.6463	-21.6463	-16.0793	-14.9902	-14.4677
2018-11-20 07:00:00	-25.6679	-23.5761	-25.7775	-17.9197	-17.2503	-17.2061	-19.6252	-21.6252	-16.1011	-15.0094	-14.485
2018-11-20 08:00:00	-25.7044	-23.5759	-25.7345	-17.9475	-17.2671	-17.2152	-19.6512	-21.6512	-16.1292	-15.0282	-14.502
2018-11-20 09:00:00	-25.6769	-23.5809	-25.7751	-17.9576	-17.283	-17.2254	-19.6799	-21.6799	-16.1441	-15.0466	-14.5186
2018-11-20 10:00:00	-25.6401	-23.6	-25.8448	-17.9851	-17.2992	-17.2423	-19.7425	-21.7425	-16.1659	-15.0648	-14.5349
2018-11-20 11:00:00	-25.5917	-23.6291	-25.9299	-18.0089	-17.3169	-17.2655	-19.7556	-21.7556	-16.1942	-15.0826	-14.5509
2018-11-20 12:00:00	-25.5244	-23.6442	-25.8897	-18.0121	-17.3352	-17.2872	-19.6767	-21.6767	-16.2067	-15.1004	-14.5669
2018-11-20 13:00:00	-25.4144	-23.6181	-25.6621	-18.0384	-17.3509	-17.2921	-19.5435	-21.5435	-16.2279	-15.1179	-14.583
2018-11-20 14:00:00	-25.1506	-23.5396	-25.3467	-18.0332	-17.3598	-17.2726	-19.3838	-21.3838	-16.2521	-15.135	-14.5988
2018-11-20 15:00:00	-24.9638	-23.4192	-25.0289	-18.009	-17.3593	-17.2341	-19.2456	-21.2456	-16.2522	-15.1512	-14.6134
2018-11-20 16:00:00	-24.8057	-23.2794	-24.7824	-18.0047	-17.3494	-17.1883	-19.134	-21.134	-16.2547	-15.1659	-14.6262
2018-11-20 17:00:00	-24.7627	-23.1424	-24.614	-17.9839	-17.3325	-17.1456	-19.0588	-21.0588	-16.2781	-15.1788	-14.6366
2018-11-20 18:00:00	-24.7088	-23.0197	-24.5058	-17.983	-17.312	-17.111	-18.9916	-20.9916	-16.285	-15.1897	-14.6446
2018-11-20 19:00:00	-24.6161	-22.9128	-24.4091	-17.9833	-17.2905	-17.0837	-18.9336	-20.9336	-16.2853	-15.1988	-14.6508
2018-11-20 20:00:00	-24.3943	-22.8095	-24.2868	-17.9674	-17.2693	-17.0592	-18.8216	-20.8216	-16.2883	-15.2062	-14.6557
2018-11-20 21:00:00	-23.8617	-22.6787	-24.0123	-17.9409	-17.2465	-17.0275	-18.5845	-20.5845	-16.2896	-15.2123	-14.6595
2018-11-20 22:00:00	-23.3359	-22.4943	-23.5217	-17.8817	-17.218	-16.9724	-18.3196	-20.3196	-16.271	-15.2169	-14.6624
2018-11-20 23:00:00	-22.7828	-22.2551	-22.9986	-17.8153	-17.1797	-16.8898	-18.0503	-20.0503	-16.2618	-15.2198	-14.6637
2018-11-21	-22.31	-21.9728	-22.497	-17.7395	-17.1295	-16.7908	-17.7527	-19.7527	-16.2398	-15.2204	-14.6627
2018-11-21 01:00:00	-21.4412	-21.6567	-21.9593	-17.639	-17.0672	-16.6819	-17.4337	-19.4337	-16.2078	-15.2183	-14.6584
2018-11-21 02:00:00	-20.7901	-21.3138	-21.3982	-17.5095	-16.9936	-16.5632	-17.1147	-19.1147	-16.1677	-15.213	-14.6506
2018-11-21 03:00:00	-20.4354	-20.9598	-20.8783	-17.3962	-16.9105	-16.4376	-16.8533	-18.8533	-16.1179	-15.2041	-14.6389
2018-11-21 04:00:00	-20.33	-20.6168	-20.4828	-17.3003	-16.8208	-16.3149	-16.6382	-18.6382	-16.0693	-15.1916	-14.6236
2018-11-21 05:00:00	-20.2127	-20.2979	-20.1736	-17.2247	-16.728	-16.2037	-16.4351	-18.4351	-16.0155	-15.1756	-14.6048
2018-11-21 06:00:00	-19.8658	-19.999	-19.8598	-17.1419	-16.6351	-16.1025	-16.2102	-18.2102	-15.9685	-15.1565	-14.5833
2018-11-21 07:00:00	-19.437	-19.7073	-19.4925	-17.0483	-16.5428	-16.0028	-15.9753	-17.9753	-15.9153	-15.1347	-14.5597
2018-11-21 08:00:00	-19.0244	-19.4213	-19.1285	-16.9446	-16.4509	-15.8999	-15.7916	-17.7916	-15.8614	-15.1107	-14.5345
2018-11-21 09:00:00	-18.8643	-19.1493	-18.8582	-16.8428	-16.3597	-15.7991	-15.6226	-17.6226	-15.8029	-15.0847	-14.5078
2018-11-21 10:00:00	-18.6285	-18.8946	-18.617	-16.7573	-16.2698	-15.7063	-15.4496	-17.4496	-15.7476	-15.057	-14.4799
2018-11-21 11:00:00	-18.3484	-18.6539	-18.359	-16.6645	-16.1819	-15.6184	-15.2803	-17.2803	-15.6884	-15.028	-14.451
2018-11-21 12:00:00	-18.1129	-18.4221	-18.1012	-16.573	-16.096	-15.5318	-15.1099	-17.1099	-15.6306	-14.9978	-14.4213
2018-11-21 13:00:00	-17.8971	-18.1959	-17.8418	-16.4805	-16.0118	-15.4454	-14.9423	-16.9423	-15.569	-14.9666	-14.391
2018-11-21 14:00:00	-17.7209	-17.9789	-17.6024	-16.3924	-15.9289	-15.3599	-14.8076	-16.8076	-15.5117	-14.9346	-14.3602
2018-11-21 15:00:00	-17.7532	-17.7972	-17.4939	-16.3145	-15.8491	-15.2815	-14.8256	-16.8256	-15.4497	-14.9019	-14.3289
2018-11-21 16:00:00	-18.3177	-17.7036	-17.7326	-16.2694	-15.7775	-15.2302	-15.0534	-17.0534	-15.3955	-14.869	-14.2975
2018-11-21 17:00:00	-19.0047	-17.7223	-18.2833	-16.2741	-15.7215	-15.229	-15.2561	-17.2561	-15.3406	-14.8365	-14.2666
2018-11-21 18:00:00	-18.9408	-17.8071	-18.6673	-16.28	-15.6848	-15.2672	-15.2925	-17.2925	-15.2986	-14.8055	-14.2379
2018-11-21 19:00:00	-18.5947	-17.8841	-18.6667	-16.242	-15.6635	-15.3	-15.2401	-17.2401	-15.2644	-14.7768	-14.2127
2018-11-21 20:00:00	-18.3636	-17.9106	-18.4959	-16.1948	-15.649	-15.2997	-15.1619	-17.1619	-15.2281	-14.7509	-14.1912
2018-11-21 21:00:00	-18.2874	-17.8866	-18.3221	-16.1469	-15.6333	-15.2729	-15.0821	-17.0821	-15.1893	-14.7275	-14.1728
2018-11-21 22:00:00	-18.1447	-17.8326	-18.1865	-16.0966	-15.6126	-15.2353	-15.0133	-17.0133	-15.1525	-14.7059	-14.1558
2018-11-21 23:00:00	-18.0224	-17.7712	-18.1029	-16.0425	-15.587	-15.1974	-14.9732	-16.9732	-15.1084	-14.6856	-14.1392
2018-11-22	-18.0626	-17.7237	-18.0989	-15.997	-15.5593	-15.1658	-14.9918	-16.9918	-15.0709	-14.6658	-14.1223
2018-11-22 01:00:00	-18.4076	-17.7162	-18.2386	-15.9655	-15.5335	-15.1484	-15.1183	-17.1183	-15.0318	-14.6464	-14.1052
2018-11-22 02:00:00	-18.8373	-17.7721	-18.5747	-15.9619	-15.5147	-15.1559	-15.3162	-17.3162	-14.986	-14.6277	-14.0883
2018-11-22 03:00:00	-19.0889	-17.8913	-18.9972	-15.9817	-15.5074	-15.1929	-15.4982	-17.4982	-14.961	-14.61	-14.0727
2018-11-22 04:00:00	-19.4541	-18.0497	-19.3411	-15.9906	-15.5131	-15.2481	-15.6473	-17.6473	-14.9374	-14.5942	-14.0594
2018-11-22 05:00:00	-19.7443	-18.2159	-19.5779	-16.0169	-15.5298	-15.3044	-15.7512	-17.7512	-14.9151	-14.5808	-14.0491
2018-11-22 06:00:00	-19.8198	-18.3736	-19.7442	-16.0449	-15.5536	-15.3527	-15.8682	-17.8682	-14.9092	-14.5701	-14.042
2018-11-22 07:00:00	-20.2001	-18.5295	-19.9572	-16.052	-15.5817	-15.3961	-16.0283	-18.0283	-14.9087	-14.5622	-14.0379
2018-11-22 08:00:00	-20.8683	-18.7106	-20.3061	-16.1145	-15.6141	-15.4469	-16.2913	-18.2913	-14.8845	-14.5569	-14.0362
2018-11-22 09:00:00	-20.4877	-18.9288	-20.791	-16.1307	-15.6531	-15.5176	-16.506	-18.506	-14.8777	-14.5543	-14.0368
2018-11-22 10:00:00	-20.2865	-19.1451	-21.0912	-16.1311	-15.6987	-15.6	-16.5275	-18.5275	-14.8781	-14.5544	-14.0397
2018-11-22 11:00:00	-19.8323	-19.2961	-20.977	-16.1076	-15.7455	-15.6599	-16.4106	-18.4106	-14.8797	-14.5569	-14.0452
2018-11-22 12:00:00	-19.6672	-19.3551	-20.6495	-16.0769	-15.7852	-15.6732	-16.3049	-18.3049	-14.8804	-14.5614	-14.0527
2018-11-22 13:00:00	-19.7415	-19.3544	-20.4416	-16.0514	-15.8128	-15.6543	-16.2985	-18.2985	-14.8692	-14.5671	-14.0609
2018-11-22 14:00:00	-20.0059	-19.3519	-20.4861	-16.0454	-15.8296	-15.6373	-16.3735	-18.3735	-14.8504	-14.5729	-14.0681
2018-11-22 15:00:00	-20.0776	-19.3798	-20.6713	-16.0681	-15.8416	-15.6431	-16.4412	-18.4412	-14.8491	-14.5785	-14.0739
2018-11-22 16:00:00	-20.2094	-19.4382	-20.8263	-16.0719	-15.8542	-15.6673	-16.5158	-18.5158	-14.8481	-14.5835	-14.0784
2018-11-22 17:00:00	-20.5053	-19.5174	-20.9699	-16.078	-15.8704	-15.698	-16.6111	-18.6111	-14.846	-14.5884	-14.0827
2018-11-22 18:00:00	-20.6301	-19.6166	-21.1616	-16.0994	-15.8912	-15.733	-16.7506	-18.7506	-14.8444	-14.5934	-14.0875
2018-11-22 19:00:00	-20.7658	-19.7384	-21.4197	-16.1304	-15.9171	-15.7768	-16.8945	-18.8945	-14.844	-14.5991	-14.0932
2018-11-22 20:00:00	-21.0103	-19.8778	-21.6728	-16.1591	-15.9485	-15.8299	-17.0224	-19.0224	-14.8441	-14.6058	-14.1002
2018-11-22 21:00:00	-21.0359	-20.0084	-21.8236	-16.1908	-15.9838	-15.8838	-17.0286	-19.0286	-14.8641	-14.6137	-14.1088
2018-11-22 22:00:00	-20.6446	-20.0792	-21.6834	-16.2028	-16.0181	-15.9197	-16.849	-18.849	-14.8722	-14.6228	-14.1187
2018-11-22 23:00:00	-20.1025	-20.055	-21.2287	-16.1689	-16.0436	-15.9145	-16.6302	-18.6302	-14.8876	-14.6326	-14.1296
2018-11-23	-20.0367	-19.9563	-20.796	-16.1435	-16.0548	-15.8688	-16.5139	-18.5139	-14.9021	-14.6423	-14.1399
2018-11-23 01:00:00	-20.099	-19.8498	-20.6667	-16.1258	-16.0525	-15.8161	-16.551	-18.551	-14.8802	-14.6511	-14.1484
2018-11-23 02:00:00	-20.7607	-19.8025	-20.8703	-16.1378	-16.0445	-15.7923	-16.7064	-18.7064	-14.8721	-14.6582	-14.1541
2018-11-23 03:00:00	-21.3804	-19.8487	-21.2845	-16.1985	-16.0412	-15.8128	-16.9395	-18.9395	-14.8721	-14.6641	-14.1577
2018-11-23 04:00:00	-21.4668	-19.9815	-21.7695	-16.2436	-16.0506	-15.8719	-17.165	-19.165	-14.8742	-14.6692	-14.1608
2018-11-23 05:00:00	-21.6406	-20.1649	-22.1708	-16.2856	-16.0755	-15.9518	-17.3428	-19.3428	-14.9001	-14.6749	-14.1652
2018-11-23 06:00:00	-21.5715	-20.3548	-22.4218	-16.3073	-16.113	-16.0317	-17.4483	-19.4483	-14.9003	-14.682	-14.1723
2018-11-23 07:00:00	-21.7045	-20.5233	-22.5425	-16.3301	-16.1577	-16.0978	-17.5379	-19.5379	-14.9239	-14.6912	-14.1825
2018-11-23 08:00:00	-21.7466	-20.6673	-22.6488	-16.358	-16.2043	-16.1496	-17.6309	-19.6309	-14.937	-14.7026	-14.1954
2018-11-23 09:00:00	-21.7783	-20.7897	-22.7628	-16.3847	-16.2498	-16.1945	-17.6795	-19.6795	-14.9568	-14.7159	-14.21
2018-11-23 10:00:00	-21.9954	-20.8927	-22.8154	-16.4117	-16.2928	-16.2343	-17.7251	-19.7251	-14.9757	-14.7306	-14.2257
2018-11-23 11:00:00	-22.2846	-20.9706	-22.8302	-16.469	-16.332	-16.2664	-17.7067	-19.7067	-14.9997	-14.7463	-14.2419
2018-11-23 12:00:00	-21.5493	-20.9989	-22.6861	-16.4787	-16.3653	-16.285	-17.5482	-19.5482	-15.0133	-14.7625	-14.2581
2018-11-23 13:00:00	-21.1054	-20.9576	-22.3108	-16.4459	-16.3887	-16.276	-17.3696	-19.3696	-15.0282	-14.7785	-14.2738
2018-11-23 14:00:00	-20.8106	-20.859	-21.9443	-16.4206	-16.3993	-16.2381	-17.2375	-19.2375	-15.0416	-14.7936	-14.2881
2018-11-23 15:00:00	-20.3774	-20.7154	-21.6459	-16.3749	-16.3963	-16.1877	-17.0024	-19.0024	-15.0416	-14.8071	-14.3002
2018-11-23 16:00:00	-20.0623	-20.519	-21.1667	-16.332	-16.3792	-16.1259	-16.6915	-18.6915	-15.0414	-14.8183	-14.3094
2018-11-23 17:00:00	-19.6901	-20.2624	-20.5515	-16.2787	-16.3473	-16.0396	-16.3657	-18.3657	-15.0162	-14.8265	-14.315
2018-11-23 18:00:00	-19.2117	-19.9587	-19.9612	-16.2133	-16.3	-15.9307	-16.074	-18.074	-15.0202	-14.8313	-14.3169
2018-11-23 19:00:00	-18.9941	-19.6374	-19.4801	-16.143	-16.2391	-15.8145	-15.8361	-17.8361	-14.9939	-14.8322	-14.3144
2018-11-23 20:00:00	-18.5699	-19.3255	-19.1182	-16.0721	-16.1685	-15.7047	-15.6307	-17.6307	-14.9659	-14.8289	-14.3075
2018-11-23 21:00:00	-18.4199	-19.0371	-18.8213	-15.9949	-16.093	-15.6067	-15.4537	-17.4537	-14.9403	-14.8217	-14.2965
2018-11-23 22:00:00	-18.4858	-18.7799	-18.5831	-15.9444	-16.0167	-15.5198	-15.3302	-17.3302	-14.905	-14.8109	-14.2822
2018-11-23 23:00:00	-18.3867	-18.5589	-18.4335	-15.8982	-15.9429	-15.4449	-15.2366	-17.2366	-14.8695	-14.7971	-14.2656
2018-11-24	-18.27	-18.3689	-18.3154	-15.8581	-15.8734	-15.3824	-15.1288	-17.1288	-14.8417	-14.781	-14.2473
2018-11-24 01:00:00	-17.9022	-18.1967	-18.1531	-15.7951	-15.8085	-15.3262	-15.0094	-17.0094	-14.8077	-14.7633	-14.2282
2018-11-24 02:00:00	-17.6906	-18.0343	-17.9714	-15.731	-15.7475	-15.2696	-14.9105	-16.9105	-14.7706	-14.7444	-14.2088
2018-11-24 03:00:00	-17.8056	-17.8864	-17.8456	-15.6739	-15.6896	-15.2139	-14.8546	-16.8546	-14.7394	-14.7248	-14.1892
2018-11-24 04:00:00	-18.399	-17.761	-17.7987	-15.6625	-15.6352	-15.1658	-14.8121	-16.8121	-14.7061	-14.7046	-14.1694
2018-11-24 05:00:00	-18.1454	-17.6562	-17.7613	-15.6468	-15.5849	-15.1273	-14.7522	-16.7522	-14.6758	-14.6842	-14.1497
2018-11-24 06:00:00	-17.8744	-17.5641	-17.6854	-15.6054	-15.5388	-15.0929	-14.6967	-16.6967	-14.642	-14.6638	-14.1302
2018-11-24 07:00:00	-17.7116	-17.4888	-17.6434	-15.5583	-15.4967	-15.0597	-14.7101	-16.7101	-14.6194	-14.6435	-14.1112
2018-11-24 08:00:00	-17.8678	-17.4491	-17.7508	-15.5354	-15.4599	-15.0362	-14.7997	-16.7997	-14.5908	-14.6235	-14.0927
2018-11-24 09:00:00	-18.2381	-17.4566	-17.9827	-15.5126	-15.4307	-15.033	-14.8972	-16.8972	-14.5699	-14.6042	-14.075
2018-11-24 10:00:00	-18.1084	-17.509	-18.2206	-15.5183	-15.4112	-15.0491	-15.0188	-17.0188	-14.5477	-14.586	-14.0587
2018-11-24 11:00:00	-18.4863	-17.6009	-18.4859	-15.5085	-15.4024	-15.0777	-15.1761	-17.1761	-14.5202	-14.5694	-14.0442
2018-11-24 12:00:00	-19.0762	-17.7361	-18.8325	-15.5334	-15.405	-15.1188	-15.4024	-17.4024	-14.5152	-14.5547	-14.0322
2018-11-24 13:00:00	-20.073	-17.9236	-19.3012	-15.6086	-15.4202	-15.1783	-15.6802	-17.6802	-14.5148	-14.5426	-14.023
2018-11-24 14:00:00	-20.6342	-18.1696	-19.8625	-15.6807	-15.4494	-15.2606	-16.0044	-18.0044	-14.5115	-14.5335	-14.0171
2018-11-24 15:00:00	-21.0926	-18.4725	-20.4852	-15.7656	-15.4941	-15.3651	-16.3557	-18.3557	-14.5067	-14.5279	-14.0149
2018-11-24 16:00:00	-21.1141	-18.817	-21.1115	-15.8295	-15.5543	-15.487	-16.6745	-18.6745	-14.5165	-14.5264	-14.0171
2018-11-24 17:00:00	-21.4783	-19.1779	-21.6429	-15.8825	-15.6281	-15.6162	-16.9529	-18.9529	-14.5437	-14.5293	-14.0241
2018-11-24 18:00:00	-21.9516	-19.5325	-22.0766	-15.9623	-15.7117	-15.7411	-17.2005	-19.2005	-14.5744	-14.5368	-14.0358
2018-11-24 19:00:00	-22.2269	-19.8663	-22.4441	-16.0432	-15.8008	-15.8567	-17.41	-19.41	-14.616	-14.5487	-14.0519
2018-11-24 20:00:00	-22.9149	-20.1714	-22.742	-16.124	-15.8914	-15.9621	-17.5843	-19.5843	-14.6618	-14.5646	-14.0717
2018-11-24 21:00:00	-22.597	-20.4372	-22.9524	-16.2149	-15.9802	-16.0556	-17.6792	-19.6792	-14.7101	-14.5839	-14.0944
2018-11-24 22:00:00	-22.1339	-20.6486	-23.0122	-16.2403	-16.0637	-16.1316	-17.7015	-19.7015	-14.7439	-14.6059	-14.119
2018-11-24 23:00:00	-22.2184	-20.8043	-22.9706	-16.2633	-16.1388	-16.1849	-17.7319	-19.7319	-14.7821	-14.6298	-14.1446
2018-11-25	-21.43	-20.9206	-22.9735	-16.2501	-16.2043	-16.2221	-17.7789	-19.7789	-14.8054	-14.6547	-14.1703
2018-11-25 01:00:00	-21.6551	-21.018	-23.0348	-16.2518	-16.261	-16.2557	-17.8351	-19.8351	-14.8284	-14.6799	-14.1954
2018-11-25 02:00:00	-21.9468	-21.1012	-23.0885	-16.2851	-16.3109	-16.2906	-17.8396	-19.8396	-14.8434	-14.705	-14.2195
2018-11-25 03:00:00	-21.6302	-21.1527	-23.0129	-16.3097	-16.3545	-16.3192	-17.753	-19.753	-14.8437	-14.7294	-14.2425
2018-11-25 04:00:00	-21.5309	-21.1478	-22.7507	-16.2981	-16.3896	-16.3276	-17.5926	-19.5926	-14.8688	-14.7531	-14.2645
2018-11-25 05:00:00	-21.2801	-21.0771	-22.375	-16.2813	-16.4129	-16.3078	-17.4129	-19.4129	-14.8721	-14.7754	-14.2849
2018-11-25 06:00:00	-21.4446	-20.9501	-21.9931	-16.2693	-16.4222	-16.2651	-17.2226	-19.2226	-14.8721	-14.7959	-14.3032
2018-11-25 07:00:00	-21.4286	-20.7854	-21.6316	-16.296	-16.4173	-16.2096	-17.0421	-19.0421	-14.8721	-14.8139	-14.3186
2018-11-25 08:00:00	-20.3199	-20.6024	-21.312	-16.2342	-16.4003	-16.1493	-16.8823	-18.8823	-14.8721	-14.8291	-14.3304
2018-11-25 09:00:00	-20.6373	-20.4198	-21.0575	-16.1829	-16.3745	-16.0901	-16.7654	-18.7654	-14.8721	-14.8411	-14.3387
2018-11-25 10:00:00	-20.4271	-20.2504	-20.8801	-16.1759	-16.3435	-16.0373	-16.6651	-18.6651	-14.8559	-14.85	-14.3438
2018-11-25 11:00:00	-19.8985	-20.0965	-20.727	-16.1272	-16.3103	-15.9923	-16.566	-18.566	-14.8439	-14.856	-14.3461
2018-11-25 12:00:00	-20.2869	-19.9633	-20.5979	-16.0966	-16.2772	-15.9528	-16.5334	-18.5334	-14.8439	-14.8595	-14.3463
2018-11-25 13:00:00	-20.8564	-19.8676	-20.6108	-16.1253	-16.2466	-15.9232	-16.5857	-18.5857	-14.8354	-14.8611	-14.3451
2018-11-25 14:00:00	-20.9295	-19.8226	-20.7705	-16.1208	-16.2219	-15.9137	-16.6614	-18.6614	-14.8157	-14.8614	-14.343
2018-11-25 15:00:00	-21.0213	-19.8267	-20.9589	-16.1339	-16.2058	-15.9252	-16.7543	-18.7543	-14.8157	-14.861	-14.3409
2018-11-25 16:00:00	-21.3772	-19.8728	-21.1624	-16.1677	-16.1996	-15.9504	-16.8791	-18.8791	-14.8157	-14.8607	-14.3395
2018-11-25 17:00:00	-21.6511	-19.957	-21.4194	-16.2085	-16.2037	-15.9865	-17.0373	-19.0373	-14.8162	-14.8611	-14.3395
2018-11-25 18:00:00	-23.4077	-20.079	-21.7328	-16.3077	-16.2182	-16.035	-17.223	-19.223	-14.8439	-14.8628	-14.3415
2018-11-25 19:00:00	-23.4527	-20.2418	-22.1032	-16.4567	-16.2433	-16.0971	-17.4583	-19.4583	-14.8574	-14.8662	-14.3458
2018-11-25 20:00:00	-23.262	-20.4458	-22.5441	-16.4864	-16.2797	-16.1744	-17.7044	-19.7044	-14.879	-14.8719	-14.3526
2018-11-25 21:00:00	-23.0727	-20.6778	-22.9687	-16.5208	-16.3271	-16.2646	-17.9086	-19.9086	-14.9056	-14.8802	-14.3623
2018-11-25 22:00:00	-22.8205	-20.9176	-23.2965	-16.5208	-16.3836	-16.3577	-18.0923	-20.0923	-14.9411	-14.8914	-14.3751
2018-11-25 23:00:00	-22.9054	-21.1438	-23.5469	-16.5447	-16.4459	-16.4444	-18.2094	-20.2094	-14.9871	-14.9054	-14.3911
2018-11-26	-23.1603	-21.3342	-23.6626	-16.577	-16.5097	-16.5181	-18.2536	-20.2536	-15.0285	-14.9222	-14.4098
2018-11-26 01:00:00	-23.208	-21.4795	-23.6609	-16.6244	-16.5705	-16.5726	-18.2863	-20.2863	-15.0705	-14.9411	-14.4304
2018-11-26 02:00:00	-22.9314	-21.5924	-23.6812	-16.6423	-16.6258	-16.6112	-18.3595	-20.3595	-15.1123	-14.9617	-14.4522
2018-11-26 03:00:00	-22.6923	-21.6855	-23.7644	-16.6624	-16.6752	-16.6461	-18.3824	-20.3824	-15.1562	-14.9832	-14.4742
2018-11-26 04:00:00	-22.4156	-21.7554	-23.7549	-16.6399	-16.719	-16.6786	-18.3574	-20.3574	-15.1872	-15.0052	-14.4958
2018-11-26 05:00:00	-22.1954	-21.791	-23.6386	-16.6367	-16.7567	-16.6993	-18.2935	-20.2935	-15.2238	-15.0271	-14.5169
2018-11-26 06:00:00	-22.1199	-21.7891	-23.4708	-16.644	-16.7868	-16.704	-18.2245	-20.2245	-15.2479	-15.0485	-14.5371
2018-11-26 07:00:00	-22.4873	-21.7623	-23.327	-16.6735	-16.8091	-16.6975	-18.1912	-20.1912	-15.2718	-15.0691	-14.5562
2018-11-26 08:00:00	-22.6041	-21.7359	-23.2891	-16.7164	-16.825	-16.6908	-18.2207	-20.2207	-15.2879	-15.0885	-14.5736
2018-11-26 09:00:00	-22.9289	-21.7235	-23.3458	-16.7692	-16.8377	-16.6941	-18.226	-20.226	-15.3019	-15.1067	-14.5895
2018-11-26 10:00:00	-22.8164	-21.7193	-23.3482	-16.7849	-16.8495	-16.7053	-18.2099	-20.2099	-15.3213	-15.1237	-14.6041
2018-11-26 11:00:00	-23.1302	-21.7161	-23.3068	-16.8298	-16.8612	-16.7149	-18.2164	-20.2164	-15.3447	-15.1397	-14.6178
2018-11-26 12:00:00	-22.7133	-21.7102	-23.2933	-16.8422	-16.8726	-16.7216	-18.202	-20.202	-15.3708	-15.155	-14.631
2018-11-26 13:00:00	-22.5926	-21.6922	-23.2274	-16.8402	-16.8828	-16.7261	-18.136	-20.136	-15.3902	-15.1695	-14.6438
2018-11-26 14:00:00	-22.3375	-21.6492	-23.0569	-16.8402	-16.8899	-16.7217	-18.0325	-20.0325	-15.4016	-15.1834	-14.6561
2018-11-26 15:00:00	-21.9651	-21.5735	-22.822	-16.8246	-16.8919	-16.7028	-17.9066	-19.9066	-15.4096	-15.1965	-14.6676
2018-11-26 16:00:00	-21.6575	-21.4661	-22.5597	-16.7965	-16.8871	-16.6707	-17.7654	-19.7654	-15.4345	-15.2085	-14.678
2018-11-26 17:00:00	-21.7872	-21.341	-22.3148	-16.7902	-16.875	-16.63	-17.6753	-19.6753	-15.4385	-15.219	-14.6867
2018-11-26 18:00:00	-21.5327	-21.2233	-22.1927	-16.7828	-16.8577	-16.5905	-17.6451	-19.6451	-15.4384	-15.2279	-14.6935
2018-11-26 19:00:00	-21.5075	-21.1303	-22.182	-16.761	-16.8386	-16.5635	-17.6272	-19.6272	-15.4384	-15.2351	-14.6984
2018-11-26 20:00:00	-21.2344	-21.056	-22.1556	-16.7473	-16.8203	-16.5485	-17.5625	-19.5625	-15.4342	-15.2408	-14.7018
2018-11-26 21:00:00	-21.0565	-20.9748	-22.0018	-16.7181	-16.8029	-16.5327	-17.4297	-19.4297	-15.4113	-15.2453	-14.7043
2018-11-26 22:00:00	-20.6771	-20.8639	-21.7154	-16.6772	-16.784	-16.5023	-17.2661	-19.2661	-15.4103	-15.2487	-14.7062
2018-11-26 23:00:00	-20.782	-20.7213	-21.4002	-16.6452	-16.7603	-16.4543	-17.1212	-19.1212	-15.4103	-15.251	-14.7074
2018-11-27	-20.5883	-20.5644	-21.1562	-16.6177	-16.7309	-16.3981	-17.0123	-19.0123	-15.4039	-15.2521	-14.7074
2018-11-27 01:00:00	-20.7381	-20.4155	-21.007	-16.6136	-16.6971	-16.3458	-16.9438	-18.9438	-15.3819	-15.2516	-14.7056
2018-11-27 02:00:00	-20.5463	-20.2934	-20.9494	-16.5834	-16.6622	-16.3047	-16.9273	-18.9273	-15.3615	-15.2497	-14.7022
2018-11-27 03:00:00	-20.3082	-20.2023	-20.96	-16.5496	-16.6295	-16.2777	-16.9012	-18.9012	-15.3445	-15.2465	-14.6974
2018-11-27 04:00:00	-20.1324	-20.1268	-20.9184	-16.5129	-16.6004	-16.2594	-16.8273	-18.8273	-15.3232	-15.2422	-14.692
2018-11-27 05:00:00	-19.8537	-20.044	-20.7624	-16.4599	-16.5737	-16.2373	-16.7158	-18.7158	-15.2967	-15.2374	-14.6864
2018-11-27 06:00:00	-19.8178	-19.943	-20.5483	-16.4206	-16.5469	-16.2035	-16.6108	-18.6108	-15.2881	-15.232	-14.6808
2018-11-27 07:00:00	-19.8152	-19.8316	-20.374	-16.386	-16.5182	-16.1616	-16.5393	-18.5393	-15.2653	-15.2262	-14.6751
2018-11-27 08:00:00	-20.2604	-19.7322	-20.3031	-16.3816	-16.4882	-16.1225	-16.536	-18.536	-15.24	-15.2199	-14.6687
2018-11-27 09:00:00	-19.9707	-19.6617	-20.35	-16.365	-16.4593	-16.0965	-16.5463	-18.5463	-15.2205	-15.213	-14.6617
2018-11-27 10:00:00	-19.8615	-19.6199	-20.4085	-16.3381	-16.4341	-16.0849	-16.5492	-18.5492	-15.1971	-15.2057	-14.6542
2018-11-27 11:00:00	-19.7397	-19.5971	-20.4342	-16.3056	-16.4138	-16.0801	-16.5566	-18.5566	-15.1832	-15.1984	-14.6469
2018-11-27 12:00:00	-19.9009	-19.5801	-20.4417	-16.2981	-16.3977	-16.0761	-16.5333	-18.5333	-15.1705	-15.1912	-14.6402
2018-11-27 13:00:00	-19.8041	-19.5559	-20.3849	-16.2724	-16.3842	-16.0689	-16.482	-18.482	-15.1549	-15.1844	-14.6342
2018-11-27 14:00:00	-19.7092	-19.5233	-20.2989	-16.2472	-16.3713	-16.0551	-16.4656	-18.4656	-15.1396	-15.1781	-14.6288
2018-11-27 15:00:00	-19.8232	-19.4897	-20.2772	-16.2232	-16.3582	-16.0392	-16.45	-18.45	-15.1265	-15.1721	-14.6238
2018-11-27 16:00:00	-19.6236	-19.4512	-20.2366	-16.206	-16.3447	-16.0257	-16.3724	-18.3724	-15.1168	-15.1663	-14.619
2018-11-27 17:00:00	-19.6412	-19.3954	-20.0785	-16.1869	-16.3298	-16.007	-16.2727	-18.2727	-15.1024	-15.1606	-14.6141
2018-11-27 18:00:00	-19.2385	-19.3144	-19.8718	-16.1543	-16.3119	-15.9762	-16.152	-18.152	-15.0972	-15.1548	-14.609
2018-11-27 19:00:00	-19.1616	-19.2044	-19.6315	-16.1103	-16.289	-15.9342	-15.9967	-17.9967	-15.0788	-15.1486	-14.6034
2018-11-27 20:00:00	-18.9085	-19.0634	-19.3319	-16.0879	-16.2597	-15.8813	-15.8141	-17.8141	-15.0712	-15.1416	-14.5969
2018-11-27 21:00:00	-18.8909	-18.8932	-18.996	-16.0293	-16.2232	-15.817	-15.6245	-17.6245	-15.0448	-15.1335	-14.5889
2018-11-27 22:00:00	-18.6937	-18.7048	-18.677	-16.0079	-16.1793	-15.7443	-15.4644	-17.4644	-15.0233	-15.124	-14.5792
2018-11-27 23:00:00	-18.3814	-18.5153	-18.4344	-15.9456	-16.1297	-15.6708	-15.3396	-17.3396	-14.9949	-15.1126	-14.5675
2018-11-28	-18.4321	-18.3397	-18.2679	-15.9085	-16.077	-15.604	-15.2406	-17.2406	-14.9699	-15.0995	-14.5537
2018-11-28 01:00:00	-18.2489	-18.1859	-18.1492	-15.8677	-16.0239	-15.5468	-15.1658	-17.1658	-14.9467	-15.0848	-14.5383
2018-11-28 02:00:00	-17.8938	-18.0541	-18.0622	-15.8142	-15.9726	-15.4984	-15.098	-17.098	-14.9172	-15.0686	-14.5217
2018-11-28 03:00:00	-17.8678	-17.9395	-17.978	-15.7572	-15.9244	-15.4562	-15.0326	-17.0326	-14.8868	-15.0514	-14.5044
2018-11-28 04:00:00	-17.7709	-17.8373	-17.8928	-15.7175	-15.8793	-15.4173	-14.9758	-16.9758	-14.8572	-15.0336	-14.4868
2018-11-28 05:00:00	-17.5379	-17.7449	-17.8191	-15.6627	-15.837	-15.3806	-14.922	-16.922	-14.8253	-15.0154	-14.4693
2018-11-28 06:00:00	-17.3527	-17.6589	-17.745	-15.6095	-15.7972	-15.3459	-14.8604	-16.8604	-14.7943	-14.997	-14.452
2018-11-28 07:00:00	-17.1485	-17.5735	-17.6472	-15.5506	-15.7591	-15.3114	-14.7812	-16.7812	-14.7576	-14.9786	-14.4349
2018-11-28 08:00:00	-16.9753	-17.4825	-17.513	-15.4938	-15.7217	-15.2741	-14.6882	-16.6882	-14.73	-14.9602	-14.4179
2018-11-28 09:00:00	-16.8337	-17.3819	-17.3534	-15.4379	-15.6838	-15.2321	-14.5857	-16.5857	-14.6987	-14.9418	-14.4011
2018-11-28 10:00:00	-16.7343	-17.2713	-17.1815	-15.3866	-15.6445	-15.1854	-14.4781	-16.4781	-14.6592	-14.9233	-14.384
2018-11-28 11:00:00	-16.6135	-17.1527	-17.007	-15.3341	-15.6032	-15.1353	-14.3706	-16.3706	-14.6292	-14.9045	-14.3666
2018-11-28 12:00:00	-16.4955	-17.0269	-16.8289	-15.2835	-15.5598	-15.083	-14.2474	-16.2474	-14.5929	-14.8852	-14.3487
2018-11-28 13:00:00	-16.3607	-16.8883	-16.6107	-15.2303	-15.5139	-15.0274	-14.0882	-16.0882	-14.5602	-14.8653	-14.3301
2018-11-28 14:00:00	-16.1653	-16.7304	-16.3279	-15.1751	-15.4646	-14.9642	-13.9123	-15.9123	-14.5202	-14.8448	-14.3107
2018-11-28 15:00:00	-15.9834	-16.5555	-16.033	-15.1137	-15.4111	-14.8922	-13.7559	-15.7559	-14.4832	-14.8233	-14.2903
2018-11-28 16:00:00	-15.8333	-16.3734	-15.787	-15.0553	-15.3536	-14.8163	-13.6114	-15.6114	-14.447	-14.8007	-14.2688
2018-11-28 17:00:00	-15.7166	-16.1995	-15.5958	-14.9962	-15.2933	-14.7434	-13.5192	-15.5192	-14.4057	-14.7769	-14.2459
2018-11-28 18:00:00	-15.6177	-16.0507	-15.5096	-14.943	-15.2329	-14.6795	-13.4766	-15.4766	-14.3677	-14.752	-14.2218
2018-11-28 19:00:00	-15.5388	-15.9382	-15.5166	-14.8903	-15.1756	-14.6305	-13.4659	-15.4659	-14.3294	-14.7262	-14.1968
2018-11-28 20:00:00	-15.4599	-15.8623	-15.5648	-14.8424	-15.1239	-14.5968	-13.4684	-15.4684	-14.2916	-14.6999	-14.1716
2018-11-28 21:00:00	-15.3908	-15.8065	-15.5867	-14.7926	-15.0786	-14.5726	-13.4126	-15.4126	-14.2557	-14.6736	-14.1467
2018-11-28 22:00:00	-15.3047	-15.7428	-15.4709	-14.7462	-15.0378	-14.546	-13.2942	-15.2942	-14.217	-14.6476	-14.1228
2018-11-28 23:00:00	-15.1807	-15.6502	-15.233	-14.6992	-14.9978	-14.5047	-13.1494	-15.1494	-14.185	-14.622	-14.0997
2018-11-29	-15.0707	-15.5302	-14.9818	-14.6466	-14.9552	-14.4478	-13.032	-15.032	-14.1472	-14.5968	-14.0771
2018-11-29 01:00:00	-14.969	-15.3981	-14.8011	-14.596	-14.9087	-14.3851	-12.9245	-14.9245	-14.1053	-14.5716	-14.0544
2018-11-29 02:00:00	-14.8661	-15.2655	-14.65	-14.5462	-14.859	-14.325	-12.8122	-14.8122	-14.0723	-14.546	-14.031
2018-11-29 03:00:00	-14.7781	-15.1342	-14.481	-14.496	-14.8073	-14.2672	-12.6901	-14.6901	-14.0369	-14.52	-14.0068
2018-11-29 04:00:00	-14.7107	-15.0003	-14.289	-14.4475	-14.7543	-14.2083	-12.56	-14.56	-13.9924	-14.4933	-13.9819
2018-11-29 05:00:00	-14.6386	-14.861	-14.0859	-14.4037	-14.7	-14.1467	-12.4282	-14.4282	-13.9611	-14.466	-13.9563
2018-11-29 06:00:00	-14.5547	-14.7167	-13.885	-14.3538	-14.6442	-14.0826	-12.2989	-14.2989	-13.9223	-14.438	-13.9301
2018-11-29 07:00:00	-14.4843	-14.5827	-13.7387	-14.3107	-14.5876	-14.019	-12.2882	-14.2882	-13.8801	-14.4094	-13.9033
2018-11-29 08:00:00	-14.4357	-14.487	-13.8293	-14.2687	-14.5331	-13.9686	-12.3683	-14.3683	-13.8508	-14.3802	-13.8759
2018-11-29 09:00:00	-14.421	-14.4506	-14.07	-14.2293	-14.4851	-13.9455	-12.4844	-14.4844	-13.8154	-14.351	-13.8484
2018-11-29 10:00:00	-14.4207	-14.4707	-14.3382	-14.1909	-14.4474	-13.9484	-12.5783	-14.5783	-13.7751	-14.3222	-13.8214
2018-11-29 11:00:00	-14.3779	-14.5208	-14.4987	-14.1533	-14.421	-13.9628	-12.5889	-14.5889	-13.7423	-14.2945	-13.796
2018-11-29 12:00:00	-14.337	-14.5654	-14.4759	-14.1145	-14.4028	-13.9703	-12.5343	-14.5343	-13.7055	-14.2684	-13.7727
2018-11-29 13:00:00	-14.2846	-14.5791	-14.3471	-14.0762	-14.3878	-13.9599	-12.4478	-14.4478	-13.6737	-14.2439	-13.7516
2018-11-29 14:00:00	-14.2178	-14.5544	-14.175	-14.0399	-14.371	-13.9318	-12.3447	-14.3447	-13.6369	-14.221	-13.7322
2018-11-29 15:00:00	-14.1382	-14.4965	-13.9906	-13.9949	-14.3492	-13.8919	-12.2323	-14.2323	-13.6041	-14.199	-13.7135
2018-11-29 16:00:00	-14.0561	-14.416	-13.8121	-13.9597	-14.3216	-13.8457	-12.1316	-14.1316	-13.5728	-14.1774	-13.6947
2018-11-29 17:00:00	-13.9775	-14.3241	-13.6714	-13.9172	-14.2887	-13.7977	-12.0442	-14.0442	-13.5388	-14.1557	-13.6754
2018-11-29 18:00:00	-13.9285	-14.2285	-13.5478	-13.8768	-14.2519	-13.7511	-11.9482	-13.9482	-13.5137	-14.1336	-13.6554
2018-11-29 19:00:00	-13.8733	-14.1319	-13.4075	-13.8436	-14.2125	-13.7055	-11.8556	-13.8556	-13.4806	-14.1109	-13.6346
2018-11-29 20:00:00	-13.8393	-14.0361	-13.2883	-13.8051	-14.1717	-13.6598	-11.785	-13.785	-13.4473	-14.0875	-13.6131
2018-11-29 21:00:00	-13.813	-13.9447	-13.2074	-13.7678	-14.1302	-13.6156	-11.7353	-13.7353	-13.4197	-14.0636	-13.591
2018-11-29 22:00:00	-13.777	-13.8625	-13.1575	-13.7398	-14.0889	-13.5754	-11.6998	-13.6998	-13.3883	-14.0391	-13.5686
2018-11-29 23:00:00	-13.7477	-13.7927	-13.1308	-13.704	-14.049	-13.5405	-11.6788	-13.6788	-13.3577	-14.0144	-13.546
2018-11-30	-13.7128	-13.7363	-13.1275	-13.6701	-14.0113	-13.5107	-11.6606	-13.6606	-13.3235	-13.9896	-13.5233
2018-11-30 01:00:00	-13.6829	-13.6913	-13.1332	-13.6397	-13.9764	-13.4854	-11.6388	-13.6388	-13.2986	-13.965	-13.5007
2018-11-30 02:00:00	-13.648	-13.6541	-13.1319	-13.6074	-13.9441	-13.463	-11.6146	-13.6146	-13.2657	-13.9405	-13.4786
2018-11-30 03:00:00	-13.6134	-13.6212	-13.1195	-13.576	-13.914	-13.4417	-11.5887	-13.5887	-13.239	-13.9165	-13.4569
2018-11-30 04:00:00	-13.5857	-13.59	-13.0996	-13.5421	-13.8857	-13.4202	-11.5616	-13.5616	-13.2059	-13.8929	-13.4358
2018-11-30 05:00:00	-13.5541	-13.5596	-13.0759	-13.5156	-13.8586	-13.3984	-11.5381	-13.5381	-13.1816	-13.8698	-13.4152
2018-11-30 06:00:00	-13.5339	-13.5301	-13.0529	-13.4818	-13.8325	-13.3765	-11.5175	-13.5175	-13.1523	-13.8472	-13.3951
2018-11-30 07:00:00	-13.5057	-13.5021	-13.0346	-13.4522	-13.807	-13.355	-11.4931	-13.4931	-13.1247	-13.825	-13.3753
2018-11-30 08:00:00	-13.4801	-13.4752	-13.019	-13.4243	-13.7823	-13.3343	-11.4637	-13.4637	-13.0932	-13.8031	-13.3559
2018-11-30 09:00:00	-13.4607	-13.4481	-13	-13.3974	-13.7582	-13.3141	-11.4288	-13.4288	-13.0714	-13.7817	-13.3368
2018-11-30 10:00:00	-13.4344	-13.4194	-12.9734	-13.3711	-13.7343	-13.2938	-11.39	-13.39	-13.043	-13.7606	-13.3181
2018-11-30 11:00:00	-13.4192	-13.3885	-12.9379	-13.3398	-13.7105	-13.2726	-11.3626	-13.3626	-13.0191	-13.7397	-13.2996
2018-11-30 12:00:00	-13.3933	-13.3572	-12.8995	-13.3166	-13.6867	-13.2504	-11.3542	-13.3542	-12.9873	-13.7191	-13.2814
2018-11-30 13:00:00	-13.3659	-13.3286	-12.8738	-13.2881	-13.6631	-13.2282	-11.342	-13.342	-12.9672	-13.6988	-13.2633
2018-11-30 14:00:00	-13.3335	-13.3039	-12.8656	-13.262	-13.6401	-13.2079	-11.3137	-13.3137	-12.94	-13.6787	-13.2454
2018-11-30 15:00:00	-13.3125	-13.2814	-12.8585	-13.2338	-13.6179	-13.19	-11.2833	-13.2833	-12.9163	-13.6588	-13.2276
2018-11-30 16:00:00	-13.2825	-13.2587	-12.8393	-13.2071	-13.5963	-13.1729	-11.2544	-13.2544	-12.8863	-13.6392	-13.2102
2018-11-30 17:00:00	-13.2623	-13.2343	-12.812	-13.1834	-13.575	-13.1548	-11.2285	-13.2285	-12.868	-13.6199	-13.193
2018-11-30 18:00:00	-13.2366	-13.2087	-12.7833	-13.1562	-13.5538	-13.1358	-11.21	-13.21	-12.8395	-13.6008	-13.1761
2018-11-30 19:00:00	-13.2079	-13.1835	-12.758	-13.1311	-13.5327	-13.1164	-11.1988	-13.1988	-12.8188	-13.5819	-13.1595
2018-11-30 20:00:00	-13.1853	-13.1609	-12.7407	-13.1008	-13.5119	-13.0975	-11.1995	-13.1995	-12.7924	-13.5632	-13.1429
2018-11-30 21:00:00	-13.1574	-13.1432	-12.7345	-13.0805	-13.4918	-13.08	-11.2111	-13.2111	-12.7646	-13.5448	-13.1266
2018-11-30 22:00:00	-13.131	-13.1321	-12.7426	-13.0518	-13.473	-13.0646	-11.2266	-13.2266	-12.7446	-13.5266	-13.1104
2018-11-30 23:00:00	-13.1025	-13.1281	-12.7638	-13.031	-13.4559	-13.0519	-11.2407	-13.2407	-12.7213	-13.5089	-13.0945
2018-12-01	-13.0851	-13.1306	-12.791	-13.0005	-13.4406	-13.0419	-11.2519	-13.2519	-12.6995	-13.4916	-13.0789
2018-12-01 01:00:00	-13.0586	-13.1374	-12.8172	-12.9781	-13.427	-13.0338	-11.2606	-13.2606	-12.672	-13.4748	-13.0637
2018-12-01 02:00:00	-13.0336	-13.1464	-12.8388	-12.9554	-13.415	-13.0266	-11.2676	-13.2676	-12.6486	-13.4586	-13.0491
2018-12-01 03:00:00	-13.022	-13.1559	-12.8552	-12.9333	-13.4041	-13.0196	-11.2741	-13.2741	-12.6328	-13.4429	-13.0349
2018-12-01 04:00:00	-13.0055	-13.165	-12.8673	-12.9145	-13.3939	-13.0124	-11.2812	-13.2812	-12.609	-13.4278	-13.0213
2018-12-01 05:00:00	-12.983	-13.1732	-12.876	-12.8882	-13.3843	-13.0048	-11.2893	-13.2893	-12.5937	-13.4131	-13.0081
2018-12-01 06:00:00	-12.978	-13.1806	-12.882	-12.8683	-13.375	-12.9968	-11.2988	-13.2988	-12.5682	-13.3989	-12.9953
2018-12-01 07:00:00	-12.978	-13.1878	-12.886	-12.8493	-13.3661	-12.9886	-11.3094	-13.3094	-12.5429	-13.3851	-12.9828
2018-12-01 08:00:00	-12.978	-13.195	-12.8887	-12.8284	-13.3574	-12.9801	-11.3211	-13.3211	-12.5328	-13.3717	-12.9706
2018-12-01 09:00:00	-12.9775	-13.2029	-12.8908	-12.8126	-13.3491	-12.9715	-11.3337	-13.3337	-12.5111	-13.3587	-12.9587
2018-12-01 10:00:00	-12.9737	-13.2118	-12.8929	-12.7916	-13.3413	-12.9629	-11.3475	-13.3475	-12.4867	-13.3461	-12.9469
2018-12-01 11:00:00	-12.9728	-13.2219	-12.8959	-12.7775	-13.3339	-12.9543	-11.3623	-13.3623	-12.4729	-13.3339	-12.9353
2018-12-01 12:00:00	-12.9724	-13.2332	-12.9	-12.7535	-13.3271	-12.946	-11.3782	-13.3782	-12.451	-13.322	-12.9239
2018-12-01 13:00:00	-12.973	-13.2458	-12.9054	-12.7493	-13.3209	-12.938	-11.3948	-13.3948	-12.4266	-13.3104	-12.9127
2018-12-01 14:00:00	-12.9729	-13.2597	-12.9119	-12.7256	-13.3152	-12.9303	-11.4119	-13.4119	-12.4242	-13.2993	-12.9017
2018-12-01 15:00:00	-12.9745	-13.2748	-12.9195	-12.714	-13.3101	-12.9229	-11.4295	-13.4295	-12.3952	-13.2884	-12.8909
2018-12-01 16:00:00	-12.9953	-13.291	-12.9281	-12.694	-13.3056	-12.916	-11.4475	-13.4475	-12.3801	-13.278	-12.8802
2018-12-01 17:00:00	-12.9962	-13.3083	-12.9377	-12.6878	-13.3016	-12.9094	-11.4662	-13.4662	-12.3655	-13.2679	-12.8697
2018-12-01 18:00:00	-12.9962	-13.3265	-12.9484	-12.6666	-13.2982	-12.9033	-11.4854	-13.4854	-12.3534	-13.2581	-12.8595
2018-12-01 19:00:00	-12.9962	-13.3457	-12.9601	-12.6552	-13.2952	-12.8975	-11.5051	-13.5051	-12.3381	-13.2487	-12.8494
2018-12-01 20:00:00	-12.9962	-13.3657	-12.9727	-12.6392	-13.2928	-12.8921	-11.5254	-13.5254	-12.3152	-13.2397	-12.8396
2018-12-01 21:00:00	-12.9962	-13.3866	-12.9861	-12.6392	-13.2909	-12.8871	-11.5465	-13.5465	-12.3108	-13.231	-12.83
2018-12-01 22:00:00	-12.9976	-13.4082	-13.0003	-12.6202	-13.2894	-12.8824	-11.5682	-13.5682	-12.299	-13.2226	-12.8206
2018-12-01 23:00:00	-13.0113	-13.4307	-13.0152	-12.6118	-13.2885	-12.8782	-11.5903	-13.5903	-12.2835	-13.2146	-12.8114
2018-12-02	-13.0079	-13.4539	-13.0309	-12.5946	-13.288	-12.8742	-11.6123	-13.6123	-12.2719	-13.2069	-12.8024
2018-12-02 01:00:00	-12.9827	-13.478	-13.0474	-12.5844	-13.2879	-12.8707	-11.6343	-13.6343	-12.2562	-13.1995	-12.7937
2018-12-02 02:00:00	-12.9687	-13.5028	-13.0647	-12.5816	-13.2883	-12.8675	-11.6565	-13.6565	-12.2562	-13.1925	-12.7851
2018-12-02 03:00:00	-12.9678	-13.5282	-13.0827	-12.557	-13.2892	-12.8646	-11.6798	-13.6798	-12.2315	-13.1858	-12.7768
2018-12-02 04:00:00	-12.9643	-13.5543	-13.1017	-12.5511	-13.2905	-12.8621	-11.7054	-13.7054	-12.2244	-13.1794	-12.7687
2018-12-02 05:00:00	-12.9634	-13.5809	-13.1215	-12.5274	-13.2922	-12.86	-11.7342	-13.7342	-12.2144	-13.1733	-12.7608
2018-12-02 06:00:00	-12.96	-13.6082	-13.1418	-12.5208	-13.2942	-12.8582	-11.767	-13.767	-12.193	-13.1676	-12.7532
2018-12-02 07:00:00	-12.9594	-13.6364	-13.1625	-12.5202	-13.2968	-12.8568	-11.8038	-13.8038	-12.1921	-13.1622	-12.7457
2018-12-02 08:00:00	-12.9771	-13.666	-13.1834	-12.5142	-13.2999	-12.8557	-11.8447	-13.8447	-12.1921	-13.1571	-12.7385
2018-12-02 09:00:00	-12.9971	-13.6975	-13.2046	-12.4927	-13.3036	-12.8548	-11.8892	-13.8892	-12.1672	-13.1523	-12.7315
2018-12-02 10:00:00	-13.0166	-13.7316	-13.2267	-12.4891	-13.3081	-12.8542	-11.9368	-13.9368	-12.1612	-13.148	-12.7247
2018-12-02 11:00:00	-13.0429	-13.7686	-13.2504	-12.4897	-13.3135	-12.8539	-11.9869	-13.9869	-12.16	-13.1441	-12.7181
2018-12-02 12:00:00	-13.0672	-13.8088	-13.2764	-12.4898	-13.3199	-12.8541	-12.0386	-14.0386	-12.1357	-13.1406	-12.7118
2018-12-02 13:00:00	-13.0942	-13.8525	-13.3052	-12.4796	-13.3274	-12.8549	-12.0912	-14.0912	-12.1332	-13.1375	-12.7056
2018-12-02 14:00:00	-13.1261	-13.8994	-13.3372	-12.4695	-13.3361	-12.8564	-12.1441	-14.1441	-12.1332	-13.135	-12.6997
2018-12-02 15:00:00	-13.1635	-13.9493	-13.3724	-12.4642	-13.3459	-12.8587	-12.1963	-14.1963	-12.1364	-13.1329	-12.694
2018-12-02 16:00:00	-13.1913	-14.0018	-13.4106	-12.4654	-13.3567	-12.8618	-12.247	-14.247	-12.1189	-13.1314	-12.6886
2018-12-02 17:00:00	-13.2228	-14.0564	-13.4515	-12.4654	-13.3686	-12.8658	-12.2955	-14.2955	-12.1103	-13.1303	-12.6834
2018-12-02 18:00:00	-13.2375	-14.1125	-13.4947	-12.4644	-13.3814	-12.8706	-12.3418	-14.3418	-12.1093	-13.1298	-12.6785
2018-12-02 19:00:00	-13.2594	-14.1694	-13.5397	-12.4622	-13.3949	-12.8762	-12.3863	-14.3863	-12.107	-13.1297	-12.674
2018-12-02 20:00:00	-13.2832	-14.2266	-13.5863	-12.4632	-13.409	-12.8826	-12.4292	-14.4292	-12.1081	-13.1301	-12.6697
2018-12-02 21:00:00	-13.2876	-14.2836	-13.6339	-12.4627	-13.4235	-12.8896	-12.4705	-14.4705	-12.1076	-13.131	-12.6658
2018-12-02 22:00:00	-13.2992	-14.3399	-13.6818	-12.4649	-13.4384	-12.8972	-12.5099	-14.5099	-12.1025	-13.1322	-12.6623
2018-12-02 23:00:00	-13.3177	-14.3952	-13.7295	-12.4653	-13.4535	-12.9053	-12.5473	-14.5473	-12.0854	-13.1338	-12.659
2018-12-03	-13.34	-14.4495	-13.7766	-12.4654	-13.4687	-12.9136	-12.5823	-14.5823	-12.0849	-13.1358	-12.6561
2018-12-03 01:00:00	-13.3455	-14.5024	-13.8229	-12.4654	-13.4839	-12.9222	-12.6145	-14.6145	-12.083	-13.1381	-12.6536
2018-12-03 02:00:00	-13.3454	-14.554	-13.8684	-12.4653	-13.4991	-12.931	-12.644	-14.644	-12.083	-13.1408	-12.6513
2018-12-03 03:00:00	-13.345	-14.604	-13.9134	-12.4649	-13.5142	-12.9399	-12.6708	-14.6708	-12.0825	-13.1436	-12.6493
2018-12-03 04:00:00	-13.3186	-14.6523	-13.9576	-12.4626	-13.5291	-12.949	-12.6952	-14.6952	-12.0802	-13.1467	-12.6476
2018-12-03 05:00:00	-13.3137	-14.6985	-14.001	-12.4611	-13.5438	-12.9581	-12.7179	-14.7179	-12.0787	-13.15	-12.6462
2018-12-03 06:00:00	-13.2912	-14.7426	-14.0433	-12.4574	-13.5581	-12.9672	-12.7396	-14.7396	-12.0752	-13.1535	-12.645
2018-12-03 07:00:00	-13.2843	-14.7843	-14.0841	-12.4483	-13.5721	-12.9764	-12.7611	-14.7611	-12.0738	-13.1571	-12.644
2018-12-03 08:00:00	-13.2849	-14.8237	-14.1231	-12.4339	-13.5856	-12.9854	-12.7831	-14.7831	-12.0735	-13.1608	-12.6433
2018-12-03 09:00:00	-13.2824	-14.861	-14.1602	-12.4286	-13.5987	-12.9943	-12.8059	-14.8059	-12.0735	-13.1647	-12.6428
2018-12-03 10:00:00	-13.281	-14.8965	-14.1952	-12.4286	-13.6113	-13.0029	-12.8301	-14.8301	-12.0735	-13.1686	-12.6424
2018-12-03 11:00:00	-13.281	-14.9307	-14.2283	-12.4286	-13.6237	-13.0113	-12.8561	-14.8561	-12.0735	-13.1725	-12.6422
2018-12-03 12:00:00	-13.281	-14.9639	-14.2597	-12.4286	-13.6357	-13.0194	-12.8844	-14.8844	-12.0735	-13.1765	-12.6422
2018-12-03 13:00:00	-13.281	-14.9967	-14.29	-12.4286	-13.6476	-13.0272	-12.9154	-14.9154	-12.0735	-13.1806	-12.6422
2018-12-03 14:00:00	-13.2679	-15.0297	-14.3197	-12.4227	-13.6595	-13.0348	-12.9491	-14.9491	-12.0735	-13.1848	-12.6424
2018-12-03 15:00:00	-13.2517	-15.0632	-14.3491	-12.4057	-13.6714	-13.0423	-12.9855	-14.9855	-12.0622	-13.1891	-12.6427
2018-12-03 16:00:00	-13.243	-15.0977	-14.3785	-12.3996	-13.6835	-13.0498	-13.0245	-15.0245	-12.0446	-13.1935	-12.6431
2018-12-03 17:00:00	-13.2424	-15.1336	-14.4084	-12.3964	-13.6959	-13.0572	-13.0656	-15.0656	-12.0414	-13.1981	-12.6436
2018-12-03 18:00:00	-13.2445	-15.1711	-14.439	-12.3955	-13.7087	-13.0647	-13.1085	-15.1085	-12.0404	-13.2028	-12.6441
2018-12-03 19:00:00	-13.2211	-15.2105	-14.4708	-12.3963	-13.7221	-13.0724	-13.1525	-15.1525	-12.0413	-13.2077	-12.6447
2018-12-03 20:00:00	-13.2187	-15.2518	-14.5039	-12.3941	-13.7359	-13.0804	-13.1972	-15.1972	-12.039	-13.2128	-12.6454
2018-12-03 21:00:00	-13.2213	-15.295	-14.5386	-12.3974	-13.7504	-13.0886	-13.2422	-15.2422	-12.0423	-13.2181	-12.6463
2018-12-03 22:00:00	-13.2085	-15.34	-14.5749	-12.3972	-13.7655	-13.0972	-13.287	-15.287	-12.0427	-13.2237	-12.6472
2018-12-03 23:00:00	-13.1943	-15.3866	-14.613	-12.3839	-13.7812	-13.1063	-13.3314	-15.3314	-12.0411	-13.2295	-12.6482
2018-12-04	-13.1973	-15.4344	-14.6526	-12.3771	-13.7974	-13.1157	-13.3751	-15.3751	-12.0454	-13.2356	-12.6494
2018-12-04 01:00:00	-13.1978	-15.4832	-14.6936	-12.3735	-13.8142	-13.1257	-13.4179	-15.4179	-12.0458	-13.242	-12.6508
2018-12-04 02:00:00	-13.2143	-15.5327	-14.7356	-12.3739	-13.8313	-13.136	-13.4595	-15.4595	-12.0463	-13.2486	-12.6523
2018-12-04 03:00:00	-13.2258	-15.5825	-14.7784	-12.3739	-13.8489	-13.1468	-13.4995	-15.4995	-12.0463	-13.2555	-12.6539
2018-12-04 04:00:00	-13.2258	-15.6324	-14.8216	-12.3739	-13.8667	-13.1579	-13.5377	-15.5377	-12.0463	-13.2626	-12.6558
2018-12-04 05:00:00	-13.2313	-15.682	-14.8652	-12.3739	-13.8847	-13.1693	-13.5741	-15.5741	-12.0463	-13.2699	-12.6578
2018-12-04 06:00:00	-13.2534	-15.7311	-14.9088	-12.3739	-13.9029	-13.1809	-13.6081	-15.6081	-12.0463	-13.2775	-12.66
2018-12-04 07:00:00	-13.2764	-15.7795	-14.9524	-12.3739	-13.9211	-13.1928	-13.639	-15.639	-12.0463	-13.2852	-12.6625
2018-12-04 08:00:00	-13.281	-15.8268	-14.9957	-12.3739	-13.9393	-13.2048	-13.6658	-15.6658	-12.0463	-13.2931	-12.665
2018-12-04 09:00:00	-13.2834	-15.8728	-15.0385	-12.3762	-13.9573	-13.217	-13.6876	-15.6876	-12.0485	-13.3012	-12.6678
2018-12-04 10:00:00	-13.2912	-15.9169	-15.0806	-12.3812	-13.9751	-13.2292	-13.7036	-15.7036	-12.0536	-13.3094	-12.6708
2018-12-04 11:00:00	-13.2905	-15.9588	-15.1217	-12.3831	-13.9926	-13.2414	-13.7136	-15.7136	-12.0555	-13.3176	-12.6739
2018-12-04 12:00:00	-13.3048	-15.9977	-15.1619	-12.3833	-14.0095	-13.2537	-13.7176	-15.7176	-12.0558	-13.3259	-12.6771
2018-12-04 13:00:00	-13.2937	-16.0332	-15.2006	-12.3833	-14.0257	-13.2658	-13.7155	-15.7155	-12.0558	-13.3342	-12.6805
2018-12-04 14:00:00	-13.2902	-16.0644	-15.2375	-12.3833	-14.0411	-13.2778	-13.7077	-15.7077	-12.0558	-13.3424	-12.6841
2018-12-04 15:00:00	-13.2514	-16.091	-15.2716	-12.3838	-14.0554	-13.2895	-13.6946	-15.6946	-12.0563	-13.3505	-12.6878
2018-12-04 16:00:00	-13.1921	-16.1123	-15.3023	-12.383	-14.0684	-13.3008	-13.6768	-15.6768	-12.0568	-13.3585	-12.6915
2018-12-04 17:00:00	-13.1798	-16.1281	-15.3291	-12.3697	-14.0801	-13.3115	-13.6554	-15.6554	-12.0558	-13.3662	-12.6954
2018-12-04 18:00:00	-13.1417	-16.1383	-15.3515	-12.3599	-14.0903	-13.3216	-13.6313	-15.6313	-12.056	-13.3736	-12.6993
2018-12-04 19:00:00	-13.1336	-16.1431	-15.3693	-12.3607	-14.0989	-13.3308	-13.6053	-15.6053	-12.0605	-13.3806	-12.7033
2018-12-04 20:00:00	-13.4486	-16.1425	-15.3824	-12.3682	-14.106	-13.339	-13.5776	-15.5776	-12.0628	-13.3873	-12.7072
2018-12-04 21:00:00	-13.5114	-16.1371	-15.3908	-12.3927	-14.1115	-13.3463	-13.5481	-15.5481	-12.0652	-13.3936	-12.7111
2018-12-04 22:00:00	-13.5087	-16.1273	-15.3946	-12.3928	-14.1156	-13.3525	-13.5168	-15.5168	-12.0653	-13.3995	-12.7149
2018-12-04 23:00:00	-14.0752	-16.1135	-15.3943	-12.4024	-14.1182	-13.3576	-13.4838	-15.4838	-12.0651	-13.4049	-12.7187
2018-12-05	-14.923	-16.0962	-15.3903	-12.4935	-14.1194	-13.3617	-13.4494	-15.4494	-12.0648	-13.4098	-12.7222
2018-12-05 01:00:00	-14.3415	-16.0758	-15.3832	-12.5157	-14.1194	-13.3647	-13.414	-15.414	-12.0651	-13.4143	-12.7257
2018-12-05 02:00:00	-15.0805	-16.0525	-15.3734	-12.5681	-14.1182	-13.3669	-13.3778	-15.3778	-12.0653	-13.4182	-12.7289
2018-12-05 03:00:00	-15.0786	-16.0264	-15.3611	-12.6291	-14.1159	-13.3681	-13.3413	-15.3413	-12.0653	-13.4217	-12.7319
2018-12-05 04:00:00	-15.4127	-15.9978	-15.3464	-12.6874	-14.1125	-13.3686	-13.3047	-15.3047	-12.0653	-13.4248	-12.7347
2018-12-05 05:00:00	-14.8163	-15.9668	-15.3291	-12.6974	-14.108	-13.3682	-13.2683	-15.2683	-12.0744	-13.4273	-12.7372
2018-12-05 06:00:00	-14.5932	-15.9339	-15.3094	-12.694	-14.1026	-13.3671	-13.2325	-15.2325	-12.0926	-13.4294	-12.7395
2018-12-05 07:00:00	-14.5424	-15.8992	-15.2874	-12.694	-14.0963	-13.3652	-13.1977	-15.1977	-12.0926	-13.431	-12.7415
2018-12-05 08:00:00	-14.4276	-15.8631	-15.2633	-12.6924	-14.0892	-13.3625	-13.1645	-15.1645	-12.0926	-13.4321	-12.7433
2018-12-05 09:00:00	-14.5096	-15.826	-15.2376	-12.694	-14.0814	-13.3591	-13.1332	-15.1332	-12.0935	-13.4328	-12.7448
2018-12-05 10:00:00	-14.776	-15.7883	-15.2104	-12.7146	-14.073	-13.355	-13.1037	-15.1037	-12.0982	-13.4331	-12.7461
2018-12-05 11:00:00	-14.6479	-15.7504	-15.182	-12.7214	-14.0641	-13.3503	-13.0756	-15.0756	-12.1171	-13.433	-12.747
2018-12-05 12:00:00	-14.3837	-15.7126	-15.1527	-12.7132	-14.0547	-13.3451	-13.0481	-15.0481	-12.1198	-13.4325	-12.7478
2018-12-05 13:00:00	-14.1186	-15.6752	-15.1228	-12.6862	-14.0451	-13.3393	-13.0204	-15.0204	-12.1198	-13.4316	-12.7482
2018-12-05 14:00:00	-14.0398	-15.6385	-15.0928	-12.6666	-14.0353	-13.3332	-12.992	-14.992	-12.1239	-13.4305	-12.7484
2018-12-05 15:00:00	-13.9403	-15.6025	-15.063	-12.6447	-14.0253	-13.3267	-12.9628	-14.9628	-12.1469	-13.429	-12.7483
2018-12-05 16:00:00	-13.8913	-15.5671	-15.0339	-12.6389	-14.0152	-13.32	-12.9331	-14.9331	-12.1471	-13.4273	-12.7479
2018-12-05 17:00:00	-13.9115	-15.532	-15.0053	-12.6191	-14.005	-13.3131	-12.9032	-14.9032	-12.1296	-13.4252	-12.7473
2018-12-05 18:00:00	-13.9086	-15.497	-14.9774	-12.6112	-13.9946	-13.3061	-12.8742	-14.8742	-12.1193	-13.423	-12.7465
2018-12-05 19:00:00	-13.8998	-15.4618	-14.9495	-12.6071	-13.984	-13.299	-12.8472	-14.8472	-12.1151	-13.4204	-12.7455
2018-12-05 20:00:00	-14.0057	-15.4264	-14.9213	-12.6047	-13.9731	-13.2918	-12.8237	-14.8237	-12.1127	-13.4177	-12.7443
2018-12-05 21:00:00	-14.1573	-15.391	-14.8923	-12.6024	-13.9621	-13.2843	-12.8048	-14.8048	-12.0949	-13.4147	-12.7429
2018-12-05 22:00:00	-14.3337	-15.356	-14.8626	-12.6238	-13.951	-13.2767	-12.7914	-14.7914	-12.0837	-13.4114	-12.7413
2018-12-05 23:00:00	-14.5423	-15.322	-14.8321	-12.6405	-13.9398	-13.2687	-12.784	-14.784	-12.0808	-13.408	-12.7396
2018-12-06	-14.8066	-15.2898	-14.8012	-12.6744	-13.9288	-13.2604	-12.7827	-14.7827	-12.0766	-13.4045	-12.7377
2018-12-06 01:00:00	-15.0744	-15.2604	-14.7705	-12.716	-13.9181	-13.2519	-12.7878	-14.7878	-12.0735	-13.4008	-12.7356
2018-12-06 02:00:00	-15.2482	-15.2344	-14.7409	-12.7585	-13.908	-13.2433	-12.7988	-14.7988	-12.0749	-13.3971	-12.7334
2018-12-06 03:00:00	-15.4348	-15.2128	-14.7133	-12.7995	-13.8988	-13.2347	-12.8153	-14.8153	-12.0967	-13.3934	-12.7309
2018-12-06 04:00:00	-15.6102	-15.1962	-14.6886	-12.8469	-13.8906	-13.2262	-12.8366	-14.8366	-12.1008	-13.3898	-12.7284
2018-12-06 05:00:00	-15.8062	-15.1848	-14.6674	-12.8944	-13.8835	-13.2182	-12.8618	-14.8618	-12.1167	-13.3863	-12.7257
2018-12-06 06:00:00	-15.9401	-15.1789	-14.6503	-12.9405	-13.8779	-13.2106	-12.8903	-14.8903	-12.1281	-13.383	-12.7229
2018-12-06 07:00:00	-16.0599	-15.1785	-14.6376	-12.9838	-13.8736	-13.2038	-12.9217	-14.9217	-12.1379	-13.3799	-12.7199
2018-12-06 08:00:00	-16.271	-15.1833	-14.6294	-13.0295	-13.8708	-13.1978	-12.9554	-14.9554	-12.1554	-13.3772	-12.717
2018-12-06 09:00:00	-16.3953	-15.1932	-14.6258	-13.074	-13.8696	-13.1927	-12.9908	-14.9908	-12.1761	-13.3748	-12.714
2018-12-06 10:00:00	-16.463	-15.2076	-14.6265	-13.1182	-13.8697	-13.1885	-13.027	-15.027	-12.1827	-13.3727	-12.7111
2018-12-06 11:00:00	-16.5112	-15.2262	-14.6312	-13.1538	-13.8713	-13.1853	-13.0632	-15.0632	-12.2054	-13.371	-12.7082
2018-12-06 12:00:00	-16.4693	-15.2485	-14.6396	-13.1777	-13.8742	-13.1831	-13.0983	-15.0983	-12.2216	-13.3698	-12.7054
2018-12-06 13:00:00	-16.3944	-15.274	-14.6513	-13.2005	-13.8784	-13.1819	-13.1316	-15.1316	-12.2373	-13.3689	-12.7028
2018-12-06 14:00:00	-16.3044	-15.302	-14.6661	-13.2253	-13.8836	-13.1815	-13.162	-15.162	-12.2598	-13.3685	-12.7003
2018-12-06 15:00:00	-16.1683	-15.3321	-14.6838	-13.2259	-13.8898	-13.1821	-13.189	-15.189	-12.2717	-13.3685	-12.6979
2018-12-06 16:00:00	-16.016	-15.3634	-14.7039	-13.2271	-13.8969	-13.1834	-13.2121	-15.2121	-12.2933	-13.3689	-12.6958
2018-12-06 17:00:00	-15.8975	-15.3951	-14.726	-13.227	-13.9045	-13.1856	-13.2311	-15.2311	-12.2954	-13.3696	-12.6939
2018-12-06 18:00:00	-15.79	-15.4265	-14.7495	-13.2148	-13.9126	-13.1885	-13.2464	-15.2464	-12.3216	-13.3707	-12.6922
2018-12-06 19:00:00	-15.6738	-15.4569	-14.7737	-13.2018	-13.9209	-13.1919	-13.2582	-15.2582	-12.3289	-13.3721	-12.6908
2018-12-06 20:00:00	-15.5686	-15.4856	-14.7979	-13.1905	-13.9292	-13.1959	-13.2668	-15.2668	-12.3509	-13.3737	-12.6896
2018-12-06 21:00:00	-15.4705	-15.512	-14.8214	-13.1753	-13.9373	-13.2001	-13.2727	-15.2727	-12.3514	-13.3756	-12.6886
2018-12-06 22:00:00	-15.377	-15.536	-14.8436	-13.1756	-13.9452	-13.2045	-13.2763	-15.2763	-12.3517	-13.3776	-12.6878
2018-12-06 23:00:00	-15.2994	-15.5573	-14.864	-13.1522	-13.9526	-13.209	-13.278	-15.278	-12.3534	-13.3797	-12.6873
2018-12-07	-15.2504	-15.5759	-14.8824	-13.1491	-13.9595	-13.2133	-13.2782	-15.2782	-12.3721	-13.3819	-12.6869
2018-12-07 01:00:00	-15.2007	-15.5919	-14.8987	-13.1349	-13.9658	-13.2175	-13.2775	-15.2775	-12.379	-13.3841	-12.6868
2018-12-07 02:00:00	-15.1548	-15.6054	-14.9129	-13.118	-13.9716	-13.2214	-13.2765	-15.2765	-12.3766	-13.3864	-12.6867
2018-12-07 03:00:00	-15.1263	-15.6166	-14.9252	-13.1154	-13.9769	-13.225	-13.2758	-15.2758	-12.3739	-13.3886	-12.6868
2018-12-07 04:00:00	-15.1504	-15.626	-14.9356	-13.1154	-13.9816	-13.2283	-13.276	-15.276	-12.3739	-13.3908	-12.687
2018-12-07 05:00:00	-15.171	-15.6336	-14.9444	-13.1152	-13.9858	-13.2312	-13.2773	-15.2773	-12.374	-13.393	-12.6873
[truncated: 4,290 more rows]
